# Supplementary material for: Predicting synthetic mRNA stability using massively parallel kinetic measurements, biophysical modeling, and machine learning
Source: Nat Commun. 2024 Nov 6;15:9601. doi: 10.1038/s41467-024-54059-7 (PMC11541907; doi:10.1038/s41467-024-54059-7)
Supplement: Supplementary file 3 — Supplementary Data 1 [file 41467_2024_54059_MOESM3_ESM.xlsx]

## Sheet: Sequences and Data
Index	Designed 5' UTR Sequence	Complete 170 nt Oligo containing 5' UTR sequence. AvrII and AatII sites for oligopool insertion. SacI and EcoRI sites for sfGFP insertion.	Upstream Region with Promoter Sequence	sfGFP coding sequence	15 nt Barcode	Intergenic region with Barcode Sequence	mRFP1 coding sequence	3' UTR with double terminator	mRNA Sequence	DNA	RNA_T0	RNA_T2	RNA_T4	RNA_T8	RNA_T16	k_fit	half-life	k_r2_fit
1	AAAAAAAAAAAAAAAAAAAACCCGCCATATGGCGGGAAAAACCCCGGCAAAGCAGAGCAGCCAGCC	CTCACTCCATCCTAGGTACAGTGCTAGCAAAAAAAAAAAAAAAAAAAACCCGCCATATGGCGGGAAAAACCCCGGCAAAGCAGAGCAGCCAGCCATGGAGCTCATACAGTATTGCGGATATAGAATTCGTTGTGTTTAGGATGGACGTCAAATCCCGTCACATACACCAG	AAAAAGCCAGATTATTAATCCGGCTTTTTTATTATTTAGGATCCATTGACGGCTAGCTCAGTCCTAGGTACAGTGCTAGC	ATGGAGCTCAAACAGAACAAAGAACAGATCACCAAACAGAACATCAACCGTAAAGGCGAAGAACTGTTTACCGGTGTGGTTCCGATTCTGGTGGAACTGGATGGTGATGTTAATGGTCATAAATTCAGCGTTCGTGGTGAAGGCGAAGGTGATGCCACGAATGGTAAACTGACCCTGAAATTTATCTGCACCACAGGTAAACTGCCGGTTCCGTGGCCGACCCTGGTTACCACCCTGACCTATGGTGTTCAGTGTTTCGCACGTTATCCGGATCATATGAAACAGCACGATTTCTTTAAAAGCGCCATGCCGGAAGGTTATGTTCAGGAACGTACCATTAGCTTTAAAGATGACGGCACCTATAAAACCCGTGCCGAAGTTAAATTCGAAGGCGATACC…	GTTGTGTTTAGGATG	GAATTCGTTGTGTTTAGGATGGACGTCGCGCCCAACTCAGGGCGCTACCATAACTCTGATACTAAGTAGGTTTTT	ATGCTCGAGGCTTCCTCCGAAGACGTTATCAAAGAGTTCATGCGTTTCAAAGTTCGTATGGAAGGTTCCGTTAACGGTCACGAGTTCGAAATCGAAGGTGAAGGTGAAGGTCGTCCGTACGAAGGTACCCAGACCGCTAAACTGAAAGTTACCAAAGGTGGTCCGCTGCCGTTCGCTTGGGACATCCTGTCCCCGCAGTTCCAGTACGGTTCCAAAGCTTACGTTAAACACCCGGCTGACATCCCGGACTACCTGAAACTGTCCTTCCCGGAAGGTTTCAAATGGGAACGTGTTATGAACTTCGAAGACGGTGGTGTTGTTACCGTTACCCAGGACTCCTCCCTGCAAGACGGTGAGTTCATCTACAAAGTTAAACTGCGTGGTACCAACTTCCCGTCC…	TCTAGAGGTCACAATTAATTAAGTAAAAAAAAACCCCGCCCCTGACAGGGCGGGGTTTTTTTTTCTAATATGCGGCCGCGGCATCAAATAAAACGAAAGGCTCAGTCGAAAGACTGGGCCTTTCGTTTTATCTGTTGTTTGTCGGTGAACGCTCTCCTGAGTAGGACAAATCCGCCGCCCTAGA	AAAAAAAAAAAAAAAAAAAACCCGCCATATGGCGGGAAAAACCCCGGCAAAGCAGAGCAGCCAGCCATGGAGCTCAAACAGAACAAAGAACAGATCACCAAACAGAACATCAACCGTAAAGGCGAAGAACTGTTTACCGGTGTGGTTCCGATTCTGGTGGAACTGGATGGTGATGTTAATGGTCATAAATTCAGCGTTCGTGGTGAAGGCGAAGGTGATGCCACGAATGGTAAACTGACCCTGAAATTTATCTGCACCACAGGTAAACTGCCGGTTCCGTGGCCGACCCTGGTTACCACCCTGACCTATGGTGTTCAGTGTTTCGCACGTTATCCGGATCATATGAAACAGCACGATTTCTTTAAAAGCGCCATGCCGGAAGGTTATGTTCAGGAACGT…	3377	1798	926	632	196	918	0.88031	0.78739	0.985377
2	AAAAAAAAAAAAAAAAAAAACCCGCCATATGGCGGGAGGCGGACCGAGGGAGCAGCACGACGGGAC	CTCACTCCATCCTAGGTACAGTGCTAGCAAAAAAAAAAAAAAAAAAAACCCGCCATATGGCGGGAGGCGGACCGAGGGAGCAGCACGACGGGACATGGAGCTCATACAGTATTGCGGATATAGAATTCTTCGCCTCACACGGAGACGTCAAATCCCGTCACATACACCAG	AAAAAGCCAGATTATTAATCCGGCTTTTTTATTATTTAGGATCCATTGACGGCTAGCTCAGTCCTAGGTACAGTGCTAGC	ATGGAGCTCAAACAGAACAAAGAACAGATCACCAAACAGAACATCAACCGTAAAGGCGAAGAACTGTTTACCGGTGTGGTTCCGATTCTGGTGGAACTGGATGGTGATGTTAATGGTCATAAATTCAGCGTTCGTGGTGAAGGCGAAGGTGATGCCACGAATGGTAAACTGACCCTGAAATTTATCTGCACCACAGGTAAACTGCCGGTTCCGTGGCCGACCCTGGTTACCACCCTGACCTATGGTGTTCAGTGTTTCGCACGTTATCCGGATCATATGAAACAGCACGATTTCTTTAAAAGCGCCATGCCGGAAGGTTATGTTCAGGAACGTACCATTAGCTTTAAAGATGACGGCACCTATAAAACCCGTGCCGAAGTTAAATTCGAAGGCGATACC…	TTCGCCTCACACGGA	GAATTCTTCGCCTCACACGGAGACGTCGCGCCCAACTCAGGGCGCTACCATAACTCTGATACTAAGTAGGTTTTT	ATGCTCGAGGCTTCCTCCGAAGACGTTATCAAAGAGTTCATGCGTTTCAAAGTTCGTATGGAAGGTTCCGTTAACGGTCACGAGTTCGAAATCGAAGGTGAAGGTGAAGGTCGTCCGTACGAAGGTACCCAGACCGCTAAACTGAAAGTTACCAAAGGTGGTCCGCTGCCGTTCGCTTGGGACATCCTGTCCCCGCAGTTCCAGTACGGTTCCAAAGCTTACGTTAAACACCCGGCTGACATCCCGGACTACCTGAAACTGTCCTTCCCGGAAGGTTTCAAATGGGAACGTGTTATGAACTTCGAAGACGGTGGTGTTGTTACCGTTACCCAGGACTCCTCCCTGCAAGACGGTGAGTTCATCTACAAAGTTAAACTGCGTGGTACCAACTTCCCGTCC…	TCTAGAGGTCACAATTAATTAAGTAAAAAAAAACCCCGCCCCTGACAGGGCGGGGTTTTTTTTTCTAATATGCGGCCGCGGCATCAAATAAAACGAAAGGCTCAGTCGAAAGACTGGGCCTTTCGTTTTATCTGTTGTTTGTCGGTGAACGCTCTCCTGAGTAGGACAAATCCGCCGCCCTAGA	AAAAAAAAAAAAAAAAAAAACCCGCCATATGGCGGGAGGCGGACCGAGGGAGCAGCACGACGGGACATGGAGCTCAAACAGAACAAAGAACAGATCACCAAACAGAACATCAACCGTAAAGGCGAAGAACTGTTTACCGGTGTGGTTCCGATTCTGGTGGAACTGGATGGTGATGTTAATGGTCATAAATTCAGCGTTCGTGGTGAAGGCGAAGGTGATGCCACGAATGGTAAACTGACCCTGAAATTTATCTGCACCACAGGTAAACTGCCGGTTCCGTGGCCGACCCTGGTTACCACCCTGACCTATGGTGTTCAGTGTTTCGCACGTTATCCGGATCATATGAAACAGCACGATTTCTTTAAAAGCGCCATGCCGGAAGGTTATGTTCAGGAACGT…	1741	1560	747	798	250	1032	0.861232	0.804832	0.965007
3	AAAAAAAAAAAAAAAAAAAACCCGCCATATGGCGGGGGGGACCCAGCAAAGAAGGGGGGGAACAAC	CTCACTCCATCCTAGGTACAGTGCTAGCAAAAAAAAAAAAAAAAAAAACCCGCCATATGGCGGGGGGGACCCAGCAAAGAAGGGGGGGAACAACATGGAGCTCATACAGTATTGCGGATATAGAATTCAGGCACACCCGTCGTGACGTCAAATCCCGTCACATACACCAG	AAAAAGCCAGATTATTAATCCGGCTTTTTTATTATTTAGGATCCATTGACGGCTAGCTCAGTCCTAGGTACAGTGCTAGC	ATGGAGCTCAAACAGAACAAAGAACAGATCACCAAACAGAACATCAACCGTAAAGGCGAAGAACTGTTTACCGGTGTGGTTCCGATTCTGGTGGAACTGGATGGTGATGTTAATGGTCATAAATTCAGCGTTCGTGGTGAAGGCGAAGGTGATGCCACGAATGGTAAACTGACCCTGAAATTTATCTGCACCACAGGTAAACTGCCGGTTCCGTGGCCGACCCTGGTTACCACCCTGACCTATGGTGTTCAGTGTTTCGCACGTTATCCGGATCATATGAAACAGCACGATTTCTTTAAAAGCGCCATGCCGGAAGGTTATGTTCAGGAACGTACCATTAGCTTTAAAGATGACGGCACCTATAAAACCCGTGCCGAAGTTAAATTCGAAGGCGATACC…	AGGCACACCCGTCGT	GAATTCAGGCACACCCGTCGTGACGTCGCGCCCAACTCAGGGCGCTACCATAACTCTGATACTAAGTAGGTTTTT	ATGCTCGAGGCTTCCTCCGAAGACGTTATCAAAGAGTTCATGCGTTTCAAAGTTCGTATGGAAGGTTCCGTTAACGGTCACGAGTTCGAAATCGAAGGTGAAGGTGAAGGTCGTCCGTACGAAGGTACCCAGACCGCTAAACTGAAAGTTACCAAAGGTGGTCCGCTGCCGTTCGCTTGGGACATCCTGTCCCCGCAGTTCCAGTACGGTTCCAAAGCTTACGTTAAACACCCGGCTGACATCCCGGACTACCTGAAACTGTCCTTCCCGGAAGGTTTCAAATGGGAACGTGTTATGAACTTCGAAGACGGTGGTGTTGTTACCGTTACCCAGGACTCCTCCCTGCAAGACGGTGAGTTCATCTACAAAGTTAAACTGCGTGGTACCAACTTCCCGTCC…	TCTAGAGGTCACAATTAATTAAGTAAAAAAAAACCCCGCCCCTGACAGGGCGGGGTTTTTTTTTCTAATATGCGGCCGCGGCATCAAATAAAACGAAAGGCTCAGTCGAAAGACTGGGCCTTTCGTTTTATCTGTTGTTTGTCGGTGAACGCTCTCCTGAGTAGGACAAATCCGCCGCCCTAGA	AAAAAAAAAAAAAAAAAAAACCCGCCATATGGCGGGGGGGACCCAGCAAAGAAGGGGGGGAACAACATGGAGCTCAAACAGAACAAAGAACAGATCACCAAACAGAACATCAACCGTAAAGGCGAAGAACTGTTTACCGGTGTGGTTCCGATTCTGGTGGAACTGGATGGTGATGTTAATGGTCATAAATTCAGCGTTCGTGGTGAAGGCGAAGGTGATGCCACGAATGGTAAACTGACCCTGAAATTTATCTGCACCACAGGTAAACTGCCGGTTCCGTGGCCGACCCTGGTTACCACCCTGACCTATGGTGTTCAGTGTTTCGCACGTTATCCGGATCATATGAAACAGCACGATTTCTTTAAAAGCGCCATGCCGGAAGGTTATGTTCAGGAACGT…	871	1112	839	702	526	791	0.623139	1.11235	0.914379
4	AAAAAAAAAAAAAAAAAAAACCCGCCATATGGCGGGCGGCCCCCAACGAGGAGCCAGGACAAGCAA	CTCACTCCATCCTAGGTACAGTGCTAGCAAAAAAAAAAAAAAAAAAAACCCGCCATATGGCGGGCGGCCCCCAACGAGGAGCCAGGACAAGCAAATGGAGCTCATACAGTATTGCGGATATAGAATTCAAACATTCCTGTCCCGACGTCAAATCCCGTCACATACACCAG	AAAAAGCCAGATTATTAATCCGGCTTTTTTATTATTTAGGATCCATTGACGGCTAGCTCAGTCCTAGGTACAGTGCTAGC	ATGGAGCTCAAACAGAACAAAGAACAGATCACCAAACAGAACATCAACCGTAAAGGCGAAGAACTGTTTACCGGTGTGGTTCCGATTCTGGTGGAACTGGATGGTGATGTTAATGGTCATAAATTCAGCGTTCGTGGTGAAGGCGAAGGTGATGCCACGAATGGTAAACTGACCCTGAAATTTATCTGCACCACAGGTAAACTGCCGGTTCCGTGGCCGACCCTGGTTACCACCCTGACCTATGGTGTTCAGTGTTTCGCACGTTATCCGGATCATATGAAACAGCACGATTTCTTTAAAAGCGCCATGCCGGAAGGTTATGTTCAGGAACGTACCATTAGCTTTAAAGATGACGGCACCTATAAAACCCGTGCCGAAGTTAAATTCGAAGGCGATACC…	AAACATTCCTGTCCC	GAATTCAAACATTCCTGTCCCGACGTCGCGCCCAACTCAGGGCGCTACCATAACTCTGATACTAAGTAGGTTTTT	ATGCTCGAGGCTTCCTCCGAAGACGTTATCAAAGAGTTCATGCGTTTCAAAGTTCGTATGGAAGGTTCCGTTAACGGTCACGAGTTCGAAATCGAAGGTGAAGGTGAAGGTCGTCCGTACGAAGGTACCCAGACCGCTAAACTGAAAGTTACCAAAGGTGGTCCGCTGCCGTTCGCTTGGGACATCCTGTCCCCGCAGTTCCAGTACGGTTCCAAAGCTTACGTTAAACACCCGGCTGACATCCCGGACTACCTGAAACTGTCCTTCCCGGAAGGTTTCAAATGGGAACGTGTTATGAACTTCGAAGACGGTGGTGTTGTTACCGTTACCCAGGACTCCTCCCTGCAAGACGGTGAGTTCATCTACAAAGTTAAACTGCGTGGTACCAACTTCCCGTCC…	TCTAGAGGTCACAATTAATTAAGTAAAAAAAAACCCCGCCCCTGACAGGGCGGGGTTTTTTTTTCTAATATGCGGCCGCGGCATCAAATAAAACGAAAGGCTCAGTCGAAAGACTGGGCCTTTCGTTTTATCTGTTGTTTGTCGGTGAACGCTCTCCTGAGTAGGACAAATCCGCCGCCCTAGA	AAAAAAAAAAAAAAAAAAAACCCGCCATATGGCGGGCGGCCCCCAACGAGGAGCCAGGACAAGCAAATGGAGCTCAAACAGAACAAAGAACAGATCACCAAACAGAACATCAACCGTAAAGGCGAAGAACTGTTTACCGGTGTGGTTCCGATTCTGGTGGAACTGGATGGTGATGTTAATGGTCATAAATTCAGCGTTCGTGGTGAAGGCGAAGGTGATGCCACGAATGGTAAACTGACCCTGAAATTTATCTGCACCACAGGTAAACTGCCGGTTCCGTGGCCGACCCTGGTTACCACCCTGACCTATGGTGTTCAGTGTTTCGCACGTTATCCGGATCATATGAAACAGCACGATTTCTTTAAAAGCGCCATGCCGGAAGGTTATGTTCAGGAACGT…	385	321	361	451	205	160	0.307245	2.25601	0.832306
5	AAAAAAAAAAAAAAAAAAAACCCGCCATATGGCGGGAAAGAGGACCGCGAAGCGCGGGGACCGGGC	CTCACTCCATCCTAGGTACAGTGCTAGCAAAAAAAAAAAAAAAAAAAACCCGCCATATGGCGGGAAAGAGGACCGCGAAGCGCGGGGACCGGGCATGGAGCTCATACAGTATTGCGGATATAGAATTCGTTCCTGCATCCAATGACGTCAAATCCCGTCACATACACCAG	AAAAAGCCAGATTATTAATCCGGCTTTTTTATTATTTAGGATCCATTGACGGCTAGCTCAGTCCTAGGTACAGTGCTAGC	ATGGAGCTCAAACAGAACAAAGAACAGATCACCAAACAGAACATCAACCGTAAAGGCGAAGAACTGTTTACCGGTGTGGTTCCGATTCTGGTGGAACTGGATGGTGATGTTAATGGTCATAAATTCAGCGTTCGTGGTGAAGGCGAAGGTGATGCCACGAATGGTAAACTGACCCTGAAATTTATCTGCACCACAGGTAAACTGCCGGTTCCGTGGCCGACCCTGGTTACCACCCTGACCTATGGTGTTCAGTGTTTCGCACGTTATCCGGATCATATGAAACAGCACGATTTCTTTAAAAGCGCCATGCCGGAAGGTTATGTTCAGGAACGTACCATTAGCTTTAAAGATGACGGCACCTATAAAACCCGTGCCGAAGTTAAATTCGAAGGCGATACC…	GTTCCTGCATCCAAT	GAATTCGTTCCTGCATCCAATGACGTCGCGCCCAACTCAGGGCGCTACCATAACTCTGATACTAAGTAGGTTTTT	ATGCTCGAGGCTTCCTCCGAAGACGTTATCAAAGAGTTCATGCGTTTCAAAGTTCGTATGGAAGGTTCCGTTAACGGTCACGAGTTCGAAATCGAAGGTGAAGGTGAAGGTCGTCCGTACGAAGGTACCCAGACCGCTAAACTGAAAGTTACCAAAGGTGGTCCGCTGCCGTTCGCTTGGGACATCCTGTCCCCGCAGTTCCAGTACGGTTCCAAAGCTTACGTTAAACACCCGGCTGACATCCCGGACTACCTGAAACTGTCCTTCCCGGAAGGTTTCAAATGGGAACGTGTTATGAACTTCGAAGACGGTGGTGTTGTTACCGTTACCCAGGACTCCTCCCTGCAAGACGGTGAGTTCATCTACAAAGTTAAACTGCGTGGTACCAACTTCCCGTCC…	TCTAGAGGTCACAATTAATTAAGTAAAAAAAAACCCCGCCCCTGACAGGGCGGGGTTTTTTTTTCTAATATGCGGCCGCGGCATCAAATAAAACGAAAGGCTCAGTCGAAAGACTGGGCCTTTCGTTTTATCTGTTGTTTGTCGGTGAACGCTCTCCTGAGTAGGACAAATCCGCCGCCCTAGA	AAAAAAAAAAAAAAAAAAAACCCGCCATATGGCGGGAAAGAGGACCGCGAAGCGCGGGGACCGGGCATGGAGCTCAAACAGAACAAAGAACAGATCACCAAACAGAACATCAACCGTAAAGGCGAAGAACTGTTTACCGGTGTGGTTCCGATTCTGGTGGAACTGGATGGTGATGTTAATGGTCATAAATTCAGCGTTCGTGGTGAAGGCGAAGGTGATGCCACGAATGGTAAACTGACCCTGAAATTTATCTGCACCACAGGTAAACTGCCGGTTCCGTGGCCGACCCTGGTTACCACCCTGACCTATGGTGTTCAGTGTTTCGCACGTTATCCGGATCATATGAAACAGCACGATTTCTTTAAAAGCGCCATGCCGGAAGGTTATGTTCAGGAACGT…	32	61	28	2	1	1	0		0
6	AAAAAAAAAAAAAAAAAAAACCCGCCATATGGCGGGAGAGAGGAACAAGAAGGGACAAGAAAGGGG	CTCACTCCATCCTAGGTACAGTGCTAGCAAAAAAAAAAAAAAAAAAAACCCGCCATATGGCGGGAGAGAGGAACAAGAAGGGACAAGAAAGGGGATGGAGCTCATACAGTATTGCGGATATAGAATTCGCCCGTGCCCGGTTGGACGTCAAATCCCGTCACATACACCAG	AAAAAGCCAGATTATTAATCCGGCTTTTTTATTATTTAGGATCCATTGACGGCTAGCTCAGTCCTAGGTACAGTGCTAGC	ATGGAGCTCAAACAGAACAAAGAACAGATCACCAAACAGAACATCAACCGTAAAGGCGAAGAACTGTTTACCGGTGTGGTTCCGATTCTGGTGGAACTGGATGGTGATGTTAATGGTCATAAATTCAGCGTTCGTGGTGAAGGCGAAGGTGATGCCACGAATGGTAAACTGACCCTGAAATTTATCTGCACCACAGGTAAACTGCCGGTTCCGTGGCCGACCCTGGTTACCACCCTGACCTATGGTGTTCAGTGTTTCGCACGTTATCCGGATCATATGAAACAGCACGATTTCTTTAAAAGCGCCATGCCGGAAGGTTATGTTCAGGAACGTACCATTAGCTTTAAAGATGACGGCACCTATAAAACCCGTGCCGAAGTTAAATTCGAAGGCGATACC…	GCCCGTGCCCGGTTG	GAATTCGCCCGTGCCCGGTTGGACGTCGCGCCCAACTCAGGGCGCTACCATAACTCTGATACTAAGTAGGTTTTT	ATGCTCGAGGCTTCCTCCGAAGACGTTATCAAAGAGTTCATGCGTTTCAAAGTTCGTATGGAAGGTTCCGTTAACGGTCACGAGTTCGAAATCGAAGGTGAAGGTGAAGGTCGTCCGTACGAAGGTACCCAGACCGCTAAACTGAAAGTTACCAAAGGTGGTCCGCTGCCGTTCGCTTGGGACATCCTGTCCCCGCAGTTCCAGTACGGTTCCAAAGCTTACGTTAAACACCCGGCTGACATCCCGGACTACCTGAAACTGTCCTTCCCGGAAGGTTTCAAATGGGAACGTGTTATGAACTTCGAAGACGGTGGTGTTGTTACCGTTACCCAGGACTCCTCCCTGCAAGACGGTGAGTTCATCTACAAAGTTAAACTGCGTGGTACCAACTTCCCGTCC…	TCTAGAGGTCACAATTAATTAAGTAAAAAAAAACCCCGCCCCTGACAGGGCGGGGTTTTTTTTTCTAATATGCGGCCGCGGCATCAAATAAAACGAAAGGCTCAGTCGAAAGACTGGGCCTTTCGTTTTATCTGTTGTTTGTCGGTGAACGCTCTCCTGAGTAGGACAAATCCGCCGCCCTAGA	AAAAAAAAAAAAAAAAAAAACCCGCCATATGGCGGGAGAGAGGAACAAGAAGGGACAAGAAAGGGGATGGAGCTCAAACAGAACAAAGAACAGATCACCAAACAGAACATCAACCGTAAAGGCGAAGAACTGTTTACCGGTGTGGTTCCGATTCTGGTGGAACTGGATGGTGATGTTAATGGTCATAAATTCAGCGTTCGTGGTGAAGGCGAAGGTGATGCCACGAATGGTAAACTGACCCTGAAATTTATCTGCACCACAGGTAAACTGCCGGTTCCGTGGCCGACCCTGGTTACCACCCTGACCTATGGTGTTCAGTGTTTCGCACGTTATCCGGATCATATGAAACAGCACGATTTCTTTAAAAGCGCCATGCCGGAAGGTTATGTTCAGGAACGT…	1944	904	447	599	602	576	0.776786	0.892327	0.842227
7	AAAAAAAAAAAAAAAAAAAACCCGCCATATGGCGGGGAGAGCACCCCCCACAAAGCAACCGGGGAC	CTCACTCCATCCTAGGTACAGTGCTAGCAAAAAAAAAAAAAAAAAAAACCCGCCATATGGCGGGGAGAGCACCCCCCACAAAGCAACCGGGGACATGGAGCTCATACAGTATTGCGGATATAGAATTCGCTCGCCTGCATGAAGACGTCAAATCCCGTCACATACACCAG	AAAAAGCCAGATTATTAATCCGGCTTTTTTATTATTTAGGATCCATTGACGGCTAGCTCAGTCCTAGGTACAGTGCTAGC	ATGGAGCTCAAACAGAACAAAGAACAGATCACCAAACAGAACATCAACCGTAAAGGCGAAGAACTGTTTACCGGTGTGGTTCCGATTCTGGTGGAACTGGATGGTGATGTTAATGGTCATAAATTCAGCGTTCGTGGTGAAGGCGAAGGTGATGCCACGAATGGTAAACTGACCCTGAAATTTATCTGCACCACAGGTAAACTGCCGGTTCCGTGGCCGACCCTGGTTACCACCCTGACCTATGGTGTTCAGTGTTTCGCACGTTATCCGGATCATATGAAACAGCACGATTTCTTTAAAAGCGCCATGCCGGAAGGTTATGTTCAGGAACGTACCATTAGCTTTAAAGATGACGGCACCTATAAAACCCGTGCCGAAGTTAAATTCGAAGGCGATACC…	GCTCGCCTGCATGAA	GAATTCGCTCGCCTGCATGAAGACGTCGCGCCCAACTCAGGGCGCTACCATAACTCTGATACTAAGTAGGTTTTT	ATGCTCGAGGCTTCCTCCGAAGACGTTATCAAAGAGTTCATGCGTTTCAAAGTTCGTATGGAAGGTTCCGTTAACGGTCACGAGTTCGAAATCGAAGGTGAAGGTGAAGGTCGTCCGTACGAAGGTACCCAGACCGCTAAACTGAAAGTTACCAAAGGTGGTCCGCTGCCGTTCGCTTGGGACATCCTGTCCCCGCAGTTCCAGTACGGTTCCAAAGCTTACGTTAAACACCCGGCTGACATCCCGGACTACCTGAAACTGTCCTTCCCGGAAGGTTTCAAATGGGAACGTGTTATGAACTTCGAAGACGGTGGTGTTGTTACCGTTACCCAGGACTCCTCCCTGCAAGACGGTGAGTTCATCTACAAAGTTAAACTGCGTGGTACCAACTTCCCGTCC…	TCTAGAGGTCACAATTAATTAAGTAAAAAAAAACCCCGCCCCTGACAGGGCGGGGTTTTTTTTTCTAATATGCGGCCGCGGCATCAAATAAAACGAAAGGCTCAGTCGAAAGACTGGGCCTTTCGTTTTATCTGTTGTTTGTCGGTGAACGCTCTCCTGAGTAGGACAAATCCGCCGCCCTAGA	AAAAAAAAAAAAAAAAAAAACCCGCCATATGGCGGGGAGAGCACCCCCCACAAAGCAACCGGGGACATGGAGCTCAAACAGAACAAAGAACAGATCACCAAACAGAACATCAACCGTAAAGGCGAAGAACTGTTTACCGGTGTGGTTCCGATTCTGGTGGAACTGGATGGTGATGTTAATGGTCATAAATTCAGCGTTCGTGGTGAAGGCGAAGGTGATGCCACGAATGGTAAACTGACCCTGAAATTTATCTGCACCACAGGTAAACTGCCGGTTCCGTGGCCGACCCTGGTTACCACCCTGACCTATGGTGTTCAGTGTTTCGCACGTTATCCGGATCATATGAAACAGCACGATTTCTTTAAAAGCGCCATGCCGGAAGGTTATGTTCAGGAACGT…	425	586	153	106	62	9	1.25149	0.553858	0.995029
8	AAAAAAAAAAAAAAAAAAAACCCGCCATATGGCGGGCCAGACAGCACAAGCACAGCCGACCCCGGC	CTCACTCCATCCTAGGTACAGTGCTAGCAAAAAAAAAAAAAAAAAAAACCCGCCATATGGCGGGCCAGACAGCACAAGCACAGCCGACCCCGGCATGGAGCTCATACAGTATTGCGGATATAGAATTCCGCCTCGACAACAGGGACGTCAAATCCCGTCACATACACCAG	AAAAAGCCAGATTATTAATCCGGCTTTTTTATTATTTAGGATCCATTGACGGCTAGCTCAGTCCTAGGTACAGTGCTAGC	ATGGAGCTCAAACAGAACAAAGAACAGATCACCAAACAGAACATCAACCGTAAAGGCGAAGAACTGTTTACCGGTGTGGTTCCGATTCTGGTGGAACTGGATGGTGATGTTAATGGTCATAAATTCAGCGTTCGTGGTGAAGGCGAAGGTGATGCCACGAATGGTAAACTGACCCTGAAATTTATCTGCACCACAGGTAAACTGCCGGTTCCGTGGCCGACCCTGGTTACCACCCTGACCTATGGTGTTCAGTGTTTCGCACGTTATCCGGATCATATGAAACAGCACGATTTCTTTAAAAGCGCCATGCCGGAAGGTTATGTTCAGGAACGTACCATTAGCTTTAAAGATGACGGCACCTATAAAACCCGTGCCGAAGTTAAATTCGAAGGCGATACC…	CGCCTCGACAACAGG	GAATTCCGCCTCGACAACAGGGACGTCGCGCCCAACTCAGGGCGCTACCATAACTCTGATACTAAGTAGGTTTTT	ATGCTCGAGGCTTCCTCCGAAGACGTTATCAAAGAGTTCATGCGTTTCAAAGTTCGTATGGAAGGTTCCGTTAACGGTCACGAGTTCGAAATCGAAGGTGAAGGTGAAGGTCGTCCGTACGAAGGTACCCAGACCGCTAAACTGAAAGTTACCAAAGGTGGTCCGCTGCCGTTCGCTTGGGACATCCTGTCCCCGCAGTTCCAGTACGGTTCCAAAGCTTACGTTAAACACCCGGCTGACATCCCGGACTACCTGAAACTGTCCTTCCCGGAAGGTTTCAAATGGGAACGTGTTATGAACTTCGAAGACGGTGGTGTTGTTACCGTTACCCAGGACTCCTCCCTGCAAGACGGTGAGTTCATCTACAAAGTTAAACTGCGTGGTACCAACTTCCCGTCC…	TCTAGAGGTCACAATTAATTAAGTAAAAAAAAACCCCGCCCCTGACAGGGCGGGGTTTTTTTTTCTAATATGCGGCCGCGGCATCAAATAAAACGAAAGGCTCAGTCGAAAGACTGGGCCTTTCGTTTTATCTGTTGTTTGTCGGTGAACGCTCTCCTGAGTAGGACAAATCCGCCGCCCTAGA	AAAAAAAAAAAAAAAAAAAACCCGCCATATGGCGGGCCAGACAGCACAAGCACAGCCGACCCCGGCATGGAGCTCAAACAGAACAAAGAACAGATCACCAAACAGAACATCAACCGTAAAGGCGAAGAACTGTTTACCGGTGTGGTTCCGATTCTGGTGGAACTGGATGGTGATGTTAATGGTCATAAATTCAGCGTTCGTGGTGAAGGCGAAGGTGATGCCACGAATGGTAAACTGACCCTGAAATTTATCTGCACCACAGGTAAACTGCCGGTTCCGTGGCCGACCCTGGTTACCACCCTGACCTATGGTGTTCAGTGTTTCGCACGTTATCCGGATCATATGAAACAGCACGATTTCTTTAAAAGCGCCATGCCGGAAGGTTATGTTCAGGAACGT…	2104	1582	1208	932	195	390	0.65056	1.06546	0.97833
9	AAATAAAAAAAAAAAAAAAACCCGCCATATGGCGGGGCGCAGGCAAGAGGAACCACGGCCGGCCAA	CTCACTCCATCCTAGGTACAGTGCTAGCAAATAAAAAAAAAAAAAAAACCCGCCATATGGCGGGGCGCAGGCAAGAGGAACCACGGCCGGCCAAATGGAGCTCATACAGTATTGCGGATATAGAATTCTATCTGGGCGTTAATGACGTCAAATCCCGTCACATACACCAG	AAAAAGCCAGATTATTAATCCGGCTTTTTTATTATTTAGGATCCATTGACGGCTAGCTCAGTCCTAGGTACAGTGCTAGC	ATGGAGCTCAAACAGAACAAAGAACAGATCACCAAACAGAACATCAACCGTAAAGGCGAAGAACTGTTTACCGGTGTGGTTCCGATTCTGGTGGAACTGGATGGTGATGTTAATGGTCATAAATTCAGCGTTCGTGGTGAAGGCGAAGGTGATGCCACGAATGGTAAACTGACCCTGAAATTTATCTGCACCACAGGTAAACTGCCGGTTCCGTGGCCGACCCTGGTTACCACCCTGACCTATGGTGTTCAGTGTTTCGCACGTTATCCGGATCATATGAAACAGCACGATTTCTTTAAAAGCGCCATGCCGGAAGGTTATGTTCAGGAACGTACCATTAGCTTTAAAGATGACGGCACCTATAAAACCCGTGCCGAAGTTAAATTCGAAGGCGATACC…	TATCTGGGCGTTAAT	GAATTCTATCTGGGCGTTAATGACGTCGCGCCCAACTCAGGGCGCTACCATAACTCTGATACTAAGTAGGTTTTT	ATGCTCGAGGCTTCCTCCGAAGACGTTATCAAAGAGTTCATGCGTTTCAAAGTTCGTATGGAAGGTTCCGTTAACGGTCACGAGTTCGAAATCGAAGGTGAAGGTGAAGGTCGTCCGTACGAAGGTACCCAGACCGCTAAACTGAAAGTTACCAAAGGTGGTCCGCTGCCGTTCGCTTGGGACATCCTGTCCCCGCAGTTCCAGTACGGTTCCAAAGCTTACGTTAAACACCCGGCTGACATCCCGGACTACCTGAAACTGTCCTTCCCGGAAGGTTTCAAATGGGAACGTGTTATGAACTTCGAAGACGGTGGTGTTGTTACCGTTACCCAGGACTCCTCCCTGCAAGACGGTGAGTTCATCTACAAAGTTAAACTGCGTGGTACCAACTTCCCGTCC…	TCTAGAGGTCACAATTAATTAAGTAAAAAAAAACCCCGCCCCTGACAGGGCGGGGTTTTTTTTTCTAATATGCGGCCGCGGCATCAAATAAAACGAAAGGCTCAGTCGAAAGACTGGGCCTTTCGTTTTATCTGTTGTTTGTCGGTGAACGCTCTCCTGAGTAGGACAAATCCGCCGCCCTAGA	AAATAAAAAAAAAAAAAAAACCCGCCATATGGCGGGGCGCAGGCAAGAGGAACCACGGCCGGCCAAATGGAGCTCAAACAGAACAAAGAACAGATCACCAAACAGAACATCAACCGTAAAGGCGAAGAACTGTTTACCGGTGTGGTTCCGATTCTGGTGGAACTGGATGGTGATGTTAATGGTCATAAATTCAGCGTTCGTGGTGAAGGCGAAGGTGATGCCACGAATGGTAAACTGACCCTGAAATTTATCTGCACCACAGGTAAACTGCCGGTTCCGTGGCCGACCCTGGTTACCACCCTGACCTATGGTGTTCAGTGTTTCGCACGTTATCCGGATCATATGAAACAGCACGATTTCTTTAAAAGCGCCATGCCGGAAGGTTATGTTCAGGAACGT…	626	746	267	153	28	996	1.09289	0.634231	0.970463
10	AAATAAAAAAAAAAAAAAAACCCGCCATATGGCGGGGGGGCCCACACACCGACGGAGGCAACGGGC	CTCACTCCATCCTAGGTACAGTGCTAGCAAATAAAAAAAAAAAAAAAACCCGCCATATGGCGGGGGGGCCCACACACCGACGGAGGCAACGGGCATGGAGCTCATACAGTATTGCGGATATAGAATTCCATTTCCATGACTACGACGTCAAATCCCGTCACATACACCAG	AAAAAGCCAGATTATTAATCCGGCTTTTTTATTATTTAGGATCCATTGACGGCTAGCTCAGTCCTAGGTACAGTGCTAGC	ATGGAGCTCAAACAGAACAAAGAACAGATCACCAAACAGAACATCAACCGTAAAGGCGAAGAACTGTTTACCGGTGTGGTTCCGATTCTGGTGGAACTGGATGGTGATGTTAATGGTCATAAATTCAGCGTTCGTGGTGAAGGCGAAGGTGATGCCACGAATGGTAAACTGACCCTGAAATTTATCTGCACCACAGGTAAACTGCCGGTTCCGTGGCCGACCCTGGTTACCACCCTGACCTATGGTGTTCAGTGTTTCGCACGTTATCCGGATCATATGAAACAGCACGATTTCTTTAAAAGCGCCATGCCGGAAGGTTATGTTCAGGAACGTACCATTAGCTTTAAAGATGACGGCACCTATAAAACCCGTGCCGAAGTTAAATTCGAAGGCGATACC…	CATTTCCATGACTAC	GAATTCCATTTCCATGACTACGACGTCGCGCCCAACTCAGGGCGCTACCATAACTCTGATACTAAGTAGGTTTTT	ATGCTCGAGGCTTCCTCCGAAGACGTTATCAAAGAGTTCATGCGTTTCAAAGTTCGTATGGAAGGTTCCGTTAACGGTCACGAGTTCGAAATCGAAGGTGAAGGTGAAGGTCGTCCGTACGAAGGTACCCAGACCGCTAAACTGAAAGTTACCAAAGGTGGTCCGCTGCCGTTCGCTTGGGACATCCTGTCCCCGCAGTTCCAGTACGGTTCCAAAGCTTACGTTAAACACCCGGCTGACATCCCGGACTACCTGAAACTGTCCTTCCCGGAAGGTTTCAAATGGGAACGTGTTATGAACTTCGAAGACGGTGGTGTTGTTACCGTTACCCAGGACTCCTCCCTGCAAGACGGTGAGTTCATCTACAAAGTTAAACTGCGTGGTACCAACTTCCCGTCC…	TCTAGAGGTCACAATTAATTAAGTAAAAAAAAACCCCGCCCCTGACAGGGCGGGGTTTTTTTTTCTAATATGCGGCCGCGGCATCAAATAAAACGAAAGGCTCAGTCGAAAGACTGGGCCTTTCGTTTTATCTGTTGTTTGTCGGTGAACGCTCTCCTGAGTAGGACAAATCCGCCGCCCTAGA	AAATAAAAAAAAAAAAAAAACCCGCCATATGGCGGGGGGGCCCACACACCGACGGAGGCAACGGGCATGGAGCTCAAACAGAACAAAGAACAGATCACCAAACAGAACATCAACCGTAAAGGCGAAGAACTGTTTACCGGTGTGGTTCCGATTCTGGTGGAACTGGATGGTGATGTTAATGGTCATAAATTCAGCGTTCGTGGTGAAGGCGAAGGTGATGCCACGAATGGTAAACTGACCCTGAAATTTATCTGCACCACAGGTAAACTGCCGGTTCCGTGGCCGACCCTGGTTACCACCCTGACCTATGGTGTTCAGTGTTTCGCACGTTATCCGGATCATATGAAACAGCACGATTTCTTTAAAAGCGCCATGCCGGAAGGTTATGTTCAGGAACGT…	1664	3882	3545	2993	1952	2450	0.51321	1.35061	0.906575
11	AAATAAAAAAAAAAAAAAAACCCGCCATATGGCGGGGAGACGACACGGAAACCAACCCGAGCCGCG	CTCACTCCATCCTAGGTACAGTGCTAGCAAATAAAAAAAAAAAAAAAACCCGCCATATGGCGGGGAGACGACACGGAAACCAACCCGAGCCGCGATGGAGCTCATACAGTATTGCGGATATAGAATTCGCGTCCACTCACCCGGACGTCAAATCCCGTCACATACACCAG	AAAAAGCCAGATTATTAATCCGGCTTTTTTATTATTTAGGATCCATTGACGGCTAGCTCAGTCCTAGGTACAGTGCTAGC	ATGGAGCTCAAACAGAACAAAGAACAGATCACCAAACAGAACATCAACCGTAAAGGCGAAGAACTGTTTACCGGTGTGGTTCCGATTCTGGTGGAACTGGATGGTGATGTTAATGGTCATAAATTCAGCGTTCGTGGTGAAGGCGAAGGTGATGCCACGAATGGTAAACTGACCCTGAAATTTATCTGCACCACAGGTAAACTGCCGGTTCCGTGGCCGACCCTGGTTACCACCCTGACCTATGGTGTTCAGTGTTTCGCACGTTATCCGGATCATATGAAACAGCACGATTTCTTTAAAAGCGCCATGCCGGAAGGTTATGTTCAGGAACGTACCATTAGCTTTAAAGATGACGGCACCTATAAAACCCGTGCCGAAGTTAAATTCGAAGGCGATACC…	GCGTCCACTCACCCG	GAATTCGCGTCCACTCACCCGGACGTCGCGCCCAACTCAGGGCGCTACCATAACTCTGATACTAAGTAGGTTTTT	ATGCTCGAGGCTTCCTCCGAAGACGTTATCAAAGAGTTCATGCGTTTCAAAGTTCGTATGGAAGGTTCCGTTAACGGTCACGAGTTCGAAATCGAAGGTGAAGGTGAAGGTCGTCCGTACGAAGGTACCCAGACCGCTAAACTGAAAGTTACCAAAGGTGGTCCGCTGCCGTTCGCTTGGGACATCCTGTCCCCGCAGTTCCAGTACGGTTCCAAAGCTTACGTTAAACACCCGGCTGACATCCCGGACTACCTGAAACTGTCCTTCCCGGAAGGTTTCAAATGGGAACGTGTTATGAACTTCGAAGACGGTGGTGTTGTTACCGTTACCCAGGACTCCTCCCTGCAAGACGGTGAGTTCATCTACAAAGTTAAACTGCGTGGTACCAACTTCCCGTCC…	TCTAGAGGTCACAATTAATTAAGTAAAAAAAAACCCCGCCCCTGACAGGGCGGGGTTTTTTTTTCTAATATGCGGCCGCGGCATCAAATAAAACGAAAGGCTCAGTCGAAAGACTGGGCCTTTCGTTTTATCTGTTGTTTGTCGGTGAACGCTCTCCTGAGTAGGACAAATCCGCCGCCCTAGA	AAATAAAAAAAAAAAAAAAACCCGCCATATGGCGGGGAGACGACACGGAAACCAACCCGAGCCGCGATGGAGCTCAAACAGAACAAAGAACAGATCACCAAACAGAACATCAACCGTAAAGGCGAAGAACTGTTTACCGGTGTGGTTCCGATTCTGGTGGAACTGGATGGTGATGTTAATGGTCATAAATTCAGCGTTCGTGGTGAAGGCGAAGGTGATGCCACGAATGGTAAACTGACCCTGAAATTTATCTGCACCACAGGTAAACTGCCGGTTCCGTGGCCGACCCTGGTTACCACCCTGACCTATGGTGTTCAGTGTTTCGCACGTTATCCGGATCATATGAAACAGCACGATTTCTTTAAAAGCGCCATGCCGGAAGGTTATGTTCAGGAACGT…	372	288	14	73	9	194	2.06175	0.336194	0.986558
12	AAATAAAAAAAAAAAAAAAACCCGCCATATGGCGGGAAGCGCCCCAACGAGCCCCAACCCACCACG	CTCACTCCATCCTAGGTACAGTGCTAGCAAATAAAAAAAAAAAAAAAACCCGCCATATGGCGGGAAGCGCCCCAACGAGCCCCAACCCACCACGATGGAGCTCATACAGTATTGCGGATATAGAATTCGATGTCTCTGCGATCGACGTCAAATCCCGTCACATACACCAG	AAAAAGCCAGATTATTAATCCGGCTTTTTTATTATTTAGGATCCATTGACGGCTAGCTCAGTCCTAGGTACAGTGCTAGC	ATGGAGCTCAAACAGAACAAAGAACAGATCACCAAACAGAACATCAACCGTAAAGGCGAAGAACTGTTTACCGGTGTGGTTCCGATTCTGGTGGAACTGGATGGTGATGTTAATGGTCATAAATTCAGCGTTCGTGGTGAAGGCGAAGGTGATGCCACGAATGGTAAACTGACCCTGAAATTTATCTGCACCACAGGTAAACTGCCGGTTCCGTGGCCGACCCTGGTTACCACCCTGACCTATGGTGTTCAGTGTTTCGCACGTTATCCGGATCATATGAAACAGCACGATTTCTTTAAAAGCGCCATGCCGGAAGGTTATGTTCAGGAACGTACCATTAGCTTTAAAGATGACGGCACCTATAAAACCCGTGCCGAAGTTAAATTCGAAGGCGATACC…	GATGTCTCTGCGATC	GAATTCGATGTCTCTGCGATCGACGTCGCGCCCAACTCAGGGCGCTACCATAACTCTGATACTAAGTAGGTTTTT	ATGCTCGAGGCTTCCTCCGAAGACGTTATCAAAGAGTTCATGCGTTTCAAAGTTCGTATGGAAGGTTCCGTTAACGGTCACGAGTTCGAAATCGAAGGTGAAGGTGAAGGTCGTCCGTACGAAGGTACCCAGACCGCTAAACTGAAAGTTACCAAAGGTGGTCCGCTGCCGTTCGCTTGGGACATCCTGTCCCCGCAGTTCCAGTACGGTTCCAAAGCTTACGTTAAACACCCGGCTGACATCCCGGACTACCTGAAACTGTCCTTCCCGGAAGGTTTCAAATGGGAACGTGTTATGAACTTCGAAGACGGTGGTGTTGTTACCGTTACCCAGGACTCCTCCCTGCAAGACGGTGAGTTCATCTACAAAGTTAAACTGCGTGGTACCAACTTCCCGTCC…	TCTAGAGGTCACAATTAATTAAGTAAAAAAAAACCCCGCCCCTGACAGGGCGGGGTTTTTTTTTCTAATATGCGGCCGCGGCATCAAATAAAACGAAAGGCTCAGTCGAAAGACTGGGCCTTTCGTTTTATCTGTTGTTTGTCGGTGAACGCTCTCCTGAGTAGGACAAATCCGCCGCCCTAGA	AAATAAAAAAAAAAAAAAAACCCGCCATATGGCGGGAAGCGCCCCAACGAGCCCCAACCCACCACGATGGAGCTCAAACAGAACAAAGAACAGATCACCAAACAGAACATCAACCGTAAAGGCGAAGAACTGTTTACCGGTGTGGTTCCGATTCTGGTGGAACTGGATGGTGATGTTAATGGTCATAAATTCAGCGTTCGTGGTGAAGGCGAAGGTGATGCCACGAATGGTAAACTGACCCTGAAATTTATCTGCACCACAGGTAAACTGCCGGTTCCGTGGCCGACCCTGGTTACCACCCTGACCTATGGTGTTCAGTGTTTCGCACGTTATCCGGATCATATGAAACAGCACGATTTCTTTAAAAGCGCCATGCCGGAAGGTTATGTTCAGGAACGT…	5	15	6	5	0	7	0		0
13	AAATAAAAAAAAAAAAAAAACCCGCCATATGGCGGGGACCCGCGAAAACGAGACCGACAGGAGAAA	CTCACTCCATCCTAGGTACAGTGCTAGCAAATAAAAAAAAAAAAAAAACCCGCCATATGGCGGGGACCCGCGAAAACGAGACCGACAGGAGAAAATGGAGCTCATACAGTATTGCGGATATAGAATTCGGAGTGGGCGACAGCGACGTCAAATCCCGTCACATACACCAG	AAAAAGCCAGATTATTAATCCGGCTTTTTTATTATTTAGGATCCATTGACGGCTAGCTCAGTCCTAGGTACAGTGCTAGC	ATGGAGCTCAAACAGAACAAAGAACAGATCACCAAACAGAACATCAACCGTAAAGGCGAAGAACTGTTTACCGGTGTGGTTCCGATTCTGGTGGAACTGGATGGTGATGTTAATGGTCATAAATTCAGCGTTCGTGGTGAAGGCGAAGGTGATGCCACGAATGGTAAACTGACCCTGAAATTTATCTGCACCACAGGTAAACTGCCGGTTCCGTGGCCGACCCTGGTTACCACCCTGACCTATGGTGTTCAGTGTTTCGCACGTTATCCGGATCATATGAAACAGCACGATTTCTTTAAAAGCGCCATGCCGGAAGGTTATGTTCAGGAACGTACCATTAGCTTTAAAGATGACGGCACCTATAAAACCCGTGCCGAAGTTAAATTCGAAGGCGATACC…	GGAGTGGGCGACAGC	GAATTCGGAGTGGGCGACAGCGACGTCGCGCCCAACTCAGGGCGCTACCATAACTCTGATACTAAGTAGGTTTTT	ATGCTCGAGGCTTCCTCCGAAGACGTTATCAAAGAGTTCATGCGTTTCAAAGTTCGTATGGAAGGTTCCGTTAACGGTCACGAGTTCGAAATCGAAGGTGAAGGTGAAGGTCGTCCGTACGAAGGTACCCAGACCGCTAAACTGAAAGTTACCAAAGGTGGTCCGCTGCCGTTCGCTTGGGACATCCTGTCCCCGCAGTTCCAGTACGGTTCCAAAGCTTACGTTAAACACCCGGCTGACATCCCGGACTACCTGAAACTGTCCTTCCCGGAAGGTTTCAAATGGGAACGTGTTATGAACTTCGAAGACGGTGGTGTTGTTACCGTTACCCAGGACTCCTCCCTGCAAGACGGTGAGTTCATCTACAAAGTTAAACTGCGTGGTACCAACTTCCCGTCC…	TCTAGAGGTCACAATTAATTAAGTAAAAAAAAACCCCGCCCCTGACAGGGCGGGGTTTTTTTTTCTAATATGCGGCCGCGGCATCAAATAAAACGAAAGGCTCAGTCGAAAGACTGGGCCTTTCGTTTTATCTGTTGTTTGTCGGTGAACGCTCTCCTGAGTAGGACAAATCCGCCGCCCTAGA	AAATAAAAAAAAAAAAAAAACCCGCCATATGGCGGGGACCCGCGAAAACGAGACCGACAGGAGAAAATGGAGCTCAAACAGAACAAAGAACAGATCACCAAACAGAACATCAACCGTAAAGGCGAAGAACTGTTTACCGGTGTGGTTCCGATTCTGGTGGAACTGGATGGTGATGTTAATGGTCATAAATTCAGCGTTCGTGGTGAAGGCGAAGGTGATGCCACGAATGGTAAACTGACCCTGAAATTTATCTGCACCACAGGTAAACTGCCGGTTCCGTGGCCGACCCTGGTTACCACCCTGACCTATGGTGTTCAGTGTTTCGCACGTTATCCGGATCATATGAAACAGCACGATTTCTTTAAAAGCGCCATGCCGGAAGGTTATGTTCAGGAACGT…	1389	981	1133	590	236	185	0.497454	1.39339	0.986621
14	AAATAAAAAAAAAAAAAAAACCCGCCATATGGCGGGGGGGCCCCGACGCAACGGGGCCCACAAACA	CTCACTCCATCCTAGGTACAGTGCTAGCAAATAAAAAAAAAAAAAAAACCCGCCATATGGCGGGGGGGCCCCGACGCAACGGGGCCCACAAACAATGGAGCTCATACAGTATTGCGGATATAGAATTCGACGCATAGGAGACTGACGTCAAATCCCGTCACATACACCAG	AAAAAGCCAGATTATTAATCCGGCTTTTTTATTATTTAGGATCCATTGACGGCTAGCTCAGTCCTAGGTACAGTGCTAGC	ATGGAGCTCAAACAGAACAAAGAACAGATCACCAAACAGAACATCAACCGTAAAGGCGAAGAACTGTTTACCGGTGTGGTTCCGATTCTGGTGGAACTGGATGGTGATGTTAATGGTCATAAATTCAGCGTTCGTGGTGAAGGCGAAGGTGATGCCACGAATGGTAAACTGACCCTGAAATTTATCTGCACCACAGGTAAACTGCCGGTTCCGTGGCCGACCCTGGTTACCACCCTGACCTATGGTGTTCAGTGTTTCGCACGTTATCCGGATCATATGAAACAGCACGATTTCTTTAAAAGCGCCATGCCGGAAGGTTATGTTCAGGAACGTACCATTAGCTTTAAAGATGACGGCACCTATAAAACCCGTGCCGAAGTTAAATTCGAAGGCGATACC…	GACGCATAGGAGACT	GAATTCGACGCATAGGAGACTGACGTCGCGCCCAACTCAGGGCGCTACCATAACTCTGATACTAAGTAGGTTTTT	ATGCTCGAGGCTTCCTCCGAAGACGTTATCAAAGAGTTCATGCGTTTCAAAGTTCGTATGGAAGGTTCCGTTAACGGTCACGAGTTCGAAATCGAAGGTGAAGGTGAAGGTCGTCCGTACGAAGGTACCCAGACCGCTAAACTGAAAGTTACCAAAGGTGGTCCGCTGCCGTTCGCTTGGGACATCCTGTCCCCGCAGTTCCAGTACGGTTCCAAAGCTTACGTTAAACACCCGGCTGACATCCCGGACTACCTGAAACTGTCCTTCCCGGAAGGTTTCAAATGGGAACGTGTTATGAACTTCGAAGACGGTGGTGTTGTTACCGTTACCCAGGACTCCTCCCTGCAAGACGGTGAGTTCATCTACAAAGTTAAACTGCGTGGTACCAACTTCCCGTCC…	TCTAGAGGTCACAATTAATTAAGTAAAAAAAAACCCCGCCCCTGACAGGGCGGGGTTTTTTTTTCTAATATGCGGCCGCGGCATCAAATAAAACGAAAGGCTCAGTCGAAAGACTGGGCCTTTCGTTTTATCTGTTGTTTGTCGGTGAACGCTCTCCTGAGTAGGACAAATCCGCCGCCCTAGA	AAATAAAAAAAAAAAAAAAACCCGCCATATGGCGGGGGGGCCCCGACGCAACGGGGCCCACAAACAATGGAGCTCAAACAGAACAAAGAACAGATCACCAAACAGAACATCAACCGTAAAGGCGAAGAACTGTTTACCGGTGTGGTTCCGATTCTGGTGGAACTGGATGGTGATGTTAATGGTCATAAATTCAGCGTTCGTGGTGAAGGCGAAGGTGATGCCACGAATGGTAAACTGACCCTGAAATTTATCTGCACCACAGGTAAACTGCCGGTTCCGTGGCCGACCCTGGTTACCACCCTGACCTATGGTGTTCAGTGTTTCGCACGTTATCCGGATCATATGAAACAGCACGATTTCTTTAAAAGCGCCATGCCGGAAGGTTATGTTCAGGAACGT…	500	1002	328	73	174	506	1.17315	0.590843	0.990237
15	AAATAAAAAAAAAAAAAAAACCCGCCATATGGCGGGGAGACGGCAGCCAGGCGCGAAGGAGGCGGA	CTCACTCCATCCTAGGTACAGTGCTAGCAAATAAAAAAAAAAAAAAAACCCGCCATATGGCGGGGAGACGGCAGCCAGGCGCGAAGGAGGCGGAATGGAGCTCATACAGTATTGCGGATATAGAATTCCCGCCTGTCGGTAACGACGTCAAATCCCGTCACATACACCAG	AAAAAGCCAGATTATTAATCCGGCTTTTTTATTATTTAGGATCCATTGACGGCTAGCTCAGTCCTAGGTACAGTGCTAGC	ATGGAGCTCAAACAGAACAAAGAACAGATCACCAAACAGAACATCAACCGTAAAGGCGAAGAACTGTTTACCGGTGTGGTTCCGATTCTGGTGGAACTGGATGGTGATGTTAATGGTCATAAATTCAGCGTTCGTGGTGAAGGCGAAGGTGATGCCACGAATGGTAAACTGACCCTGAAATTTATCTGCACCACAGGTAAACTGCCGGTTCCGTGGCCGACCCTGGTTACCACCCTGACCTATGGTGTTCAGTGTTTCGCACGTTATCCGGATCATATGAAACAGCACGATTTCTTTAAAAGCGCCATGCCGGAAGGTTATGTTCAGGAACGTACCATTAGCTTTAAAGATGACGGCACCTATAAAACCCGTGCCGAAGTTAAATTCGAAGGCGATACC…	CCGCCTGTCGGTAAC	GAATTCCCGCCTGTCGGTAACGACGTCGCGCCCAACTCAGGGCGCTACCATAACTCTGATACTAAGTAGGTTTTT	ATGCTCGAGGCTTCCTCCGAAGACGTTATCAAAGAGTTCATGCGTTTCAAAGTTCGTATGGAAGGTTCCGTTAACGGTCACGAGTTCGAAATCGAAGGTGAAGGTGAAGGTCGTCCGTACGAAGGTACCCAGACCGCTAAACTGAAAGTTACCAAAGGTGGTCCGCTGCCGTTCGCTTGGGACATCCTGTCCCCGCAGTTCCAGTACGGTTCCAAAGCTTACGTTAAACACCCGGCTGACATCCCGGACTACCTGAAACTGTCCTTCCCGGAAGGTTTCAAATGGGAACGTGTTATGAACTTCGAAGACGGTGGTGTTGTTACCGTTACCCAGGACTCCTCCCTGCAAGACGGTGAGTTCATCTACAAAGTTAAACTGCGTGGTACCAACTTCCCGTCC…	TCTAGAGGTCACAATTAATTAAGTAAAAAAAAACCCCGCCCCTGACAGGGCGGGGTTTTTTTTTCTAATATGCGGCCGCGGCATCAAATAAAACGAAAGGCTCAGTCGAAAGACTGGGCCTTTCGTTTTATCTGTTGTTTGTCGGTGAACGCTCTCCTGAGTAGGACAAATCCGCCGCCCTAGA	AAATAAAAAAAAAAAAAAAACCCGCCATATGGCGGGGAGACGGCAGCCAGGCGCGAAGGAGGCGGAATGGAGCTCAAACAGAACAAAGAACAGATCACCAAACAGAACATCAACCGTAAAGGCGAAGAACTGTTTACCGGTGTGGTTCCGATTCTGGTGGAACTGGATGGTGATGTTAATGGTCATAAATTCAGCGTTCGTGGTGAAGGCGAAGGTGATGCCACGAATGGTAAACTGACCCTGAAATTTATCTGCACCACAGGTAAACTGCCGGTTCCGTGGCCGACCCTGGTTACCACCCTGACCTATGGTGTTCAGTGTTTCGCACGTTATCCGGATCATATGAAACAGCACGATTTCTTTAAAAGCGCCATGCCGGAAGGTTATGTTCAGGAACGT…	1286	3621	3655	2936	2396	1166	0.455264	1.52252	0.87542
16	AAATAAAAAAAAAAAAAAAACCCGCCATATGGCGGGCCCAGGAAGGCAGGAGAGGCGCGGAGGACA	CTCACTCCATCCTAGGTACAGTGCTAGCAAATAAAAAAAAAAAAAAAACCCGCCATATGGCGGGCCCAGGAAGGCAGGAGAGGCGCGGAGGACAATGGAGCTCATACAGTATTGCGGATATAGAATTCTGTCAGATGAGCCGGGACGTCAAATCCCGTCACATACACCAG	AAAAAGCCAGATTATTAATCCGGCTTTTTTATTATTTAGGATCCATTGACGGCTAGCTCAGTCCTAGGTACAGTGCTAGC	ATGGAGCTCAAACAGAACAAAGAACAGATCACCAAACAGAACATCAACCGTAAAGGCGAAGAACTGTTTACCGGTGTGGTTCCGATTCTGGTGGAACTGGATGGTGATGTTAATGGTCATAAATTCAGCGTTCGTGGTGAAGGCGAAGGTGATGCCACGAATGGTAAACTGACCCTGAAATTTATCTGCACCACAGGTAAACTGCCGGTTCCGTGGCCGACCCTGGTTACCACCCTGACCTATGGTGTTCAGTGTTTCGCACGTTATCCGGATCATATGAAACAGCACGATTTCTTTAAAAGCGCCATGCCGGAAGGTTATGTTCAGGAACGTACCATTAGCTTTAAAGATGACGGCACCTATAAAACCCGTGCCGAAGTTAAATTCGAAGGCGATACC…	TGTCAGATGAGCCGG	GAATTCTGTCAGATGAGCCGGGACGTCGCGCCCAACTCAGGGCGCTACCATAACTCTGATACTAAGTAGGTTTTT	ATGCTCGAGGCTTCCTCCGAAGACGTTATCAAAGAGTTCATGCGTTTCAAAGTTCGTATGGAAGGTTCCGTTAACGGTCACGAGTTCGAAATCGAAGGTGAAGGTGAAGGTCGTCCGTACGAAGGTACCCAGACCGCTAAACTGAAAGTTACCAAAGGTGGTCCGCTGCCGTTCGCTTGGGACATCCTGTCCCCGCAGTTCCAGTACGGTTCCAAAGCTTACGTTAAACACCCGGCTGACATCCCGGACTACCTGAAACTGTCCTTCCCGGAAGGTTTCAAATGGGAACGTGTTATGAACTTCGAAGACGGTGGTGTTGTTACCGTTACCCAGGACTCCTCCCTGCAAGACGGTGAGTTCATCTACAAAGTTAAACTGCGTGGTACCAACTTCCCGTCC…	TCTAGAGGTCACAATTAATTAAGTAAAAAAAAACCCCGCCCCTGACAGGGCGGGGTTTTTTTTTCTAATATGCGGCCGCGGCATCAAATAAAACGAAAGGCTCAGTCGAAAGACTGGGCCTTTCGTTTTATCTGTTGTTTGTCGGTGAACGCTCTCCTGAGTAGGACAAATCCGCCGCCCTAGA	AAATAAAAAAAAAAAAAAAACCCGCCATATGGCGGGCCCAGGAAGGCAGGAGAGGCGCGGAGGACAATGGAGCTCAAACAGAACAAAGAACAGATCACCAAACAGAACATCAACCGTAAAGGCGAAGAACTGTTTACCGGTGTGGTTCCGATTCTGGTGGAACTGGATGGTGATGTTAATGGTCATAAATTCAGCGTTCGTGGTGAAGGCGAAGGTGATGCCACGAATGGTAAACTGACCCTGAAATTTATCTGCACCACAGGTAAACTGCCGGTTCCGTGGCCGACCCTGGTTACCACCCTGACCTATGGTGTTCAGTGTTTCGCACGTTATCCGGATCATATGAAACAGCACGATTTCTTTAAAAGCGCCATGCCGGAAGGTTATGTTCAGGAACGT…	1516	1808	997	871	276	167	0.810127	0.855603	0.978427
17	AAAGAAAAAAAAAAAAAAAACCCGCCATATGGCGGGACAGCGACGAGGGACGCGCGGGCGAGCCGC	CTCACTCCATCCTAGGTACAGTGCTAGCAAAGAAAAAAAAAAAAAAAACCCGCCATATGGCGGGACAGCGACGAGGGACGCGCGGGCGAGCCGCATGGAGCTCATACAGTATTGCGGATATAGAATTCAACAGCGAGATCGCCGACGTCAAATCCCGTCACATACACCAG	AAAAAGCCAGATTATTAATCCGGCTTTTTTATTATTTAGGATCCATTGACGGCTAGCTCAGTCCTAGGTACAGTGCTAGC	ATGGAGCTCAAACAGAACAAAGAACAGATCACCAAACAGAACATCAACCGTAAAGGCGAAGAACTGTTTACCGGTGTGGTTCCGATTCTGGTGGAACTGGATGGTGATGTTAATGGTCATAAATTCAGCGTTCGTGGTGAAGGCGAAGGTGATGCCACGAATGGTAAACTGACCCTGAAATTTATCTGCACCACAGGTAAACTGCCGGTTCCGTGGCCGACCCTGGTTACCACCCTGACCTATGGTGTTCAGTGTTTCGCACGTTATCCGGATCATATGAAACAGCACGATTTCTTTAAAAGCGCCATGCCGGAAGGTTATGTTCAGGAACGTACCATTAGCTTTAAAGATGACGGCACCTATAAAACCCGTGCCGAAGTTAAATTCGAAGGCGATACC…	AACAGCGAGATCGCC	GAATTCAACAGCGAGATCGCCGACGTCGCGCCCAACTCAGGGCGCTACCATAACTCTGATACTAAGTAGGTTTTT	ATGCTCGAGGCTTCCTCCGAAGACGTTATCAAAGAGTTCATGCGTTTCAAAGTTCGTATGGAAGGTTCCGTTAACGGTCACGAGTTCGAAATCGAAGGTGAAGGTGAAGGTCGTCCGTACGAAGGTACCCAGACCGCTAAACTGAAAGTTACCAAAGGTGGTCCGCTGCCGTTCGCTTGGGACATCCTGTCCCCGCAGTTCCAGTACGGTTCCAAAGCTTACGTTAAACACCCGGCTGACATCCCGGACTACCTGAAACTGTCCTTCCCGGAAGGTTTCAAATGGGAACGTGTTATGAACTTCGAAGACGGTGGTGTTGTTACCGTTACCCAGGACTCCTCCCTGCAAGACGGTGAGTTCATCTACAAAGTTAAACTGCGTGGTACCAACTTCCCGTCC…	TCTAGAGGTCACAATTAATTAAGTAAAAAAAAACCCCGCCCCTGACAGGGCGGGGTTTTTTTTTCTAATATGCGGCCGCGGCATCAAATAAAACGAAAGGCTCAGTCGAAAGACTGGGCCTTTCGTTTTATCTGTTGTTTGTCGGTGAACGCTCTCCTGAGTAGGACAAATCCGCCGCCCTAGA	AAAGAAAAAAAAAAAAAAAACCCGCCATATGGCGGGACAGCGACGAGGGACGCGCGGGCGAGCCGCATGGAGCTCAAACAGAACAAAGAACAGATCACCAAACAGAACATCAACCGTAAAGGCGAAGAACTGTTTACCGGTGTGGTTCCGATTCTGGTGGAACTGGATGGTGATGTTAATGGTCATAAATTCAGCGTTCGTGGTGAAGGCGAAGGTGATGCCACGAATGGTAAACTGACCCTGAAATTTATCTGCACCACAGGTAAACTGCCGGTTCCGTGGCCGACCCTGGTTACCACCCTGACCTATGGTGTTCAGTGTTTCGCACGTTATCCGGATCATATGAAACAGCACGATTTCTTTAAAAGCGCCATGCCGGAAGGTTATGTTCAGGAACGT…	230	731	162	321	184	168	1.24403	0.557179	0.965168
18	AAAGAAAAAAAAAAAAAAAACCCGCCATATGGCGGGCGACAGACGGACAAGACCGCAAGAGACGAA	CTCACTCCATCCTAGGTACAGTGCTAGCAAAGAAAAAAAAAAAAAAAACCCGCCATATGGCGGGCGACAGACGGACAAGACCGCAAGAGACGAAATGGAGCTCATACAGTATTGCGGATATAGAATTCTTTAGTAACAGGCTGGACGTCAAATCCCGTCACATACACCAG	AAAAAGCCAGATTATTAATCCGGCTTTTTTATTATTTAGGATCCATTGACGGCTAGCTCAGTCCTAGGTACAGTGCTAGC	ATGGAGCTCAAACAGAACAAAGAACAGATCACCAAACAGAACATCAACCGTAAAGGCGAAGAACTGTTTACCGGTGTGGTTCCGATTCTGGTGGAACTGGATGGTGATGTTAATGGTCATAAATTCAGCGTTCGTGGTGAAGGCGAAGGTGATGCCACGAATGGTAAACTGACCCTGAAATTTATCTGCACCACAGGTAAACTGCCGGTTCCGTGGCCGACCCTGGTTACCACCCTGACCTATGGTGTTCAGTGTTTCGCACGTTATCCGGATCATATGAAACAGCACGATTTCTTTAAAAGCGCCATGCCGGAAGGTTATGTTCAGGAACGTACCATTAGCTTTAAAGATGACGGCACCTATAAAACCCGTGCCGAAGTTAAATTCGAAGGCGATACC…	TTTAGTAACAGGCTG	GAATTCTTTAGTAACAGGCTGGACGTCGCGCCCAACTCAGGGCGCTACCATAACTCTGATACTAAGTAGGTTTTT	ATGCTCGAGGCTTCCTCCGAAGACGTTATCAAAGAGTTCATGCGTTTCAAAGTTCGTATGGAAGGTTCCGTTAACGGTCACGAGTTCGAAATCGAAGGTGAAGGTGAAGGTCGTCCGTACGAAGGTACCCAGACCGCTAAACTGAAAGTTACCAAAGGTGGTCCGCTGCCGTTCGCTTGGGACATCCTGTCCCCGCAGTTCCAGTACGGTTCCAAAGCTTACGTTAAACACCCGGCTGACATCCCGGACTACCTGAAACTGTCCTTCCCGGAAGGTTTCAAATGGGAACGTGTTATGAACTTCGAAGACGGTGGTGTTGTTACCGTTACCCAGGACTCCTCCCTGCAAGACGGTGAGTTCATCTACAAAGTTAAACTGCGTGGTACCAACTTCCCGTCC…	TCTAGAGGTCACAATTAATTAAGTAAAAAAAAACCCCGCCCCTGACAGGGCGGGGTTTTTTTTTCTAATATGCGGCCGCGGCATCAAATAAAACGAAAGGCTCAGTCGAAAGACTGGGCCTTTCGTTTTATCTGTTGTTTGTCGGTGAACGCTCTCCTGAGTAGGACAAATCCGCCGCCCTAGA	AAAGAAAAAAAAAAAAAAAACCCGCCATATGGCGGGCGACAGACGGACAAGACCGCAAGAGACGAAATGGAGCTCAAACAGAACAAAGAACAGATCACCAAACAGAACATCAACCGTAAAGGCGAAGAACTGTTTACCGGTGTGGTTCCGATTCTGGTGGAACTGGATGGTGATGTTAATGGTCATAAATTCAGCGTTCGTGGTGAAGGCGAAGGTGATGCCACGAATGGTAAACTGACCCTGAAATTTATCTGCACCACAGGTAAACTGCCGGTTCCGTGGCCGACCCTGGTTACCACCCTGACCTATGGTGTTCAGTGTTTCGCACGTTATCCGGATCATATGAAACAGCACGATTTCTTTAAAAGCGCCATGCCGGAAGGTTATGTTCAGGAACGT…	820	511	264	117	103	13	0.912633	0.759503	0.989394
19	AAAGAAAAAAAAAAAAAAAACCCGCCATATGGCGGGGGAACCAGGCCGAGCGGGGGAAGCCGGGCG	CTCACTCCATCCTAGGTACAGTGCTAGCAAAGAAAAAAAAAAAAAAAACCCGCCATATGGCGGGGGAACCAGGCCGAGCGGGGGAAGCCGGGCGATGGAGCTCATACAGTATTGCGGATATAGAATTCAAGCTATTATCTAAAGACGTCAAATCCCGTCACATACACCAG	AAAAAGCCAGATTATTAATCCGGCTTTTTTATTATTTAGGATCCATTGACGGCTAGCTCAGTCCTAGGTACAGTGCTAGC	ATGGAGCTCAAACAGAACAAAGAACAGATCACCAAACAGAACATCAACCGTAAAGGCGAAGAACTGTTTACCGGTGTGGTTCCGATTCTGGTGGAACTGGATGGTGATGTTAATGGTCATAAATTCAGCGTTCGTGGTGAAGGCGAAGGTGATGCCACGAATGGTAAACTGACCCTGAAATTTATCTGCACCACAGGTAAACTGCCGGTTCCGTGGCCGACCCTGGTTACCACCCTGACCTATGGTGTTCAGTGTTTCGCACGTTATCCGGATCATATGAAACAGCACGATTTCTTTAAAAGCGCCATGCCGGAAGGTTATGTTCAGGAACGTACCATTAGCTTTAAAGATGACGGCACCTATAAAACCCGTGCCGAAGTTAAATTCGAAGGCGATACC…	AAGCTATTATCTAAA	GAATTCAAGCTATTATCTAAAGACGTCGCGCCCAACTCAGGGCGCTACCATAACTCTGATACTAAGTAGGTTTTT	ATGCTCGAGGCTTCCTCCGAAGACGTTATCAAAGAGTTCATGCGTTTCAAAGTTCGTATGGAAGGTTCCGTTAACGGTCACGAGTTCGAAATCGAAGGTGAAGGTGAAGGTCGTCCGTACGAAGGTACCCAGACCGCTAAACTGAAAGTTACCAAAGGTGGTCCGCTGCCGTTCGCTTGGGACATCCTGTCCCCGCAGTTCCAGTACGGTTCCAAAGCTTACGTTAAACACCCGGCTGACATCCCGGACTACCTGAAACTGTCCTTCCCGGAAGGTTTCAAATGGGAACGTGTTATGAACTTCGAAGACGGTGGTGTTGTTACCGTTACCCAGGACTCCTCCCTGCAAGACGGTGAGTTCATCTACAAAGTTAAACTGCGTGGTACCAACTTCCCGTCC…	TCTAGAGGTCACAATTAATTAAGTAAAAAAAAACCCCGCCCCTGACAGGGCGGGGTTTTTTTTTCTAATATGCGGCCGCGGCATCAAATAAAACGAAAGGCTCAGTCGAAAGACTGGGCCTTTCGTTTTATCTGTTGTTTGTCGGTGAACGCTCTCCTGAGTAGGACAAATCCGCCGCCCTAGA	AAAGAAAAAAAAAAAAAAAACCCGCCATATGGCGGGGGAACCAGGCCGAGCGGGGGAAGCCGGGCGATGGAGCTCAAACAGAACAAAGAACAGATCACCAAACAGAACATCAACCGTAAAGGCGAAGAACTGTTTACCGGTGTGGTTCCGATTCTGGTGGAACTGGATGGTGATGTTAATGGTCATAAATTCAGCGTTCGTGGTGAAGGCGAAGGTGATGCCACGAATGGTAAACTGACCCTGAAATTTATCTGCACCACAGGTAAACTGCCGGTTCCGTGGCCGACCCTGGTTACCACCCTGACCTATGGTGTTCAGTGTTTCGCACGTTATCCGGATCATATGAAACAGCACGATTTCTTTAAAAGCGCCATGCCGGAAGGTTATGTTCAGGAACGT…	716	625	288	296	126	293	0.889457	0.779293	0.968545
20	AAAGAAAAAAAAAAAAAAAACCCGCCATATGGCGGGGCGACGGCACCGACAACCCCCAAGACAACC	CTCACTCCATCCTAGGTACAGTGCTAGCAAAGAAAAAAAAAAAAAAAACCCGCCATATGGCGGGGCGACGGCACCGACAACCCCCAAGACAACCATGGAGCTCATACAGTATTGCGGATATAGAATTCGGGCATAAGCATTATGACGTCAAATCCCGTCACATACACCAG	AAAAAGCCAGATTATTAATCCGGCTTTTTTATTATTTAGGATCCATTGACGGCTAGCTCAGTCCTAGGTACAGTGCTAGC	ATGGAGCTCAAACAGAACAAAGAACAGATCACCAAACAGAACATCAACCGTAAAGGCGAAGAACTGTTTACCGGTGTGGTTCCGATTCTGGTGGAACTGGATGGTGATGTTAATGGTCATAAATTCAGCGTTCGTGGTGAAGGCGAAGGTGATGCCACGAATGGTAAACTGACCCTGAAATTTATCTGCACCACAGGTAAACTGCCGGTTCCGTGGCCGACCCTGGTTACCACCCTGACCTATGGTGTTCAGTGTTTCGCACGTTATCCGGATCATATGAAACAGCACGATTTCTTTAAAAGCGCCATGCCGGAAGGTTATGTTCAGGAACGTACCATTAGCTTTAAAGATGACGGCACCTATAAAACCCGTGCCGAAGTTAAATTCGAAGGCGATACC…	GGGCATAAGCATTAT	GAATTCGGGCATAAGCATTATGACGTCGCGCCCAACTCAGGGCGCTACCATAACTCTGATACTAAGTAGGTTTTT	ATGCTCGAGGCTTCCTCCGAAGACGTTATCAAAGAGTTCATGCGTTTCAAAGTTCGTATGGAAGGTTCCGTTAACGGTCACGAGTTCGAAATCGAAGGTGAAGGTGAAGGTCGTCCGTACGAAGGTACCCAGACCGCTAAACTGAAAGTTACCAAAGGTGGTCCGCTGCCGTTCGCTTGGGACATCCTGTCCCCGCAGTTCCAGTACGGTTCCAAAGCTTACGTTAAACACCCGGCTGACATCCCGGACTACCTGAAACTGTCCTTCCCGGAAGGTTTCAAATGGGAACGTGTTATGAACTTCGAAGACGGTGGTGTTGTTACCGTTACCCAGGACTCCTCCCTGCAAGACGGTGAGTTCATCTACAAAGTTAAACTGCGTGGTACCAACTTCCCGTCC…	TCTAGAGGTCACAATTAATTAAGTAAAAAAAAACCCCGCCCCTGACAGGGCGGGGTTTTTTTTTCTAATATGCGGCCGCGGCATCAAATAAAACGAAAGGCTCAGTCGAAAGACTGGGCCTTTCGTTTTATCTGTTGTTTGTCGGTGAACGCTCTCCTGAGTAGGACAAATCCGCCGCCCTAGA	AAAGAAAAAAAAAAAAAAAACCCGCCATATGGCGGGGCGACGGCACCGACAACCCCCAAGACAACCATGGAGCTCAAACAGAACAAAGAACAGATCACCAAACAGAACATCAACCGTAAAGGCGAAGAACTGTTTACCGGTGTGGTTCCGATTCTGGTGGAACTGGATGGTGATGTTAATGGTCATAAATTCAGCGTTCGTGGTGAAGGCGAAGGTGATGCCACGAATGGTAAACTGACCCTGAAATTTATCTGCACCACAGGTAAACTGCCGGTTCCGTGGCCGACCCTGGTTACCACCCTGACCTATGGTGTTCAGTGTTTCGCACGTTATCCGGATCATATGAAACAGCACGATTTCTTTAAAAGCGCCATGCCGGAAGGTTATGTTCAGGAACGT…	85	172	52	271	1	145	0.597191	1.16068	0.735158
21	AAAGAAAAAAAAAAAAAAAACCCGCCATATGGCGGGAGCGGCCGGCGAAAAGGCGACCGCAGCAGC	CTCACTCCATCCTAGGTACAGTGCTAGCAAAGAAAAAAAAAAAAAAAACCCGCCATATGGCGGGAGCGGCCGGCGAAAAGGCGACCGCAGCAGCATGGAGCTCATACAGTATTGCGGATATAGAATTCGGAGTTACAGTATATGACGTCAAATCCCGTCACATACACCAG	AAAAAGCCAGATTATTAATCCGGCTTTTTTATTATTTAGGATCCATTGACGGCTAGCTCAGTCCTAGGTACAGTGCTAGC	ATGGAGCTCAAACAGAACAAAGAACAGATCACCAAACAGAACATCAACCGTAAAGGCGAAGAACTGTTTACCGGTGTGGTTCCGATTCTGGTGGAACTGGATGGTGATGTTAATGGTCATAAATTCAGCGTTCGTGGTGAAGGCGAAGGTGATGCCACGAATGGTAAACTGACCCTGAAATTTATCTGCACCACAGGTAAACTGCCGGTTCCGTGGCCGACCCTGGTTACCACCCTGACCTATGGTGTTCAGTGTTTCGCACGTTATCCGGATCATATGAAACAGCACGATTTCTTTAAAAGCGCCATGCCGGAAGGTTATGTTCAGGAACGTACCATTAGCTTTAAAGATGACGGCACCTATAAAACCCGTGCCGAAGTTAAATTCGAAGGCGATACC…	GGAGTTACAGTATAT	GAATTCGGAGTTACAGTATATGACGTCGCGCCCAACTCAGGGCGCTACCATAACTCTGATACTAAGTAGGTTTTT	ATGCTCGAGGCTTCCTCCGAAGACGTTATCAAAGAGTTCATGCGTTTCAAAGTTCGTATGGAAGGTTCCGTTAACGGTCACGAGTTCGAAATCGAAGGTGAAGGTGAAGGTCGTCCGTACGAAGGTACCCAGACCGCTAAACTGAAAGTTACCAAAGGTGGTCCGCTGCCGTTCGCTTGGGACATCCTGTCCCCGCAGTTCCAGTACGGTTCCAAAGCTTACGTTAAACACCCGGCTGACATCCCGGACTACCTGAAACTGTCCTTCCCGGAAGGTTTCAAATGGGAACGTGTTATGAACTTCGAAGACGGTGGTGTTGTTACCGTTACCCAGGACTCCTCCCTGCAAGACGGTGAGTTCATCTACAAAGTTAAACTGCGTGGTACCAACTTCCCGTCC…	TCTAGAGGTCACAATTAATTAAGTAAAAAAAAACCCCGCCCCTGACAGGGCGGGGTTTTTTTTTCTAATATGCGGCCGCGGCATCAAATAAAACGAAAGGCTCAGTCGAAAGACTGGGCCTTTCGTTTTATCTGTTGTTTGTCGGTGAACGCTCTCCTGAGTAGGACAAATCCGCCGCCCTAGA	AAAGAAAAAAAAAAAAAAAACCCGCCATATGGCGGGAGCGGCCGGCGAAAAGGCGACCGCAGCAGCATGGAGCTCAAACAGAACAAAGAACAGATCACCAAACAGAACATCAACCGTAAAGGCGAAGAACTGTTTACCGGTGTGGTTCCGATTCTGGTGGAACTGGATGGTGATGTTAATGGTCATAAATTCAGCGTTCGTGGTGAAGGCGAAGGTGATGCCACGAATGGTAAACTGACCCTGAAATTTATCTGCACCACAGGTAAACTGCCGGTTCCGTGGCCGACCCTGGTTACCACCCTGACCTATGGTGTTCAGTGTTTCGCACGTTATCCGGATCATATGAAACAGCACGATTTCTTTAAAAGCGCCATGCCGGAAGGTTATGTTCAGGAACGT…	1255	2023	535	653	185	399	1.20012	0.577566	0.987629
22	AAAGAAAAAAAAAAAAAAAACCCGCCATATGGCGGGCCAGCAAACCGGCACGGGGGAAAAAACAGG	CTCACTCCATCCTAGGTACAGTGCTAGCAAAGAAAAAAAAAAAAAAAACCCGCCATATGGCGGGCCAGCAAACCGGCACGGGGGAAAAAACAGGATGGAGCTCATACAGTATTGCGGATATAGAATTCTGTACATGTGGTACCGACGTCAAATCCCGTCACATACACCAG	AAAAAGCCAGATTATTAATCCGGCTTTTTTATTATTTAGGATCCATTGACGGCTAGCTCAGTCCTAGGTACAGTGCTAGC	ATGGAGCTCAAACAGAACAAAGAACAGATCACCAAACAGAACATCAACCGTAAAGGCGAAGAACTGTTTACCGGTGTGGTTCCGATTCTGGTGGAACTGGATGGTGATGTTAATGGTCATAAATTCAGCGTTCGTGGTGAAGGCGAAGGTGATGCCACGAATGGTAAACTGACCCTGAAATTTATCTGCACCACAGGTAAACTGCCGGTTCCGTGGCCGACCCTGGTTACCACCCTGACCTATGGTGTTCAGTGTTTCGCACGTTATCCGGATCATATGAAACAGCACGATTTCTTTAAAAGCGCCATGCCGGAAGGTTATGTTCAGGAACGTACCATTAGCTTTAAAGATGACGGCACCTATAAAACCCGTGCCGAAGTTAAATTCGAAGGCGATACC…	TGTACATGTGGTACC	GAATTCTGTACATGTGGTACCGACGTCGCGCCCAACTCAGGGCGCTACCATAACTCTGATACTAAGTAGGTTTTT	ATGCTCGAGGCTTCCTCCGAAGACGTTATCAAAGAGTTCATGCGTTTCAAAGTTCGTATGGAAGGTTCCGTTAACGGTCACGAGTTCGAAATCGAAGGTGAAGGTGAAGGTCGTCCGTACGAAGGTACCCAGACCGCTAAACTGAAAGTTACCAAAGGTGGTCCGCTGCCGTTCGCTTGGGACATCCTGTCCCCGCAGTTCCAGTACGGTTCCAAAGCTTACGTTAAACACCCGGCTGACATCCCGGACTACCTGAAACTGTCCTTCCCGGAAGGTTTCAAATGGGAACGTGTTATGAACTTCGAAGACGGTGGTGTTGTTACCGTTACCCAGGACTCCTCCCTGCAAGACGGTGAGTTCATCTACAAAGTTAAACTGCGTGGTACCAACTTCCCGTCC…	TCTAGAGGTCACAATTAATTAAGTAAAAAAAAACCCCGCCCCTGACAGGGCGGGGTTTTTTTTTCTAATATGCGGCCGCGGCATCAAATAAAACGAAAGGCTCAGTCGAAAGACTGGGCCTTTCGTTTTATCTGTTGTTTGTCGGTGAACGCTCTCCTGAGTAGGACAAATCCGCCGCCCTAGA	AAAGAAAAAAAAAAAAAAAACCCGCCATATGGCGGGCCAGCAAACCGGCACGGGGGAAAAAACAGGATGGAGCTCAAACAGAACAAAGAACAGATCACCAAACAGAACATCAACCGTAAAGGCGAAGAACTGTTTACCGGTGTGGTTCCGATTCTGGTGGAACTGGATGGTGATGTTAATGGTCATAAATTCAGCGTTCGTGGTGAAGGCGAAGGTGATGCCACGAATGGTAAACTGACCCTGAAATTTATCTGCACCACAGGTAAACTGCCGGTTCCGTGGCCGACCCTGGTTACCACCCTGACCTATGGTGTTCAGTGTTTCGCACGTTATCCGGATCATATGAAACAGCACGATTTCTTTAAAAGCGCCATGCCGGAAGGTTATGTTCAGGAACGT…	415	729	896	667	224	1456	0.409211	1.69386	0.883544
23	AAAGAAAAAAAAAAAAAAAACCCGCCATATGGCGGGCAGCCGGGCGCACCCACAACGCGCGCCGCA	CTCACTCCATCCTAGGTACAGTGCTAGCAAAGAAAAAAAAAAAAAAAACCCGCCATATGGCGGGCAGCCGGGCGCACCCACAACGCGCGCCGCAATGGAGCTCATACAGTATTGCGGATATAGAATTCAAATATGTATGATATGACGTCAAATCCCGTCACATACACCAG	AAAAAGCCAGATTATTAATCCGGCTTTTTTATTATTTAGGATCCATTGACGGCTAGCTCAGTCCTAGGTACAGTGCTAGC	ATGGAGCTCAAACAGAACAAAGAACAGATCACCAAACAGAACATCAACCGTAAAGGCGAAGAACTGTTTACCGGTGTGGTTCCGATTCTGGTGGAACTGGATGGTGATGTTAATGGTCATAAATTCAGCGTTCGTGGTGAAGGCGAAGGTGATGCCACGAATGGTAAACTGACCCTGAAATTTATCTGCACCACAGGTAAACTGCCGGTTCCGTGGCCGACCCTGGTTACCACCCTGACCTATGGTGTTCAGTGTTTCGCACGTTATCCGGATCATATGAAACAGCACGATTTCTTTAAAAGCGCCATGCCGGAAGGTTATGTTCAGGAACGTACCATTAGCTTTAAAGATGACGGCACCTATAAAACCCGTGCCGAAGTTAAATTCGAAGGCGATACC…	AAATATGTATGATAT	GAATTCAAATATGTATGATATGACGTCGCGCCCAACTCAGGGCGCTACCATAACTCTGATACTAAGTAGGTTTTT	ATGCTCGAGGCTTCCTCCGAAGACGTTATCAAAGAGTTCATGCGTTTCAAAGTTCGTATGGAAGGTTCCGTTAACGGTCACGAGTTCGAAATCGAAGGTGAAGGTGAAGGTCGTCCGTACGAAGGTACCCAGACCGCTAAACTGAAAGTTACCAAAGGTGGTCCGCTGCCGTTCGCTTGGGACATCCTGTCCCCGCAGTTCCAGTACGGTTCCAAAGCTTACGTTAAACACCCGGCTGACATCCCGGACTACCTGAAACTGTCCTTCCCGGAAGGTTTCAAATGGGAACGTGTTATGAACTTCGAAGACGGTGGTGTTGTTACCGTTACCCAGGACTCCTCCCTGCAAGACGGTGAGTTCATCTACAAAGTTAAACTGCGTGGTACCAACTTCCCGTCC…	TCTAGAGGTCACAATTAATTAAGTAAAAAAAAACCCCGCCCCTGACAGGGCGGGGTTTTTTTTTCTAATATGCGGCCGCGGCATCAAATAAAACGAAAGGCTCAGTCGAAAGACTGGGCCTTTCGTTTTATCTGTTGTTTGTCGGTGAACGCTCTCCTGAGTAGGACAAATCCGCCGCCCTAGA	AAAGAAAAAAAAAAAAAAAACCCGCCATATGGCGGGCAGCCGGGCGCACCCACAACGCGCGCCGCAATGGAGCTCAAACAGAACAAAGAACAGATCACCAAACAGAACATCAACCGTAAAGGCGAAGAACTGTTTACCGGTGTGGTTCCGATTCTGGTGGAACTGGATGGTGATGTTAATGGTCATAAATTCAGCGTTCGTGGTGAAGGCGAAGGTGATGCCACGAATGGTAAACTGACCCTGAAATTTATCTGCACCACAGGTAAACTGCCGGTTCCGTGGCCGACCCTGGTTACCACCCTGACCTATGGTGTTCAGTGTTTCGCACGTTATCCGGATCATATGAAACAGCACGATTTCTTTAAAAGCGCCATGCCGGAAGGTTATGTTCAGGAACGT…	7566	4467	2162	1480	873	1356	0.912318	0.759765	0.983013
24	AAAGAAAAAAAAAAAAAAAACCCGCCATATGGCGGGCACAACAAGAACCCCAGCGAGGAGAACCCC	CTCACTCCATCCTAGGTACAGTGCTAGCAAAGAAAAAAAAAAAAAAAACCCGCCATATGGCGGGCACAACAAGAACCCCAGCGAGGAGAACCCCATGGAGCTCATACAGTATTGCGGATATAGAATTCGGCTCGGCGTACTGTGACGTCAAATCCCGTCACATACACCAG	AAAAAGCCAGATTATTAATCCGGCTTTTTTATTATTTAGGATCCATTGACGGCTAGCTCAGTCCTAGGTACAGTGCTAGC	ATGGAGCTCAAACAGAACAAAGAACAGATCACCAAACAGAACATCAACCGTAAAGGCGAAGAACTGTTTACCGGTGTGGTTCCGATTCTGGTGGAACTGGATGGTGATGTTAATGGTCATAAATTCAGCGTTCGTGGTGAAGGCGAAGGTGATGCCACGAATGGTAAACTGACCCTGAAATTTATCTGCACCACAGGTAAACTGCCGGTTCCGTGGCCGACCCTGGTTACCACCCTGACCTATGGTGTTCAGTGTTTCGCACGTTATCCGGATCATATGAAACAGCACGATTTCTTTAAAAGCGCCATGCCGGAAGGTTATGTTCAGGAACGTACCATTAGCTTTAAAGATGACGGCACCTATAAAACCCGTGCCGAAGTTAAATTCGAAGGCGATACC…	GGCTCGGCGTACTGT	GAATTCGGCTCGGCGTACTGTGACGTCGCGCCCAACTCAGGGCGCTACCATAACTCTGATACTAAGTAGGTTTTT	ATGCTCGAGGCTTCCTCCGAAGACGTTATCAAAGAGTTCATGCGTTTCAAAGTTCGTATGGAAGGTTCCGTTAACGGTCACGAGTTCGAAATCGAAGGTGAAGGTGAAGGTCGTCCGTACGAAGGTACCCAGACCGCTAAACTGAAAGTTACCAAAGGTGGTCCGCTGCCGTTCGCTTGGGACATCCTGTCCCCGCAGTTCCAGTACGGTTCCAAAGCTTACGTTAAACACCCGGCTGACATCCCGGACTACCTGAAACTGTCCTTCCCGGAAGGTTTCAAATGGGAACGTGTTATGAACTTCGAAGACGGTGGTGTTGTTACCGTTACCCAGGACTCCTCCCTGCAAGACGGTGAGTTCATCTACAAAGTTAAACTGCGTGGTACCAACTTCCCGTCC…	TCTAGAGGTCACAATTAATTAAGTAAAAAAAAACCCCGCCCCTGACAGGGCGGGGTTTTTTTTTCTAATATGCGGCCGCGGCATCAAATAAAACGAAAGGCTCAGTCGAAAGACTGGGCCTTTCGTTTTATCTGTTGTTTGTCGGTGAACGCTCTCCTGAGTAGGACAAATCCGCCGCCCTAGA	AAAGAAAAAAAAAAAAAAAACCCGCCATATGGCGGGCACAACAAGAACCCCAGCGAGGAGAACCCCATGGAGCTCAAACAGAACAAAGAACAGATCACCAAACAGAACATCAACCGTAAAGGCGAAGAACTGTTTACCGGTGTGGTTCCGATTCTGGTGGAACTGGATGGTGATGTTAATGGTCATAAATTCAGCGTTCGTGGTGAAGGCGAAGGTGATGCCACGAATGGTAAACTGACCCTGAAATTTATCTGCACCACAGGTAAACTGCCGGTTCCGTGGCCGACCCTGGTTACCACCCTGACCTATGGTGTTCAGTGTTTCGCACGTTATCCGGATCATATGAAACAGCACGATTTCTTTAAAAGCGCCATGCCGGAAGGTTATGTTCAGGAACGT…	578	835	744	784	858	303	0.411052	1.68628	0.692195
25	AAACAAAAAAAAAAAAAAAACCCGCCATATGGCGGGGCAGCAACACCCCCACAGCAGCGAACGGAC	CTCACTCCATCCTAGGTACAGTGCTAGCAAACAAAAAAAAAAAAAAAACCCGCCATATGGCGGGGCAGCAACACCCCCACAGCAGCGAACGGACATGGAGCTCATACAGTATTGCGGATATAGAATTCACCACGATGCAACGGGACGTCAAATCCCGTCACATACACCAG	AAAAAGCCAGATTATTAATCCGGCTTTTTTATTATTTAGGATCCATTGACGGCTAGCTCAGTCCTAGGTACAGTGCTAGC	ATGGAGCTCAAACAGAACAAAGAACAGATCACCAAACAGAACATCAACCGTAAAGGCGAAGAACTGTTTACCGGTGTGGTTCCGATTCTGGTGGAACTGGATGGTGATGTTAATGGTCATAAATTCAGCGTTCGTGGTGAAGGCGAAGGTGATGCCACGAATGGTAAACTGACCCTGAAATTTATCTGCACCACAGGTAAACTGCCGGTTCCGTGGCCGACCCTGGTTACCACCCTGACCTATGGTGTTCAGTGTTTCGCACGTTATCCGGATCATATGAAACAGCACGATTTCTTTAAAAGCGCCATGCCGGAAGGTTATGTTCAGGAACGTACCATTAGCTTTAAAGATGACGGCACCTATAAAACCCGTGCCGAAGTTAAATTCGAAGGCGATACC…	ACCACGATGCAACGG	GAATTCACCACGATGCAACGGGACGTCGCGCCCAACTCAGGGCGCTACCATAACTCTGATACTAAGTAGGTTTTT	ATGCTCGAGGCTTCCTCCGAAGACGTTATCAAAGAGTTCATGCGTTTCAAAGTTCGTATGGAAGGTTCCGTTAACGGTCACGAGTTCGAAATCGAAGGTGAAGGTGAAGGTCGTCCGTACGAAGGTACCCAGACCGCTAAACTGAAAGTTACCAAAGGTGGTCCGCTGCCGTTCGCTTGGGACATCCTGTCCCCGCAGTTCCAGTACGGTTCCAAAGCTTACGTTAAACACCCGGCTGACATCCCGGACTACCTGAAACTGTCCTTCCCGGAAGGTTTCAAATGGGAACGTGTTATGAACTTCGAAGACGGTGGTGTTGTTACCGTTACCCAGGACTCCTCCCTGCAAGACGGTGAGTTCATCTACAAAGTTAAACTGCGTGGTACCAACTTCCCGTCC…	TCTAGAGGTCACAATTAATTAAGTAAAAAAAAACCCCGCCCCTGACAGGGCGGGGTTTTTTTTTCTAATATGCGGCCGCGGCATCAAATAAAACGAAAGGCTCAGTCGAAAGACTGGGCCTTTCGTTTTATCTGTTGTTTGTCGGTGAACGCTCTCCTGAGTAGGACAAATCCGCCGCCCTAGA	AAACAAAAAAAAAAAAAAAACCCGCCATATGGCGGGGCAGCAACACCCCCACAGCAGCGAACGGACATGGAGCTCAAACAGAACAAAGAACAGATCACCAAACAGAACATCAACCGTAAAGGCGAAGAACTGTTTACCGGTGTGGTTCCGATTCTGGTGGAACTGGATGGTGATGTTAATGGTCATAAATTCAGCGTTCGTGGTGAAGGCGAAGGTGATGCCACGAATGGTAAACTGACCCTGAAATTTATCTGCACCACAGGTAAACTGCCGGTTCCGTGGCCGACCCTGGTTACCACCCTGACCTATGGTGTTCAGTGTTTCGCACGTTATCCGGATCATATGAAACAGCACGATTTCTTTAAAAGCGCCATGCCGGAAGGTTATGTTCAGGAACGT…	798	1065	757	485	184	305	0.712015	0.973501	0.98277
26	AAACAAAAAAAAAAAAAAAACCCGCCATATGGCGGGCACGAGCCGGCACCACGGACACCCCAGGGC	CTCACTCCATCCTAGGTACAGTGCTAGCAAACAAAAAAAAAAAAAAAACCCGCCATATGGCGGGCACGAGCCGGCACCACGGACACCCCAGGGCATGGAGCTCATACAGTATTGCGGATATAGAATTCTCTCGTTTCACGAATGACGTCAAATCCCGTCACATACACCAG	AAAAAGCCAGATTATTAATCCGGCTTTTTTATTATTTAGGATCCATTGACGGCTAGCTCAGTCCTAGGTACAGTGCTAGC	ATGGAGCTCAAACAGAACAAAGAACAGATCACCAAACAGAACATCAACCGTAAAGGCGAAGAACTGTTTACCGGTGTGGTTCCGATTCTGGTGGAACTGGATGGTGATGTTAATGGTCATAAATTCAGCGTTCGTGGTGAAGGCGAAGGTGATGCCACGAATGGTAAACTGACCCTGAAATTTATCTGCACCACAGGTAAACTGCCGGTTCCGTGGCCGACCCTGGTTACCACCCTGACCTATGGTGTTCAGTGTTTCGCACGTTATCCGGATCATATGAAACAGCACGATTTCTTTAAAAGCGCCATGCCGGAAGGTTATGTTCAGGAACGTACCATTAGCTTTAAAGATGACGGCACCTATAAAACCCGTGCCGAAGTTAAATTCGAAGGCGATACC…	TCTCGTTTCACGAAT	GAATTCTCTCGTTTCACGAATGACGTCGCGCCCAACTCAGGGCGCTACCATAACTCTGATACTAAGTAGGTTTTT	ATGCTCGAGGCTTCCTCCGAAGACGTTATCAAAGAGTTCATGCGTTTCAAAGTTCGTATGGAAGGTTCCGTTAACGGTCACGAGTTCGAAATCGAAGGTGAAGGTGAAGGTCGTCCGTACGAAGGTACCCAGACCGCTAAACTGAAAGTTACCAAAGGTGGTCCGCTGCCGTTCGCTTGGGACATCCTGTCCCCGCAGTTCCAGTACGGTTCCAAAGCTTACGTTAAACACCCGGCTGACATCCCGGACTACCTGAAACTGTCCTTCCCGGAAGGTTTCAAATGGGAACGTGTTATGAACTTCGAAGACGGTGGTGTTGTTACCGTTACCCAGGACTCCTCCCTGCAAGACGGTGAGTTCATCTACAAAGTTAAACTGCGTGGTACCAACTTCCCGTCC…	TCTAGAGGTCACAATTAATTAAGTAAAAAAAAACCCCGCCCCTGACAGGGCGGGGTTTTTTTTTCTAATATGCGGCCGCGGCATCAAATAAAACGAAAGGCTCAGTCGAAAGACTGGGCCTTTCGTTTTATCTGTTGTTTGTCGGTGAACGCTCTCCTGAGTAGGACAAATCCGCCGCCCTAGA	AAACAAAAAAAAAAAAAAAACCCGCCATATGGCGGGCACGAGCCGGCACCACGGACACCCCAGGGCATGGAGCTCAAACAGAACAAAGAACAGATCACCAAACAGAACATCAACCGTAAAGGCGAAGAACTGTTTACCGGTGTGGTTCCGATTCTGGTGGAACTGGATGGTGATGTTAATGGTCATAAATTCAGCGTTCGTGGTGAAGGCGAAGGTGATGCCACGAATGGTAAACTGACCCTGAAATTTATCTGCACCACAGGTAAACTGCCGGTTCCGTGGCCGACCCTGGTTACCACCCTGACCTATGGTGTTCAGTGTTTCGCACGTTATCCGGATCATATGAAACAGCACGATTTCTTTAAAAGCGCCATGCCGGAAGGTTATGTTCAGGAACGT…	643	641	377	190	169	166	0.833691	0.83142	0.980309
27	AAACAAAAAAAAAAAAAAAACCCGCCATATGGCGGGGGCAAACCAGGAGCGCGGAAAAAGCACGCC	CTCACTCCATCCTAGGTACAGTGCTAGCAAACAAAAAAAAAAAAAAAACCCGCCATATGGCGGGGGCAAACCAGGAGCGCGGAAAAAGCACGCCATGGAGCTCATACAGTATTGCGGATATAGAATTCCCTAAGCTTAACCACGACGTCAAATCCCGTCACATACACCAG	AAAAAGCCAGATTATTAATCCGGCTTTTTTATTATTTAGGATCCATTGACGGCTAGCTCAGTCCTAGGTACAGTGCTAGC	ATGGAGCTCAAACAGAACAAAGAACAGATCACCAAACAGAACATCAACCGTAAAGGCGAAGAACTGTTTACCGGTGTGGTTCCGATTCTGGTGGAACTGGATGGTGATGTTAATGGTCATAAATTCAGCGTTCGTGGTGAAGGCGAAGGTGATGCCACGAATGGTAAACTGACCCTGAAATTTATCTGCACCACAGGTAAACTGCCGGTTCCGTGGCCGACCCTGGTTACCACCCTGACCTATGGTGTTCAGTGTTTCGCACGTTATCCGGATCATATGAAACAGCACGATTTCTTTAAAAGCGCCATGCCGGAAGGTTATGTTCAGGAACGTACCATTAGCTTTAAAGATGACGGCACCTATAAAACCCGTGCCGAAGTTAAATTCGAAGGCGATACC…	CCTAAGCTTAACCAC	GAATTCCCTAAGCTTAACCACGACGTCGCGCCCAACTCAGGGCGCTACCATAACTCTGATACTAAGTAGGTTTTT	ATGCTCGAGGCTTCCTCCGAAGACGTTATCAAAGAGTTCATGCGTTTCAAAGTTCGTATGGAAGGTTCCGTTAACGGTCACGAGTTCGAAATCGAAGGTGAAGGTGAAGGTCGTCCGTACGAAGGTACCCAGACCGCTAAACTGAAAGTTACCAAAGGTGGTCCGCTGCCGTTCGCTTGGGACATCCTGTCCCCGCAGTTCCAGTACGGTTCCAAAGCTTACGTTAAACACCCGGCTGACATCCCGGACTACCTGAAACTGTCCTTCCCGGAAGGTTTCAAATGGGAACGTGTTATGAACTTCGAAGACGGTGGTGTTGTTACCGTTACCCAGGACTCCTCCCTGCAAGACGGTGAGTTCATCTACAAAGTTAAACTGCGTGGTACCAACTTCCCGTCC…	TCTAGAGGTCACAATTAATTAAGTAAAAAAAAACCCCGCCCCTGACAGGGCGGGGTTTTTTTTTCTAATATGCGGCCGCGGCATCAAATAAAACGAAAGGCTCAGTCGAAAGACTGGGCCTTTCGTTTTATCTGTTGTTTGTCGGTGAACGCTCTCCTGAGTAGGACAAATCCGCCGCCCTAGA	AAACAAAAAAAAAAAAAAAACCCGCCATATGGCGGGGGCAAACCAGGAGCGCGGAAAAAGCACGCCATGGAGCTCAAACAGAACAAAGAACAGATCACCAAACAGAACATCAACCGTAAAGGCGAAGAACTGTTTACCGGTGTGGTTCCGATTCTGGTGGAACTGGATGGTGATGTTAATGGTCATAAATTCAGCGTTCGTGGTGAAGGCGAAGGTGATGCCACGAATGGTAAACTGACCCTGAAATTTATCTGCACCACAGGTAAACTGCCGGTTCCGTGGCCGACCCTGGTTACCACCCTGACCTATGGTGTTCAGTGTTTCGCACGTTATCCGGATCATATGAAACAGCACGATTTCTTTAAAAGCGCCATGCCGGAAGGTTATGTTCAGGAACGT…	336	269	144	200	49	27	0.736995	0.940504	0.945279
28	AAACAAAAAAAAAAAAAAAACCCGCCATATGGCGGGAGCGGACAAAAAAAAAAAAGAAACCCAGAG	CTCACTCCATCCTAGGTACAGTGCTAGCAAACAAAAAAAAAAAAAAAACCCGCCATATGGCGGGAGCGGACAAAAAAAAAAAAGAAACCCAGAGATGGAGCTCATACAGTATTGCGGATATAGAATTCCGGAAGGGCAAGTGCGACGTCAAATCCCGTCACATACACCAG	AAAAAGCCAGATTATTAATCCGGCTTTTTTATTATTTAGGATCCATTGACGGCTAGCTCAGTCCTAGGTACAGTGCTAGC	ATGGAGCTCAAACAGAACAAAGAACAGATCACCAAACAGAACATCAACCGTAAAGGCGAAGAACTGTTTACCGGTGTGGTTCCGATTCTGGTGGAACTGGATGGTGATGTTAATGGTCATAAATTCAGCGTTCGTGGTGAAGGCGAAGGTGATGCCACGAATGGTAAACTGACCCTGAAATTTATCTGCACCACAGGTAAACTGCCGGTTCCGTGGCCGACCCTGGTTACCACCCTGACCTATGGTGTTCAGTGTTTCGCACGTTATCCGGATCATATGAAACAGCACGATTTCTTTAAAAGCGCCATGCCGGAAGGTTATGTTCAGGAACGTACCATTAGCTTTAAAGATGACGGCACCTATAAAACCCGTGCCGAAGTTAAATTCGAAGGCGATACC…	CGGAAGGGCAAGTGC	GAATTCCGGAAGGGCAAGTGCGACGTCGCGCCCAACTCAGGGCGCTACCATAACTCTGATACTAAGTAGGTTTTT	ATGCTCGAGGCTTCCTCCGAAGACGTTATCAAAGAGTTCATGCGTTTCAAAGTTCGTATGGAAGGTTCCGTTAACGGTCACGAGTTCGAAATCGAAGGTGAAGGTGAAGGTCGTCCGTACGAAGGTACCCAGACCGCTAAACTGAAAGTTACCAAAGGTGGTCCGCTGCCGTTCGCTTGGGACATCCTGTCCCCGCAGTTCCAGTACGGTTCCAAAGCTTACGTTAAACACCCGGCTGACATCCCGGACTACCTGAAACTGTCCTTCCCGGAAGGTTTCAAATGGGAACGTGTTATGAACTTCGAAGACGGTGGTGTTGTTACCGTTACCCAGGACTCCTCCCTGCAAGACGGTGAGTTCATCTACAAAGTTAAACTGCGTGGTACCAACTTCCCGTCC…	TCTAGAGGTCACAATTAATTAAGTAAAAAAAAACCCCGCCCCTGACAGGGCGGGGTTTTTTTTTCTAATATGCGGCCGCGGCATCAAATAAAACGAAAGGCTCAGTCGAAAGACTGGGCCTTTCGTTTTATCTGTTGTTTGTCGGTGAACGCTCTCCTGAGTAGGACAAATCCGCCGCCCTAGA	AAACAAAAAAAAAAAAAAAACCCGCCATATGGCGGGAGCGGACAAAAAAAAAAAAGAAACCCAGAGATGGAGCTCAAACAGAACAAAGAACAGATCACCAAACAGAACATCAACCGTAAAGGCGAAGAACTGTTTACCGGTGTGGTTCCGATTCTGGTGGAACTGGATGGTGATGTTAATGGTCATAAATTCAGCGTTCGTGGTGAAGGCGAAGGTGATGCCACGAATGGTAAACTGACCCTGAAATTTATCTGCACCACAGGTAAACTGCCGGTTCCGTGGCCGACCCTGGTTACCACCCTGACCTATGGTGTTCAGTGTTTCGCACGTTATCCGGATCATATGAAACAGCACGATTTCTTTAAAAGCGCCATGCCGGAAGGTTATGTTCAGGAACGT…	1609	1303	465	451	69	381	1.05034	0.659925	0.987685
29	AAACAAAAAAAAAAAAAAAACCCGCCATATGGCGGGCGCACAAACACCGACACAGGGGAACCCAAC	CTCACTCCATCCTAGGTACAGTGCTAGCAAACAAAAAAAAAAAAAAAACCCGCCATATGGCGGGCGCACAAACACCGACACAGGGGAACCCAACATGGAGCTCATACAGTATTGCGGATATAGAATTCCGGGAGAAATAATGAGACGTCAAATCCCGTCACATACACCAG	AAAAAGCCAGATTATTAATCCGGCTTTTTTATTATTTAGGATCCATTGACGGCTAGCTCAGTCCTAGGTACAGTGCTAGC	ATGGAGCTCAAACAGAACAAAGAACAGATCACCAAACAGAACATCAACCGTAAAGGCGAAGAACTGTTTACCGGTGTGGTTCCGATTCTGGTGGAACTGGATGGTGATGTTAATGGTCATAAATTCAGCGTTCGTGGTGAAGGCGAAGGTGATGCCACGAATGGTAAACTGACCCTGAAATTTATCTGCACCACAGGTAAACTGCCGGTTCCGTGGCCGACCCTGGTTACCACCCTGACCTATGGTGTTCAGTGTTTCGCACGTTATCCGGATCATATGAAACAGCACGATTTCTTTAAAAGCGCCATGCCGGAAGGTTATGTTCAGGAACGTACCATTAGCTTTAAAGATGACGGCACCTATAAAACCCGTGCCGAAGTTAAATTCGAAGGCGATACC…	CGGGAGAAATAATGA	GAATTCCGGGAGAAATAATGAGACGTCGCGCCCAACTCAGGGCGCTACCATAACTCTGATACTAAGTAGGTTTTT	ATGCTCGAGGCTTCCTCCGAAGACGTTATCAAAGAGTTCATGCGTTTCAAAGTTCGTATGGAAGGTTCCGTTAACGGTCACGAGTTCGAAATCGAAGGTGAAGGTGAAGGTCGTCCGTACGAAGGTACCCAGACCGCTAAACTGAAAGTTACCAAAGGTGGTCCGCTGCCGTTCGCTTGGGACATCCTGTCCCCGCAGTTCCAGTACGGTTCCAAAGCTTACGTTAAACACCCGGCTGACATCCCGGACTACCTGAAACTGTCCTTCCCGGAAGGTTTCAAATGGGAACGTGTTATGAACTTCGAAGACGGTGGTGTTGTTACCGTTACCCAGGACTCCTCCCTGCAAGACGGTGAGTTCATCTACAAAGTTAAACTGCGTGGTACCAACTTCCCGTCC…	TCTAGAGGTCACAATTAATTAAGTAAAAAAAAACCCCGCCCCTGACAGGGCGGGGTTTTTTTTTCTAATATGCGGCCGCGGCATCAAATAAAACGAAAGGCTCAGTCGAAAGACTGGGCCTTTCGTTTTATCTGTTGTTTGTCGGTGAACGCTCTCCTGAGTAGGACAAATCCGCCGCCCTAGA	AAACAAAAAAAAAAAAAAAACCCGCCATATGGCGGGCGCACAAACACCGACACAGGGGAACCCAACATGGAGCTCAAACAGAACAAAGAACAGATCACCAAACAGAACATCAACCGTAAAGGCGAAGAACTGTTTACCGGTGTGGTTCCGATTCTGGTGGAACTGGATGGTGATGTTAATGGTCATAAATTCAGCGTTCGTGGTGAAGGCGAAGGTGATGCCACGAATGGTAAACTGACCCTGAAATTTATCTGCACCACAGGTAAACTGCCGGTTCCGTGGCCGACCCTGGTTACCACCCTGACCTATGGTGTTCAGTGTTTCGCACGTTATCCGGATCATATGAAACAGCACGATTTCTTTAAAAGCGCCATGCCGGAAGGTTATGTTCAGGAACGT…	95	725	936	899	422	720	0.313192	2.21317	0.876443
30	AAACAAAAAAAAAAAAAAAACCCGCCATATGGCGGGCGAAAAGAAACGAAGGGAGGGGGCCGGCCA	CTCACTCCATCCTAGGTACAGTGCTAGCAAACAAAAAAAAAAAAAAAACCCGCCATATGGCGGGCGAAAAGAAACGAAGGGAGGGGGCCGGCCAATGGAGCTCATACAGTATTGCGGATATAGAATTCCCAGGCCCGCAGGGAGACGTCAAATCCCGTCACATACACCAG	AAAAAGCCAGATTATTAATCCGGCTTTTTTATTATTTAGGATCCATTGACGGCTAGCTCAGTCCTAGGTACAGTGCTAGC	ATGGAGCTCAAACAGAACAAAGAACAGATCACCAAACAGAACATCAACCGTAAAGGCGAAGAACTGTTTACCGGTGTGGTTCCGATTCTGGTGGAACTGGATGGTGATGTTAATGGTCATAAATTCAGCGTTCGTGGTGAAGGCGAAGGTGATGCCACGAATGGTAAACTGACCCTGAAATTTATCTGCACCACAGGTAAACTGCCGGTTCCGTGGCCGACCCTGGTTACCACCCTGACCTATGGTGTTCAGTGTTTCGCACGTTATCCGGATCATATGAAACAGCACGATTTCTTTAAAAGCGCCATGCCGGAAGGTTATGTTCAGGAACGTACCATTAGCTTTAAAGATGACGGCACCTATAAAACCCGTGCCGAAGTTAAATTCGAAGGCGATACC…	CCAGGCCCGCAGGGA	GAATTCCCAGGCCCGCAGGGAGACGTCGCGCCCAACTCAGGGCGCTACCATAACTCTGATACTAAGTAGGTTTTT	ATGCTCGAGGCTTCCTCCGAAGACGTTATCAAAGAGTTCATGCGTTTCAAAGTTCGTATGGAAGGTTCCGTTAACGGTCACGAGTTCGAAATCGAAGGTGAAGGTGAAGGTCGTCCGTACGAAGGTACCCAGACCGCTAAACTGAAAGTTACCAAAGGTGGTCCGCTGCCGTTCGCTTGGGACATCCTGTCCCCGCAGTTCCAGTACGGTTCCAAAGCTTACGTTAAACACCCGGCTGACATCCCGGACTACCTGAAACTGTCCTTCCCGGAAGGTTTCAAATGGGAACGTGTTATGAACTTCGAAGACGGTGGTGTTGTTACCGTTACCCAGGACTCCTCCCTGCAAGACGGTGAGTTCATCTACAAAGTTAAACTGCGTGGTACCAACTTCCCGTCC…	TCTAGAGGTCACAATTAATTAAGTAAAAAAAAACCCCGCCCCTGACAGGGCGGGGTTTTTTTTTCTAATATGCGGCCGCGGCATCAAATAAAACGAAAGGCTCAGTCGAAAGACTGGGCCTTTCGTTTTATCTGTTGTTTGTCGGTGAACGCTCTCCTGAGTAGGACAAATCCGCCGCCCTAGA	AAACAAAAAAAAAAAAAAAACCCGCCATATGGCGGGCGAAAAGAAACGAAGGGAGGGGGCCGGCCAATGGAGCTCAAACAGAACAAAGAACAGATCACCAAACAGAACATCAACCGTAAAGGCGAAGAACTGTTTACCGGTGTGGTTCCGATTCTGGTGGAACTGGATGGTGATGTTAATGGTCATAAATTCAGCGTTCGTGGTGAAGGCGAAGGTGATGCCACGAATGGTAAACTGACCCTGAAATTTATCTGCACCACAGGTAAACTGCCGGTTCCGTGGCCGACCCTGGTTACCACCCTGACCTATGGTGTTCAGTGTTTCGCACGTTATCCGGATCATATGAAACAGCACGATTTCTTTAAAAGCGCCATGCCGGAAGGTTATGTTCAGGAACGT…	467	715	637	247	1069	1011	0.560919	1.23573	0.41714
31	AAACAAAAAAAAAAAAAAAACCCGCCATATGGCGGGACCGAACCGCAACGGCGACGGCGCCGCGCG	CTCACTCCATCCTAGGTACAGTGCTAGCAAACAAAAAAAAAAAAAAAACCCGCCATATGGCGGGACCGAACCGCAACGGCGACGGCGCCGCGCGATGGAGCTCATACAGTATTGCGGATATAGAATTCCGTCATCGACTTTGGGACGTCAAATCCCGTCACATACACCAG	AAAAAGCCAGATTATTAATCCGGCTTTTTTATTATTTAGGATCCATTGACGGCTAGCTCAGTCCTAGGTACAGTGCTAGC	ATGGAGCTCAAACAGAACAAAGAACAGATCACCAAACAGAACATCAACCGTAAAGGCGAAGAACTGTTTACCGGTGTGGTTCCGATTCTGGTGGAACTGGATGGTGATGTTAATGGTCATAAATTCAGCGTTCGTGGTGAAGGCGAAGGTGATGCCACGAATGGTAAACTGACCCTGAAATTTATCTGCACCACAGGTAAACTGCCGGTTCCGTGGCCGACCCTGGTTACCACCCTGACCTATGGTGTTCAGTGTTTCGCACGTTATCCGGATCATATGAAACAGCACGATTTCTTTAAAAGCGCCATGCCGGAAGGTTATGTTCAGGAACGTACCATTAGCTTTAAAGATGACGGCACCTATAAAACCCGTGCCGAAGTTAAATTCGAAGGCGATACC…	CGTCATCGACTTTGG	GAATTCCGTCATCGACTTTGGGACGTCGCGCCCAACTCAGGGCGCTACCATAACTCTGATACTAAGTAGGTTTTT	ATGCTCGAGGCTTCCTCCGAAGACGTTATCAAAGAGTTCATGCGTTTCAAAGTTCGTATGGAAGGTTCCGTTAACGGTCACGAGTTCGAAATCGAAGGTGAAGGTGAAGGTCGTCCGTACGAAGGTACCCAGACCGCTAAACTGAAAGTTACCAAAGGTGGTCCGCTGCCGTTCGCTTGGGACATCCTGTCCCCGCAGTTCCAGTACGGTTCCAAAGCTTACGTTAAACACCCGGCTGACATCCCGGACTACCTGAAACTGTCCTTCCCGGAAGGTTTCAAATGGGAACGTGTTATGAACTTCGAAGACGGTGGTGTTGTTACCGTTACCCAGGACTCCTCCCTGCAAGACGGTGAGTTCATCTACAAAGTTAAACTGCGTGGTACCAACTTCCCGTCC…	TCTAGAGGTCACAATTAATTAAGTAAAAAAAAACCCCGCCCCTGACAGGGCGGGGTTTTTTTTTCTAATATGCGGCCGCGGCATCAAATAAAACGAAAGGCTCAGTCGAAAGACTGGGCCTTTCGTTTTATCTGTTGTTTGTCGGTGAACGCTCTCCTGAGTAGGACAAATCCGCCGCCCTAGA	AAACAAAAAAAAAAAAAAAACCCGCCATATGGCGGGACCGAACCGCAACGGCGACGGCGCCGCGCGATGGAGCTCAAACAGAACAAAGAACAGATCACCAAACAGAACATCAACCGTAAAGGCGAAGAACTGTTTACCGGTGTGGTTCCGATTCTGGTGGAACTGGATGGTGATGTTAATGGTCATAAATTCAGCGTTCGTGGTGAAGGCGAAGGTGATGCCACGAATGGTAAACTGACCCTGAAATTTATCTGCACCACAGGTAAACTGCCGGTTCCGTGGCCGACCCTGGTTACCACCCTGACCTATGGTGTTCAGTGTTTCGCACGTTATCCGGATCATATGAAACAGCACGATTTCTTTAAAAGCGCCATGCCGGAAGGTTATGTTCAGGAACGT…	7	19	9	8	3	5	0		0
32	AAACAAAAAAAAAAAAAAAACCCGCCATATGGCGGGCAGGCGGAGCGCAAAGCCGCGCCCCCAGCA	CTCACTCCATCCTAGGTACAGTGCTAGCAAACAAAAAAAAAAAAAAAACCCGCCATATGGCGGGCAGGCGGAGCGCAAAGCCGCGCCCCCAGCAATGGAGCTCATACAGTATTGCGGATATAGAATTCAGCTTAAATGTGCTCGACGTCAAATCCCGTCACATACACCAG	AAAAAGCCAGATTATTAATCCGGCTTTTTTATTATTTAGGATCCATTGACGGCTAGCTCAGTCCTAGGTACAGTGCTAGC	ATGGAGCTCAAACAGAACAAAGAACAGATCACCAAACAGAACATCAACCGTAAAGGCGAAGAACTGTTTACCGGTGTGGTTCCGATTCTGGTGGAACTGGATGGTGATGTTAATGGTCATAAATTCAGCGTTCGTGGTGAAGGCGAAGGTGATGCCACGAATGGTAAACTGACCCTGAAATTTATCTGCACCACAGGTAAACTGCCGGTTCCGTGGCCGACCCTGGTTACCACCCTGACCTATGGTGTTCAGTGTTTCGCACGTTATCCGGATCATATGAAACAGCACGATTTCTTTAAAAGCGCCATGCCGGAAGGTTATGTTCAGGAACGTACCATTAGCTTTAAAGATGACGGCACCTATAAAACCCGTGCCGAAGTTAAATTCGAAGGCGATACC…	AGCTTAAATGTGCTC	GAATTCAGCTTAAATGTGCTCGACGTCGCGCCCAACTCAGGGCGCTACCATAACTCTGATACTAAGTAGGTTTTT	ATGCTCGAGGCTTCCTCCGAAGACGTTATCAAAGAGTTCATGCGTTTCAAAGTTCGTATGGAAGGTTCCGTTAACGGTCACGAGTTCGAAATCGAAGGTGAAGGTGAAGGTCGTCCGTACGAAGGTACCCAGACCGCTAAACTGAAAGTTACCAAAGGTGGTCCGCTGCCGTTCGCTTGGGACATCCTGTCCCCGCAGTTCCAGTACGGTTCCAAAGCTTACGTTAAACACCCGGCTGACATCCCGGACTACCTGAAACTGTCCTTCCCGGAAGGTTTCAAATGGGAACGTGTTATGAACTTCGAAGACGGTGGTGTTGTTACCGTTACCCAGGACTCCTCCCTGCAAGACGGTGAGTTCATCTACAAAGTTAAACTGCGTGGTACCAACTTCCCGTCC…	TCTAGAGGTCACAATTAATTAAGTAAAAAAAAACCCCGCCCCTGACAGGGCGGGGTTTTTTTTTCTAATATGCGGCCGCGGCATCAAATAAAACGAAAGGCTCAGTCGAAAGACTGGGCCTTTCGTTTTATCTGTTGTTTGTCGGTGAACGCTCTCCTGAGTAGGACAAATCCGCCGCCCTAGA	AAACAAAAAAAAAAAAAAAACCCGCCATATGGCGGGCAGGCGGAGCGCAAAGCCGCGCCCCCAGCAATGGAGCTCAAACAGAACAAAGAACAGATCACCAAACAGAACATCAACCGTAAAGGCGAAGAACTGTTTACCGGTGTGGTTCCGATTCTGGTGGAACTGGATGGTGATGTTAATGGTCATAAATTCAGCGTTCGTGGTGAAGGCGAAGGTGATGCCACGAATGGTAAACTGACCCTGAAATTTATCTGCACCACAGGTAAACTGCCGGTTCCGTGGCCGACCCTGGTTACCACCCTGACCTATGGTGTTCAGTGTTTCGCACGTTATCCGGATCATATGAAACAGCACGATTTCTTTAAAAGCGCCATGCCGGAAGGTTATGTTCAGGAACGT…	792	442	268	185	119	7	0.784843	0.883167	0.974497
33	AATAAAAAAAAAAAAAAAAACCCGCCATATGGCGGGCCGGCAGAAACAACGCGCAAGAGGGGGGAA	CTCACTCCATCCTAGGTACAGTGCTAGCAATAAAAAAAAAAAAAAAAACCCGCCATATGGCGGGCCGGCAGAAACAACGCGCAAGAGGGGGGAAATGGAGCTCATACAGTATTGCGGATATAGAATTCGGCCAGCCTTATGTTGACGTCAAATCCCGTCACATACACCAG	AAAAAGCCAGATTATTAATCCGGCTTTTTTATTATTTAGGATCCATTGACGGCTAGCTCAGTCCTAGGTACAGTGCTAGC	ATGGAGCTCAAACAGAACAAAGAACAGATCACCAAACAGAACATCAACCGTAAAGGCGAAGAACTGTTTACCGGTGTGGTTCCGATTCTGGTGGAACTGGATGGTGATGTTAATGGTCATAAATTCAGCGTTCGTGGTGAAGGCGAAGGTGATGCCACGAATGGTAAACTGACCCTGAAATTTATCTGCACCACAGGTAAACTGCCGGTTCCGTGGCCGACCCTGGTTACCACCCTGACCTATGGTGTTCAGTGTTTCGCACGTTATCCGGATCATATGAAACAGCACGATTTCTTTAAAAGCGCCATGCCGGAAGGTTATGTTCAGGAACGTACCATTAGCTTTAAAGATGACGGCACCTATAAAACCCGTGCCGAAGTTAAATTCGAAGGCGATACC…	GGCCAGCCTTATGTT	GAATTCGGCCAGCCTTATGTTGACGTCGCGCCCAACTCAGGGCGCTACCATAACTCTGATACTAAGTAGGTTTTT	ATGCTCGAGGCTTCCTCCGAAGACGTTATCAAAGAGTTCATGCGTTTCAAAGTTCGTATGGAAGGTTCCGTTAACGGTCACGAGTTCGAAATCGAAGGTGAAGGTGAAGGTCGTCCGTACGAAGGTACCCAGACCGCTAAACTGAAAGTTACCAAAGGTGGTCCGCTGCCGTTCGCTTGGGACATCCTGTCCCCGCAGTTCCAGTACGGTTCCAAAGCTTACGTTAAACACCCGGCTGACATCCCGGACTACCTGAAACTGTCCTTCCCGGAAGGTTTCAAATGGGAACGTGTTATGAACTTCGAAGACGGTGGTGTTGTTACCGTTACCCAGGACTCCTCCCTGCAAGACGGTGAGTTCATCTACAAAGTTAAACTGCGTGGTACCAACTTCCCGTCC…	TCTAGAGGTCACAATTAATTAAGTAAAAAAAAACCCCGCCCCTGACAGGGCGGGGTTTTTTTTTCTAATATGCGGCCGCGGCATCAAATAAAACGAAAGGCTCAGTCGAAAGACTGGGCCTTTCGTTTTATCTGTTGTTTGTCGGTGAACGCTCTCCTGAGTAGGACAAATCCGCCGCCCTAGA	AATAAAAAAAAAAAAAAAAACCCGCCATATGGCGGGCCGGCAGAAACAACGCGCAAGAGGGGGGAAATGGAGCTCAAACAGAACAAAGAACAGATCACCAAACAGAACATCAACCGTAAAGGCGAAGAACTGTTTACCGGTGTGGTTCCGATTCTGGTGGAACTGGATGGTGATGTTAATGGTCATAAATTCAGCGTTCGTGGTGAAGGCGAAGGTGATGCCACGAATGGTAAACTGACCCTGAAATTTATCTGCACCACAGGTAAACTGCCGGTTCCGTGGCCGACCCTGGTTACCACCCTGACCTATGGTGTTCAGTGTTTCGCACGTTATCCGGATCATATGAAACAGCACGATTTCTTTAAAAGCGCCATGCCGGAAGGTTATGTTCAGGAACGT…	767	1543	3045	2832	944	1347	0.191123	3.62671	0.96014
34	AATAAAAAAAAAAAAAAAAACCCGCCATATGGCGGGAGCAGCAACCGACCGAAAAAAAACCCCCCA	CTCACTCCATCCTAGGTACAGTGCTAGCAATAAAAAAAAAAAAAAAAACCCGCCATATGGCGGGAGCAGCAACCGACCGAAAAAAAACCCCCCAATGGAGCTCATACAGTATTGCGGATATAGAATTCAAGACAGATTCCCTTGACGTCAAATCCCGTCACATACACCAG	AAAAAGCCAGATTATTAATCCGGCTTTTTTATTATTTAGGATCCATTGACGGCTAGCTCAGTCCTAGGTACAGTGCTAGC	ATGGAGCTCAAACAGAACAAAGAACAGATCACCAAACAGAACATCAACCGTAAAGGCGAAGAACTGTTTACCGGTGTGGTTCCGATTCTGGTGGAACTGGATGGTGATGTTAATGGTCATAAATTCAGCGTTCGTGGTGAAGGCGAAGGTGATGCCACGAATGGTAAACTGACCCTGAAATTTATCTGCACCACAGGTAAACTGCCGGTTCCGTGGCCGACCCTGGTTACCACCCTGACCTATGGTGTTCAGTGTTTCGCACGTTATCCGGATCATATGAAACAGCACGATTTCTTTAAAAGCGCCATGCCGGAAGGTTATGTTCAGGAACGTACCATTAGCTTTAAAGATGACGGCACCTATAAAACCCGTGCCGAAGTTAAATTCGAAGGCGATACC…	AAGACAGATTCCCTT	GAATTCAAGACAGATTCCCTTGACGTCGCGCCCAACTCAGGGCGCTACCATAACTCTGATACTAAGTAGGTTTTT	ATGCTCGAGGCTTCCTCCGAAGACGTTATCAAAGAGTTCATGCGTTTCAAAGTTCGTATGGAAGGTTCCGTTAACGGTCACGAGTTCGAAATCGAAGGTGAAGGTGAAGGTCGTCCGTACGAAGGTACCCAGACCGCTAAACTGAAAGTTACCAAAGGTGGTCCGCTGCCGTTCGCTTGGGACATCCTGTCCCCGCAGTTCCAGTACGGTTCCAAAGCTTACGTTAAACACCCGGCTGACATCCCGGACTACCTGAAACTGTCCTTCCCGGAAGGTTTCAAATGGGAACGTGTTATGAACTTCGAAGACGGTGGTGTTGTTACCGTTACCCAGGACTCCTCCCTGCAAGACGGTGAGTTCATCTACAAAGTTAAACTGCGTGGTACCAACTTCCCGTCC…	TCTAGAGGTCACAATTAATTAAGTAAAAAAAAACCCCGCCCCTGACAGGGCGGGGTTTTTTTTTCTAATATGCGGCCGCGGCATCAAATAAAACGAAAGGCTCAGTCGAAAGACTGGGCCTTTCGTTTTATCTGTTGTTTGTCGGTGAACGCTCTCCTGAGTAGGACAAATCCGCCGCCCTAGA	AATAAAAAAAAAAAAAAAAACCCGCCATATGGCGGGAGCAGCAACCGACCGAAAAAAAACCCCCCAATGGAGCTCAAACAGAACAAAGAACAGATCACCAAACAGAACATCAACCGTAAAGGCGAAGAACTGTTTACCGGTGTGGTTCCGATTCTGGTGGAACTGGATGGTGATGTTAATGGTCATAAATTCAGCGTTCGTGGTGAAGGCGAAGGTGATGCCACGAATGGTAAACTGACCCTGAAATTTATCTGCACCACAGGTAAACTGCCGGTTCCGTGGCCGACCCTGGTTACCACCCTGACCTATGGTGTTCAGTGTTTCGCACGTTATCCGGATCATATGAAACAGCACGATTTCTTTAAAAGCGCCATGCCGGAAGGTTATGTTCAGGAACGT…	1282	757	416	177	198	6	0.881953	0.785923	0.983836
35	AATAAAAAAAAAAAAAAAAACCCGCCATATGGCGGGCAGCGCGGACAGACAGGGACCCAAGCCCCA	CTCACTCCATCCTAGGTACAGTGCTAGCAATAAAAAAAAAAAAAAAAACCCGCCATATGGCGGGCAGCGCGGACAGACAGGGACCCAAGCCCCAATGGAGCTCATACAGTATTGCGGATATAGAATTCCCGAGCAGCATATTAGACGTCAAATCCCGTCACATACACCAG	AAAAAGCCAGATTATTAATCCGGCTTTTTTATTATTTAGGATCCATTGACGGCTAGCTCAGTCCTAGGTACAGTGCTAGC	ATGGAGCTCAAACAGAACAAAGAACAGATCACCAAACAGAACATCAACCGTAAAGGCGAAGAACTGTTTACCGGTGTGGTTCCGATTCTGGTGGAACTGGATGGTGATGTTAATGGTCATAAATTCAGCGTTCGTGGTGAAGGCGAAGGTGATGCCACGAATGGTAAACTGACCCTGAAATTTATCTGCACCACAGGTAAACTGCCGGTTCCGTGGCCGACCCTGGTTACCACCCTGACCTATGGTGTTCAGTGTTTCGCACGTTATCCGGATCATATGAAACAGCACGATTTCTTTAAAAGCGCCATGCCGGAAGGTTATGTTCAGGAACGTACCATTAGCTTTAAAGATGACGGCACCTATAAAACCCGTGCCGAAGTTAAATTCGAAGGCGATACC…	CCGAGCAGCATATTA	GAATTCCCGAGCAGCATATTAGACGTCGCGCCCAACTCAGGGCGCTACCATAACTCTGATACTAAGTAGGTTTTT	ATGCTCGAGGCTTCCTCCGAAGACGTTATCAAAGAGTTCATGCGTTTCAAAGTTCGTATGGAAGGTTCCGTTAACGGTCACGAGTTCGAAATCGAAGGTGAAGGTGAAGGTCGTCCGTACGAAGGTACCCAGACCGCTAAACTGAAAGTTACCAAAGGTGGTCCGCTGCCGTTCGCTTGGGACATCCTGTCCCCGCAGTTCCAGTACGGTTCCAAAGCTTACGTTAAACACCCGGCTGACATCCCGGACTACCTGAAACTGTCCTTCCCGGAAGGTTTCAAATGGGAACGTGTTATGAACTTCGAAGACGGTGGTGTTGTTACCGTTACCCAGGACTCCTCCCTGCAAGACGGTGAGTTCATCTACAAAGTTAAACTGCGTGGTACCAACTTCCCGTCC…	TCTAGAGGTCACAATTAATTAAGTAAAAAAAAACCCCGCCCCTGACAGGGCGGGGTTTTTTTTTCTAATATGCGGCCGCGGCATCAAATAAAACGAAAGGCTCAGTCGAAAGACTGGGCCTTTCGTTTTATCTGTTGTTTGTCGGTGAACGCTCTCCTGAGTAGGACAAATCCGCCGCCCTAGA	AATAAAAAAAAAAAAAAAAACCCGCCATATGGCGGGCAGCGCGGACAGACAGGGACCCAAGCCCCAATGGAGCTCAAACAGAACAAAGAACAGATCACCAAACAGAACATCAACCGTAAAGGCGAAGAACTGTTTACCGGTGTGGTTCCGATTCTGGTGGAACTGGATGGTGATGTTAATGGTCATAAATTCAGCGTTCGTGGTGAAGGCGAAGGTGATGCCACGAATGGTAAACTGACCCTGAAATTTATCTGCACCACAGGTAAACTGCCGGTTCCGTGGCCGACCCTGGTTACCACCCTGACCTATGGTGTTCAGTGTTTCGCACGTTATCCGGATCATATGAAACAGCACGATTTCTTTAAAAGCGCCATGCCGGAAGGTTATGTTCAGGAACGT…	526	934	430	316	49	284	0.935634	0.740832	0.989801
36	AATAAAAAAAAAAAAAAAAACCCGCCATATGGCGGGCAGGCCACGGAACACGCCAGGGAGAAAGAG	CTCACTCCATCCTAGGTACAGTGCTAGCAATAAAAAAAAAAAAAAAAACCCGCCATATGGCGGGCAGGCCACGGAACACGCCAGGGAGAAAGAGATGGAGCTCATACAGTATTGCGGATATAGAATTCCGAGGAACCGTGTAAGACGTCAAATCCCGTCACATACACCAG	AAAAAGCCAGATTATTAATCCGGCTTTTTTATTATTTAGGATCCATTGACGGCTAGCTCAGTCCTAGGTACAGTGCTAGC	ATGGAGCTCAAACAGAACAAAGAACAGATCACCAAACAGAACATCAACCGTAAAGGCGAAGAACTGTTTACCGGTGTGGTTCCGATTCTGGTGGAACTGGATGGTGATGTTAATGGTCATAAATTCAGCGTTCGTGGTGAAGGCGAAGGTGATGCCACGAATGGTAAACTGACCCTGAAATTTATCTGCACCACAGGTAAACTGCCGGTTCCGTGGCCGACCCTGGTTACCACCCTGACCTATGGTGTTCAGTGTTTCGCACGTTATCCGGATCATATGAAACAGCACGATTTCTTTAAAAGCGCCATGCCGGAAGGTTATGTTCAGGAACGTACCATTAGCTTTAAAGATGACGGCACCTATAAAACCCGTGCCGAAGTTAAATTCGAAGGCGATACC…	CGAGGAACCGTGTAA	GAATTCCGAGGAACCGTGTAAGACGTCGCGCCCAACTCAGGGCGCTACCATAACTCTGATACTAAGTAGGTTTTT	ATGCTCGAGGCTTCCTCCGAAGACGTTATCAAAGAGTTCATGCGTTTCAAAGTTCGTATGGAAGGTTCCGTTAACGGTCACGAGTTCGAAATCGAAGGTGAAGGTGAAGGTCGTCCGTACGAAGGTACCCAGACCGCTAAACTGAAAGTTACCAAAGGTGGTCCGCTGCCGTTCGCTTGGGACATCCTGTCCCCGCAGTTCCAGTACGGTTCCAAAGCTTACGTTAAACACCCGGCTGACATCCCGGACTACCTGAAACTGTCCTTCCCGGAAGGTTTCAAATGGGAACGTGTTATGAACTTCGAAGACGGTGGTGTTGTTACCGTTACCCAGGACTCCTCCCTGCAAGACGGTGAGTTCATCTACAAAGTTAAACTGCGTGGTACCAACTTCCCGTCC…	TCTAGAGGTCACAATTAATTAAGTAAAAAAAAACCCCGCCCCTGACAGGGCGGGGTTTTTTTTTCTAATATGCGGCCGCGGCATCAAATAAAACGAAAGGCTCAGTCGAAAGACTGGGCCTTTCGTTTTATCTGTTGTTTGTCGGTGAACGCTCTCCTGAGTAGGACAAATCCGCCGCCCTAGA	AATAAAAAAAAAAAAAAAAACCCGCCATATGGCGGGCAGGCCACGGAACACGCCAGGGAGAAAGAGATGGAGCTCAAACAGAACAAAGAACAGATCACCAAACAGAACATCAACCGTAAAGGCGAAGAACTGTTTACCGGTGTGGTTCCGATTCTGGTGGAACTGGATGGTGATGTTAATGGTCATAAATTCAGCGTTCGTGGTGAAGGCGAAGGTGATGCCACGAATGGTAAACTGACCCTGAAATTTATCTGCACCACAGGTAAACTGCCGGTTCCGTGGCCGACCCTGGTTACCACCCTGACCTATGGTGTTCAGTGTTTCGCACGTTATCCGGATCATATGAAACAGCACGATTTCTTTAAAAGCGCCATGCCGGAAGGTTATGTTCAGGAACGT…	261	957	734	18	108	558	0.792582	0.874543	0.990594
37	AATAAAAAAAAAAAAAAAAACCCGCCATATGGCGGGGGAGGCCAACCGCCAACGAGGGGCAACAAG	CTCACTCCATCCTAGGTACAGTGCTAGCAATAAAAAAAAAAAAAAAAACCCGCCATATGGCGGGGGAGGCCAACCGCCAACGAGGGGCAACAAGATGGAGCTCATACAGTATTGCGGATATAGAATTCATTTCCAGCGCTTACGACGTCAAATCCCGTCACATACACCAG	AAAAAGCCAGATTATTAATCCGGCTTTTTTATTATTTAGGATCCATTGACGGCTAGCTCAGTCCTAGGTACAGTGCTAGC	ATGGAGCTCAAACAGAACAAAGAACAGATCACCAAACAGAACATCAACCGTAAAGGCGAAGAACTGTTTACCGGTGTGGTTCCGATTCTGGTGGAACTGGATGGTGATGTTAATGGTCATAAATTCAGCGTTCGTGGTGAAGGCGAAGGTGATGCCACGAATGGTAAACTGACCCTGAAATTTATCTGCACCACAGGTAAACTGCCGGTTCCGTGGCCGACCCTGGTTACCACCCTGACCTATGGTGTTCAGTGTTTCGCACGTTATCCGGATCATATGAAACAGCACGATTTCTTTAAAAGCGCCATGCCGGAAGGTTATGTTCAGGAACGTACCATTAGCTTTAAAGATGACGGCACCTATAAAACCCGTGCCGAAGTTAAATTCGAAGGCGATACC…	ATTTCCAGCGCTTAC	GAATTCATTTCCAGCGCTTACGACGTCGCGCCCAACTCAGGGCGCTACCATAACTCTGATACTAAGTAGGTTTTT	ATGCTCGAGGCTTCCTCCGAAGACGTTATCAAAGAGTTCATGCGTTTCAAAGTTCGTATGGAAGGTTCCGTTAACGGTCACGAGTTCGAAATCGAAGGTGAAGGTGAAGGTCGTCCGTACGAAGGTACCCAGACCGCTAAACTGAAAGTTACCAAAGGTGGTCCGCTGCCGTTCGCTTGGGACATCCTGTCCCCGCAGTTCCAGTACGGTTCCAAAGCTTACGTTAAACACCCGGCTGACATCCCGGACTACCTGAAACTGTCCTTCCCGGAAGGTTTCAAATGGGAACGTGTTATGAACTTCGAAGACGGTGGTGTTGTTACCGTTACCCAGGACTCCTCCCTGCAAGACGGTGAGTTCATCTACAAAGTTAAACTGCGTGGTACCAACTTCCCGTCC…	TCTAGAGGTCACAATTAATTAAGTAAAAAAAAACCCCGCCCCTGACAGGGCGGGGTTTTTTTTTCTAATATGCGGCCGCGGCATCAAATAAAACGAAAGGCTCAGTCGAAAGACTGGGCCTTTCGTTTTATCTGTTGTTTGTCGGTGAACGCTCTCCTGAGTAGGACAAATCCGCCGCCCTAGA	AATAAAAAAAAAAAAAAAAACCCGCCATATGGCGGGGGAGGCCAACCGCCAACGAGGGGCAACAAGATGGAGCTCAAACAGAACAAAGAACAGATCACCAAACAGAACATCAACCGTAAAGGCGAAGAACTGTTTACCGGTGTGGTTCCGATTCTGGTGGAACTGGATGGTGATGTTAATGGTCATAAATTCAGCGTTCGTGGTGAAGGCGAAGGTGATGCCACGAATGGTAAACTGACCCTGAAATTTATCTGCACCACAGGTAAACTGCCGGTTCCGTGGCCGACCCTGGTTACCACCCTGACCTATGGTGTTCAGTGTTTCGCACGTTATCCGGATCATATGAAACAGCACGATTTCTTTAAAAGCGCCATGCCGGAAGGTTATGTTCAGGAACGT…	165	135	68	86	7	168	0.802023	0.864248	0.938354
38	AATAAAAAAAAAAAAAAAAACCCGCCATATGGCGGGAGGAGCGACCCACAGGAAAGCGAAAAGCAC	CTCACTCCATCCTAGGTACAGTGCTAGCAATAAAAAAAAAAAAAAAAACCCGCCATATGGCGGGAGGAGCGACCCACAGGAAAGCGAAAAGCACATGGAGCTCATACAGTATTGCGGATATAGAATTCGCCCTAAATTGCGCTGACGTCAAATCCCGTCACATACACCAG	AAAAAGCCAGATTATTAATCCGGCTTTTTTATTATTTAGGATCCATTGACGGCTAGCTCAGTCCTAGGTACAGTGCTAGC	ATGGAGCTCAAACAGAACAAAGAACAGATCACCAAACAGAACATCAACCGTAAAGGCGAAGAACTGTTTACCGGTGTGGTTCCGATTCTGGTGGAACTGGATGGTGATGTTAATGGTCATAAATTCAGCGTTCGTGGTGAAGGCGAAGGTGATGCCACGAATGGTAAACTGACCCTGAAATTTATCTGCACCACAGGTAAACTGCCGGTTCCGTGGCCGACCCTGGTTACCACCCTGACCTATGGTGTTCAGTGTTTCGCACGTTATCCGGATCATATGAAACAGCACGATTTCTTTAAAAGCGCCATGCCGGAAGGTTATGTTCAGGAACGTACCATTAGCTTTAAAGATGACGGCACCTATAAAACCCGTGCCGAAGTTAAATTCGAAGGCGATACC…	GCCCTAAATTGCGCT	GAATTCGCCCTAAATTGCGCTGACGTCGCGCCCAACTCAGGGCGCTACCATAACTCTGATACTAAGTAGGTTTTT	ATGCTCGAGGCTTCCTCCGAAGACGTTATCAAAGAGTTCATGCGTTTCAAAGTTCGTATGGAAGGTTCCGTTAACGGTCACGAGTTCGAAATCGAAGGTGAAGGTGAAGGTCGTCCGTACGAAGGTACCCAGACCGCTAAACTGAAAGTTACCAAAGGTGGTCCGCTGCCGTTCGCTTGGGACATCCTGTCCCCGCAGTTCCAGTACGGTTCCAAAGCTTACGTTAAACACCCGGCTGACATCCCGGACTACCTGAAACTGTCCTTCCCGGAAGGTTTCAAATGGGAACGTGTTATGAACTTCGAAGACGGTGGTGTTGTTACCGTTACCCAGGACTCCTCCCTGCAAGACGGTGAGTTCATCTACAAAGTTAAACTGCGTGGTACCAACTTCCCGTCC…	TCTAGAGGTCACAATTAATTAAGTAAAAAAAAACCCCGCCCCTGACAGGGCGGGGTTTTTTTTTCTAATATGCGGCCGCGGCATCAAATAAAACGAAAGGCTCAGTCGAAAGACTGGGCCTTTCGTTTTATCTGTTGTTTGTCGGTGAACGCTCTCCTGAGTAGGACAAATCCGCCGCCCTAGA	AATAAAAAAAAAAAAAAAAACCCGCCATATGGCGGGAGGAGCGACCCACAGGAAAGCGAAAAGCACATGGAGCTCAAACAGAACAAAGAACAGATCACCAAACAGAACATCAACCGTAAAGGCGAAGAACTGTTTACCGGTGTGGTTCCGATTCTGGTGGAACTGGATGGTGATGTTAATGGTCATAAATTCAGCGTTCGTGGTGAAGGCGAAGGTGATGCCACGAATGGTAAACTGACCCTGAAATTTATCTGCACCACAGGTAAACTGCCGGTTCCGTGGCCGACCCTGGTTACCACCCTGACCTATGGTGTTCAGTGTTTCGCACGTTATCCGGATCATATGAAACAGCACGATTTCTTTAAAAGCGCCATGCCGGAAGGTTATGTTCAGGAACGT…	403	552	230	507	213	16	0.760297	0.911679	0.87972
39	AATAAAAAAAAAAAAAAAAACCCGCCATATGGCGGGAAAGAAGAGCCAACCAAGAGCGCGACCGCC	CTCACTCCATCCTAGGTACAGTGCTAGCAATAAAAAAAAAAAAAAAAACCCGCCATATGGCGGGAAAGAAGAGCCAACCAAGAGCGCGACCGCCATGGAGCTCATACAGTATTGCGGATATAGAATTCCCTATAACGCCACGAGACGTCAAATCCCGTCACATACACCAG	AAAAAGCCAGATTATTAATCCGGCTTTTTTATTATTTAGGATCCATTGACGGCTAGCTCAGTCCTAGGTACAGTGCTAGC	ATGGAGCTCAAACAGAACAAAGAACAGATCACCAAACAGAACATCAACCGTAAAGGCGAAGAACTGTTTACCGGTGTGGTTCCGATTCTGGTGGAACTGGATGGTGATGTTAATGGTCATAAATTCAGCGTTCGTGGTGAAGGCGAAGGTGATGCCACGAATGGTAAACTGACCCTGAAATTTATCTGCACCACAGGTAAACTGCCGGTTCCGTGGCCGACCCTGGTTACCACCCTGACCTATGGTGTTCAGTGTTTCGCACGTTATCCGGATCATATGAAACAGCACGATTTCTTTAAAAGCGCCATGCCGGAAGGTTATGTTCAGGAACGTACCATTAGCTTTAAAGATGACGGCACCTATAAAACCCGTGCCGAAGTTAAATTCGAAGGCGATACC…	CCTATAACGCCACGA	GAATTCCCTATAACGCCACGAGACGTCGCGCCCAACTCAGGGCGCTACCATAACTCTGATACTAAGTAGGTTTTT	ATGCTCGAGGCTTCCTCCGAAGACGTTATCAAAGAGTTCATGCGTTTCAAAGTTCGTATGGAAGGTTCCGTTAACGGTCACGAGTTCGAAATCGAAGGTGAAGGTGAAGGTCGTCCGTACGAAGGTACCCAGACCGCTAAACTGAAAGTTACCAAAGGTGGTCCGCTGCCGTTCGCTTGGGACATCCTGTCCCCGCAGTTCCAGTACGGTTCCAAAGCTTACGTTAAACACCCGGCTGACATCCCGGACTACCTGAAACTGTCCTTCCCGGAAGGTTTCAAATGGGAACGTGTTATGAACTTCGAAGACGGTGGTGTTGTTACCGTTACCCAGGACTCCTCCCTGCAAGACGGTGAGTTCATCTACAAAGTTAAACTGCGTGGTACCAACTTCCCGTCC…	TCTAGAGGTCACAATTAATTAAGTAAAAAAAAACCCCGCCCCTGACAGGGCGGGGTTTTTTTTTCTAATATGCGGCCGCGGCATCAAATAAAACGAAAGGCTCAGTCGAAAGACTGGGCCTTTCGTTTTATCTGTTGTTTGTCGGTGAACGCTCTCCTGAGTAGGACAAATCCGCCGCCCTAGA	AATAAAAAAAAAAAAAAAAACCCGCCATATGGCGGGAAAGAAGAGCCAACCAAGAGCGCGACCGCCATGGAGCTCAAACAGAACAAAGAACAGATCACCAAACAGAACATCAACCGTAAAGGCGAAGAACTGTTTACCGGTGTGGTTCCGATTCTGGTGGAACTGGATGGTGATGTTAATGGTCATAAATTCAGCGTTCGTGGTGAAGGCGAAGGTGATGCCACGAATGGTAAACTGACCCTGAAATTTATCTGCACCACAGGTAAACTGCCGGTTCCGTGGCCGACCCTGGTTACCACCCTGACCTATGGTGTTCAGTGTTTCGCACGTTATCCGGATCATATGAAACAGCACGATTTCTTTAAAAGCGCCATGCCGGAAGGTTATGTTCAGGAACGT…	2263	1988	830	847	62	451	0.952744	0.727527	0.983716
40	AATAAAAAAAAAAAAAAAAACCCGCCATATGGCGGGCCACCGAAGGGCCGCGGAAGACGCCGCCCC	CTCACTCCATCCTAGGTACAGTGCTAGCAATAAAAAAAAAAAAAAAAACCCGCCATATGGCGGGCCACCGAAGGGCCGCGGAAGACGCCGCCCCATGGAGCTCATACAGTATTGCGGATATAGAATTCATTCCGAATGGGAATGACGTCAAATCCCGTCACATACACCAG	AAAAAGCCAGATTATTAATCCGGCTTTTTTATTATTTAGGATCCATTGACGGCTAGCTCAGTCCTAGGTACAGTGCTAGC	ATGGAGCTCAAACAGAACAAAGAACAGATCACCAAACAGAACATCAACCGTAAAGGCGAAGAACTGTTTACCGGTGTGGTTCCGATTCTGGTGGAACTGGATGGTGATGTTAATGGTCATAAATTCAGCGTTCGTGGTGAAGGCGAAGGTGATGCCACGAATGGTAAACTGACCCTGAAATTTATCTGCACCACAGGTAAACTGCCGGTTCCGTGGCCGACCCTGGTTACCACCCTGACCTATGGTGTTCAGTGTTTCGCACGTTATCCGGATCATATGAAACAGCACGATTTCTTTAAAAGCGCCATGCCGGAAGGTTATGTTCAGGAACGTACCATTAGCTTTAAAGATGACGGCACCTATAAAACCCGTGCCGAAGTTAAATTCGAAGGCGATACC…	ATTCCGAATGGGAAT	GAATTCATTCCGAATGGGAATGACGTCGCGCCCAACTCAGGGCGCTACCATAACTCTGATACTAAGTAGGTTTTT	ATGCTCGAGGCTTCCTCCGAAGACGTTATCAAAGAGTTCATGCGTTTCAAAGTTCGTATGGAAGGTTCCGTTAACGGTCACGAGTTCGAAATCGAAGGTGAAGGTGAAGGTCGTCCGTACGAAGGTACCCAGACCGCTAAACTGAAAGTTACCAAAGGTGGTCCGCTGCCGTTCGCTTGGGACATCCTGTCCCCGCAGTTCCAGTACGGTTCCAAAGCTTACGTTAAACACCCGGCTGACATCCCGGACTACCTGAAACTGTCCTTCCCGGAAGGTTTCAAATGGGAACGTGTTATGAACTTCGAAGACGGTGGTGTTGTTACCGTTACCCAGGACTCCTCCCTGCAAGACGGTGAGTTCATCTACAAAGTTAAACTGCGTGGTACCAACTTCCCGTCC…	TCTAGAGGTCACAATTAATTAAGTAAAAAAAAACCCCGCCCCTGACAGGGCGGGGTTTTTTTTTCTAATATGCGGCCGCGGCATCAAATAAAACGAAAGGCTCAGTCGAAAGACTGGGCCTTTCGTTTTATCTGTTGTTTGTCGGTGAACGCTCTCCTGAGTAGGACAAATCCGCCGCCCTAGA	AATAAAAAAAAAAAAAAAAACCCGCCATATGGCGGGCCACCGAAGGGCCGCGGAAGACGCCGCCCCATGGAGCTCAAACAGAACAAAGAACAGATCACCAAACAGAACATCAACCGTAAAGGCGAAGAACTGTTTACCGGTGTGGTTCCGATTCTGGTGGAACTGGATGGTGATGTTAATGGTCATAAATTCAGCGTTCGTGGTGAAGGCGAAGGTGATGCCACGAATGGTAAACTGACCCTGAAATTTATCTGCACCACAGGTAAACTGCCGGTTCCGTGGCCGACCCTGGTTACCACCCTGACCTATGGTGTTCAGTGTTTCGCACGTTATCCGGATCATATGAAACAGCACGATTTCTTTAAAAGCGCCATGCCGGAAGGTTATGTTCAGGAACGT…	138	226	106	168	168	435	0.764617	0.906528	0.712577
41	AATTAAAAAAAAAAAAAAAACCCGCCATATGGCGGGAAACGAACGAACACGAACGGACGCCGACAA	CTCACTCCATCCTAGGTACAGTGCTAGCAATTAAAAAAAAAAAAAAAACCCGCCATATGGCGGGAAACGAACGAACACGAACGGACGCCGACAAATGGAGCTCATACAGTATTGCGGATATAGAATTCAAAGTCTGCGGGATGGACGTCAAATCCCGTCACATACACCAG	AAAAAGCCAGATTATTAATCCGGCTTTTTTATTATTTAGGATCCATTGACGGCTAGCTCAGTCCTAGGTACAGTGCTAGC	ATGGAGCTCAAACAGAACAAAGAACAGATCACCAAACAGAACATCAACCGTAAAGGCGAAGAACTGTTTACCGGTGTGGTTCCGATTCTGGTGGAACTGGATGGTGATGTTAATGGTCATAAATTCAGCGTTCGTGGTGAAGGCGAAGGTGATGCCACGAATGGTAAACTGACCCTGAAATTTATCTGCACCACAGGTAAACTGCCGGTTCCGTGGCCGACCCTGGTTACCACCCTGACCTATGGTGTTCAGTGTTTCGCACGTTATCCGGATCATATGAAACAGCACGATTTCTTTAAAAGCGCCATGCCGGAAGGTTATGTTCAGGAACGTACCATTAGCTTTAAAGATGACGGCACCTATAAAACCCGTGCCGAAGTTAAATTCGAAGGCGATACC…	AAAGTCTGCGGGATG	GAATTCAAAGTCTGCGGGATGGACGTCGCGCCCAACTCAGGGCGCTACCATAACTCTGATACTAAGTAGGTTTTT	ATGCTCGAGGCTTCCTCCGAAGACGTTATCAAAGAGTTCATGCGTTTCAAAGTTCGTATGGAAGGTTCCGTTAACGGTCACGAGTTCGAAATCGAAGGTGAAGGTGAAGGTCGTCCGTACGAAGGTACCCAGACCGCTAAACTGAAAGTTACCAAAGGTGGTCCGCTGCCGTTCGCTTGGGACATCCTGTCCCCGCAGTTCCAGTACGGTTCCAAAGCTTACGTTAAACACCCGGCTGACATCCCGGACTACCTGAAACTGTCCTTCCCGGAAGGTTTCAAATGGGAACGTGTTATGAACTTCGAAGACGGTGGTGTTGTTACCGTTACCCAGGACTCCTCCCTGCAAGACGGTGAGTTCATCTACAAAGTTAAACTGCGTGGTACCAACTTCCCGTCC…	TCTAGAGGTCACAATTAATTAAGTAAAAAAAAACCCCGCCCCTGACAGGGCGGGGTTTTTTTTTCTAATATGCGGCCGCGGCATCAAATAAAACGAAAGGCTCAGTCGAAAGACTGGGCCTTTCGTTTTATCTGTTGTTTGTCGGTGAACGCTCTCCTGAGTAGGACAAATCCGCCGCCCTAGA	AATTAAAAAAAAAAAAAAAACCCGCCATATGGCGGGAAACGAACGAACACGAACGGACGCCGACAAATGGAGCTCAAACAGAACAAAGAACAGATCACCAAACAGAACATCAACCGTAAAGGCGAAGAACTGTTTACCGGTGTGGTTCCGATTCTGGTGGAACTGGATGGTGATGTTAATGGTCATAAATTCAGCGTTCGTGGTGAAGGCGAAGGTGATGCCACGAATGGTAAACTGACCCTGAAATTTATCTGCACCACAGGTAAACTGCCGGTTCCGTGGCCGACCCTGGTTACCACCCTGACCTATGGTGTTCAGTGTTTCGCACGTTATCCGGATCATATGAAACAGCACGATTTCTTTAAAAGCGCCATGCCGGAAGGTTATGTTCAGGAACGT…	1287	1298	809	913	211	327	0.692149	1.00144	0.956152
42	AATTAAAAAAAAAAAAAAAACCCGCCATATGGCGGGACACCGCGAACGACGACAACGCACAAGGAG	CTCACTCCATCCTAGGTACAGTGCTAGCAATTAAAAAAAAAAAAAAAACCCGCCATATGGCGGGACACCGCGAACGACGACAACGCACAAGGAGATGGAGCTCATACAGTATTGCGGATATAGAATTCCTGTAGAAATCAAGCGACGTCAAATCCCGTCACATACACCAG	AAAAAGCCAGATTATTAATCCGGCTTTTTTATTATTTAGGATCCATTGACGGCTAGCTCAGTCCTAGGTACAGTGCTAGC	ATGGAGCTCAAACAGAACAAAGAACAGATCACCAAACAGAACATCAACCGTAAAGGCGAAGAACTGTTTACCGGTGTGGTTCCGATTCTGGTGGAACTGGATGGTGATGTTAATGGTCATAAATTCAGCGTTCGTGGTGAAGGCGAAGGTGATGCCACGAATGGTAAACTGACCCTGAAATTTATCTGCACCACAGGTAAACTGCCGGTTCCGTGGCCGACCCTGGTTACCACCCTGACCTATGGTGTTCAGTGTTTCGCACGTTATCCGGATCATATGAAACAGCACGATTTCTTTAAAAGCGCCATGCCGGAAGGTTATGTTCAGGAACGTACCATTAGCTTTAAAGATGACGGCACCTATAAAACCCGTGCCGAAGTTAAATTCGAAGGCGATACC…	CTGTAGAAATCAAGC	GAATTCCTGTAGAAATCAAGCGACGTCGCGCCCAACTCAGGGCGCTACCATAACTCTGATACTAAGTAGGTTTTT	ATGCTCGAGGCTTCCTCCGAAGACGTTATCAAAGAGTTCATGCGTTTCAAAGTTCGTATGGAAGGTTCCGTTAACGGTCACGAGTTCGAAATCGAAGGTGAAGGTGAAGGTCGTCCGTACGAAGGTACCCAGACCGCTAAACTGAAAGTTACCAAAGGTGGTCCGCTGCCGTTCGCTTGGGACATCCTGTCCCCGCAGTTCCAGTACGGTTCCAAAGCTTACGTTAAACACCCGGCTGACATCCCGGACTACCTGAAACTGTCCTTCCCGGAAGGTTTCAAATGGGAACGTGTTATGAACTTCGAAGACGGTGGTGTTGTTACCGTTACCCAGGACTCCTCCCTGCAAGACGGTGAGTTCATCTACAAAGTTAAACTGCGTGGTACCAACTTCCCGTCC…	TCTAGAGGTCACAATTAATTAAGTAAAAAAAAACCCCGCCCCTGACAGGGCGGGGTTTTTTTTTCTAATATGCGGCCGCGGCATCAAATAAAACGAAAGGCTCAGTCGAAAGACTGGGCCTTTCGTTTTATCTGTTGTTTGTCGGTGAACGCTCTCCTGAGTAGGACAAATCCGCCGCCCTAGA	AATTAAAAAAAAAAAAAAAACCCGCCATATGGCGGGACACCGCGAACGACGACAACGCACAAGGAGATGGAGCTCAAACAGAACAAAGAACAGATCACCAAACAGAACATCAACCGTAAAGGCGAAGAACTGTTTACCGGTGTGGTTCCGATTCTGGTGGAACTGGATGGTGATGTTAATGGTCATAAATTCAGCGTTCGTGGTGAAGGCGAAGGTGATGCCACGAATGGTAAACTGACCCTGAAATTTATCTGCACCACAGGTAAACTGCCGGTTCCGTGGCCGACCCTGGTTACCACCCTGACCTATGGTGTTCAGTGTTTCGCACGTTATCCGGATCATATGAAACAGCACGATTTCTTTAAAAGCGCCATGCCGGAAGGTTATGTTCAGGAACGT…	3	1	1	1	0	2	0		0
43	AATTAAAAAAAAAAAAAAAACCCGCCATATGGCGGGGGAGGGGAGGGGCCACCGACGGAGCAACGA	CTCACTCCATCCTAGGTACAGTGCTAGCAATTAAAAAAAAAAAAAAAACCCGCCATATGGCGGGGGAGGGGAGGGGCCACCGACGGAGCAACGAATGGAGCTCATACAGTATTGCGGATATAGAATTCTCTACTGTATAGTTCGACGTCAAATCCCGTCACATACACCAG	AAAAAGCCAGATTATTAATCCGGCTTTTTTATTATTTAGGATCCATTGACGGCTAGCTCAGTCCTAGGTACAGTGCTAGC	ATGGAGCTCAAACAGAACAAAGAACAGATCACCAAACAGAACATCAACCGTAAAGGCGAAGAACTGTTTACCGGTGTGGTTCCGATTCTGGTGGAACTGGATGGTGATGTTAATGGTCATAAATTCAGCGTTCGTGGTGAAGGCGAAGGTGATGCCACGAATGGTAAACTGACCCTGAAATTTATCTGCACCACAGGTAAACTGCCGGTTCCGTGGCCGACCCTGGTTACCACCCTGACCTATGGTGTTCAGTGTTTCGCACGTTATCCGGATCATATGAAACAGCACGATTTCTTTAAAAGCGCCATGCCGGAAGGTTATGTTCAGGAACGTACCATTAGCTTTAAAGATGACGGCACCTATAAAACCCGTGCCGAAGTTAAATTCGAAGGCGATACC…	TCTACTGTATAGTTC	GAATTCTCTACTGTATAGTTCGACGTCGCGCCCAACTCAGGGCGCTACCATAACTCTGATACTAAGTAGGTTTTT	ATGCTCGAGGCTTCCTCCGAAGACGTTATCAAAGAGTTCATGCGTTTCAAAGTTCGTATGGAAGGTTCCGTTAACGGTCACGAGTTCGAAATCGAAGGTGAAGGTGAAGGTCGTCCGTACGAAGGTACCCAGACCGCTAAACTGAAAGTTACCAAAGGTGGTCCGCTGCCGTTCGCTTGGGACATCCTGTCCCCGCAGTTCCAGTACGGTTCCAAAGCTTACGTTAAACACCCGGCTGACATCCCGGACTACCTGAAACTGTCCTTCCCGGAAGGTTTCAAATGGGAACGTGTTATGAACTTCGAAGACGGTGGTGTTGTTACCGTTACCCAGGACTCCTCCCTGCAAGACGGTGAGTTCATCTACAAAGTTAAACTGCGTGGTACCAACTTCCCGTCC…	TCTAGAGGTCACAATTAATTAAGTAAAAAAAAACCCCGCCCCTGACAGGGCGGGGTTTTTTTTTCTAATATGCGGCCGCGGCATCAAATAAAACGAAAGGCTCAGTCGAAAGACTGGGCCTTTCGTTTTATCTGTTGTTTGTCGGTGAACGCTCTCCTGAGTAGGACAAATCCGCCGCCCTAGA	AATTAAAAAAAAAAAAAAAACCCGCCATATGGCGGGGGAGGGGAGGGGCCACCGACGGAGCAACGAATGGAGCTCAAACAGAACAAAGAACAGATCACCAAACAGAACATCAACCGTAAAGGCGAAGAACTGTTTACCGGTGTGGTTCCGATTCTGGTGGAACTGGATGGTGATGTTAATGGTCATAAATTCAGCGTTCGTGGTGAAGGCGAAGGTGATGCCACGAATGGTAAACTGACCCTGAAATTTATCTGCACCACAGGTAAACTGCCGGTTCCGTGGCCGACCCTGGTTACCACCCTGACCTATGGTGTTCAGTGTTTCGCACGTTATCCGGATCATATGAAACAGCACGATTTCTTTAAAAGCGCCATGCCGGAAGGTTATGTTCAGGAACGT…	766	1684	992	282	150	380	0.872643	0.794307	0.997288
44	AATTAAAAAAAAAAAAAAAACCCGCCATATGGCGGGCGCAAGGCAGCGACAAGAGCCCGAAAGGAG	CTCACTCCATCCTAGGTACAGTGCTAGCAATTAAAAAAAAAAAAAAAACCCGCCATATGGCGGGCGCAAGGCAGCGACAAGAGCCCGAAAGGAGATGGAGCTCATACAGTATTGCGGATATAGAATTCGTGTATTGCCCGTCAGACGTCAAATCCCGTCACATACACCAG	AAAAAGCCAGATTATTAATCCGGCTTTTTTATTATTTAGGATCCATTGACGGCTAGCTCAGTCCTAGGTACAGTGCTAGC	ATGGAGCTCAAACAGAACAAAGAACAGATCACCAAACAGAACATCAACCGTAAAGGCGAAGAACTGTTTACCGGTGTGGTTCCGATTCTGGTGGAACTGGATGGTGATGTTAATGGTCATAAATTCAGCGTTCGTGGTGAAGGCGAAGGTGATGCCACGAATGGTAAACTGACCCTGAAATTTATCTGCACCACAGGTAAACTGCCGGTTCCGTGGCCGACCCTGGTTACCACCCTGACCTATGGTGTTCAGTGTTTCGCACGTTATCCGGATCATATGAAACAGCACGATTTCTTTAAAAGCGCCATGCCGGAAGGTTATGTTCAGGAACGTACCATTAGCTTTAAAGATGACGGCACCTATAAAACCCGTGCCGAAGTTAAATTCGAAGGCGATACC…	GTGTATTGCCCGTCA	GAATTCGTGTATTGCCCGTCAGACGTCGCGCCCAACTCAGGGCGCTACCATAACTCTGATACTAAGTAGGTTTTT	ATGCTCGAGGCTTCCTCCGAAGACGTTATCAAAGAGTTCATGCGTTTCAAAGTTCGTATGGAAGGTTCCGTTAACGGTCACGAGTTCGAAATCGAAGGTGAAGGTGAAGGTCGTCCGTACGAAGGTACCCAGACCGCTAAACTGAAAGTTACCAAAGGTGGTCCGCTGCCGTTCGCTTGGGACATCCTGTCCCCGCAGTTCCAGTACGGTTCCAAAGCTTACGTTAAACACCCGGCTGACATCCCGGACTACCTGAAACTGTCCTTCCCGGAAGGTTTCAAATGGGAACGTGTTATGAACTTCGAAGACGGTGGTGTTGTTACCGTTACCCAGGACTCCTCCCTGCAAGACGGTGAGTTCATCTACAAAGTTAAACTGCGTGGTACCAACTTCCCGTCC…	TCTAGAGGTCACAATTAATTAAGTAAAAAAAAACCCCGCCCCTGACAGGGCGGGGTTTTTTTTTCTAATATGCGGCCGCGGCATCAAATAAAACGAAAGGCTCAGTCGAAAGACTGGGCCTTTCGTTTTATCTGTTGTTTGTCGGTGAACGCTCTCCTGAGTAGGACAAATCCGCCGCCCTAGA	AATTAAAAAAAAAAAAAAAACCCGCCATATGGCGGGCGCAAGGCAGCGACAAGAGCCCGAAAGGAGATGGAGCTCAAACAGAACAAAGAACAGATCACCAAACAGAACATCAACCGTAAAGGCGAAGAACTGTTTACCGGTGTGGTTCCGATTCTGGTGGAACTGGATGGTGATGTTAATGGTCATAAATTCAGCGTTCGTGGTGAAGGCGAAGGTGATGCCACGAATGGTAAACTGACCCTGAAATTTATCTGCACCACAGGTAAACTGCCGGTTCCGTGGCCGACCCTGGTTACCACCCTGACCTATGGTGTTCAGTGTTTCGCACGTTATCCGGATCATATGAAACAGCACGATTTCTTTAAAAGCGCCATGCCGGAAGGTTATGTTCAGGAACGT…	1247	1062	82	238	49	238	1.84054	0.376601	0.993561
45	AATTAAAAAAAAAAAAAAAACCCGCCATATGGCGGGAAGACGAAAAGAGGAGACCGAAAGGCAAAC	CTCACTCCATCCTAGGTACAGTGCTAGCAATTAAAAAAAAAAAAAAAACCCGCCATATGGCGGGAAGACGAAAAGAGGAGACCGAAAGGCAAACATGGAGCTCATACAGTATTGCGGATATAGAATTCCTCTTGGCGACTCGAGACGTCAAATCCCGTCACATACACCAG	AAAAAGCCAGATTATTAATCCGGCTTTTTTATTATTTAGGATCCATTGACGGCTAGCTCAGTCCTAGGTACAGTGCTAGC	ATGGAGCTCAAACAGAACAAAGAACAGATCACCAAACAGAACATCAACCGTAAAGGCGAAGAACTGTTTACCGGTGTGGTTCCGATTCTGGTGGAACTGGATGGTGATGTTAATGGTCATAAATTCAGCGTTCGTGGTGAAGGCGAAGGTGATGCCACGAATGGTAAACTGACCCTGAAATTTATCTGCACCACAGGTAAACTGCCGGTTCCGTGGCCGACCCTGGTTACCACCCTGACCTATGGTGTTCAGTGTTTCGCACGTTATCCGGATCATATGAAACAGCACGATTTCTTTAAAAGCGCCATGCCGGAAGGTTATGTTCAGGAACGTACCATTAGCTTTAAAGATGACGGCACCTATAAAACCCGTGCCGAAGTTAAATTCGAAGGCGATACC…	CTCTTGGCGACTCGA	GAATTCCTCTTGGCGACTCGAGACGTCGCGCCCAACTCAGGGCGCTACCATAACTCTGATACTAAGTAGGTTTTT	ATGCTCGAGGCTTCCTCCGAAGACGTTATCAAAGAGTTCATGCGTTTCAAAGTTCGTATGGAAGGTTCCGTTAACGGTCACGAGTTCGAAATCGAAGGTGAAGGTGAAGGTCGTCCGTACGAAGGTACCCAGACCGCTAAACTGAAAGTTACCAAAGGTGGTCCGCTGCCGTTCGCTTGGGACATCCTGTCCCCGCAGTTCCAGTACGGTTCCAAAGCTTACGTTAAACACCCGGCTGACATCCCGGACTACCTGAAACTGTCCTTCCCGGAAGGTTTCAAATGGGAACGTGTTATGAACTTCGAAGACGGTGGTGTTGTTACCGTTACCCAGGACTCCTCCCTGCAAGACGGTGAGTTCATCTACAAAGTTAAACTGCGTGGTACCAACTTCCCGTCC…	TCTAGAGGTCACAATTAATTAAGTAAAAAAAAACCCCGCCCCTGACAGGGCGGGGTTTTTTTTTCTAATATGCGGCCGCGGCATCAAATAAAACGAAAGGCTCAGTCGAAAGACTGGGCCTTTCGTTTTATCTGTTGTTTGTCGGTGAACGCTCTCCTGAGTAGGACAAATCCGCCGCCCTAGA	AATTAAAAAAAAAAAAAAAACCCGCCATATGGCGGGAAGACGAAAAGAGGAGACCGAAAGGCAAACATGGAGCTCAAACAGAACAAAGAACAGATCACCAAACAGAACATCAACCGTAAAGGCGAAGAACTGTTTACCGGTGTGGTTCCGATTCTGGTGGAACTGGATGGTGATGTTAATGGTCATAAATTCAGCGTTCGTGGTGAAGGCGAAGGTGATGCCACGAATGGTAAACTGACCCTGAAATTTATCTGCACCACAGGTAAACTGCCGGTTCCGTGGCCGACCCTGGTTACCACCCTGACCTATGGTGTTCAGTGTTTCGCACGTTATCCGGATCATATGAAACAGCACGATTTCTTTAAAAGCGCCATGCCGGAAGGTTATGTTCAGGAACGT…	1535	7234	12222	12385	4891	5669	0.210897	3.28665	0.915233
46	AATTAAAAAAAAAAAAAAAACCCGCCATATGGCGGGAAAAGGGCACGCACCAACCCCCGCGGGGAA	CTCACTCCATCCTAGGTACAGTGCTAGCAATTAAAAAAAAAAAAAAAACCCGCCATATGGCGGGAAAAGGGCACGCACCAACCCCCGCGGGGAAATGGAGCTCATACAGTATTGCGGATATAGAATTCGATTGGAACCGCCAGGACGTCAAATCCCGTCACATACACCAG	AAAAAGCCAGATTATTAATCCGGCTTTTTTATTATTTAGGATCCATTGACGGCTAGCTCAGTCCTAGGTACAGTGCTAGC	ATGGAGCTCAAACAGAACAAAGAACAGATCACCAAACAGAACATCAACCGTAAAGGCGAAGAACTGTTTACCGGTGTGGTTCCGATTCTGGTGGAACTGGATGGTGATGTTAATGGTCATAAATTCAGCGTTCGTGGTGAAGGCGAAGGTGATGCCACGAATGGTAAACTGACCCTGAAATTTATCTGCACCACAGGTAAACTGCCGGTTCCGTGGCCGACCCTGGTTACCACCCTGACCTATGGTGTTCAGTGTTTCGCACGTTATCCGGATCATATGAAACAGCACGATTTCTTTAAAAGCGCCATGCCGGAAGGTTATGTTCAGGAACGTACCATTAGCTTTAAAGATGACGGCACCTATAAAACCCGTGCCGAAGTTAAATTCGAAGGCGATACC…	GATTGGAACCGCCAG	GAATTCGATTGGAACCGCCAGGACGTCGCGCCCAACTCAGGGCGCTACCATAACTCTGATACTAAGTAGGTTTTT	ATGCTCGAGGCTTCCTCCGAAGACGTTATCAAAGAGTTCATGCGTTTCAAAGTTCGTATGGAAGGTTCCGTTAACGGTCACGAGTTCGAAATCGAAGGTGAAGGTGAAGGTCGTCCGTACGAAGGTACCCAGACCGCTAAACTGAAAGTTACCAAAGGTGGTCCGCTGCCGTTCGCTTGGGACATCCTGTCCCCGCAGTTCCAGTACGGTTCCAAAGCTTACGTTAAACACCCGGCTGACATCCCGGACTACCTGAAACTGTCCTTCCCGGAAGGTTTCAAATGGGAACGTGTTATGAACTTCGAAGACGGTGGTGTTGTTACCGTTACCCAGGACTCCTCCCTGCAAGACGGTGAGTTCATCTACAAAGTTAAACTGCGTGGTACCAACTTCCCGTCC…	TCTAGAGGTCACAATTAATTAAGTAAAAAAAAACCCCGCCCCTGACAGGGCGGGGTTTTTTTTTCTAATATGCGGCCGCGGCATCAAATAAAACGAAAGGCTCAGTCGAAAGACTGGGCCTTTCGTTTTATCTGTTGTTTGTCGGTGAACGCTCTCCTGAGTAGGACAAATCCGCCGCCCTAGA	AATTAAAAAAAAAAAAAAAACCCGCCATATGGCGGGAAAAGGGCACGCACCAACCCCCGCGGGGAAATGGAGCTCAAACAGAACAAAGAACAGATCACCAAACAGAACATCAACCGTAAAGGCGAAGAACTGTTTACCGGTGTGGTTCCGATTCTGGTGGAACTGGATGGTGATGTTAATGGTCATAAATTCAGCGTTCGTGGTGAAGGCGAAGGTGATGCCACGAATGGTAAACTGACCCTGAAATTTATCTGCACCACAGGTAAACTGCCGGTTCCGTGGCCGACCCTGGTTACCACCCTGACCTATGGTGTTCAGTGTTTCGCACGTTATCCGGATCATATGAAACAGCACGATTTCTTTAAAAGCGCCATGCCGGAAGGTTATGTTCAGGAACGT…	2108	1512	682	205	430	383	1.00087	0.692546	0.981973
47	AATTAAAAAAAAAAAAAAAACCCGCCATATGGCGGGCCCGCGGCCGACCGGCAGGCGGCCGAGCGG	CTCACTCCATCCTAGGTACAGTGCTAGCAATTAAAAAAAAAAAAAAAACCCGCCATATGGCGGGCCCGCGGCCGACCGGCAGGCGGCCGAGCGGATGGAGCTCATACAGTATTGCGGATATAGAATTCCAACAACGAATCACGGACGTCAAATCCCGTCACATACACCAG	AAAAAGCCAGATTATTAATCCGGCTTTTTTATTATTTAGGATCCATTGACGGCTAGCTCAGTCCTAGGTACAGTGCTAGC	ATGGAGCTCAAACAGAACAAAGAACAGATCACCAAACAGAACATCAACCGTAAAGGCGAAGAACTGTTTACCGGTGTGGTTCCGATTCTGGTGGAACTGGATGGTGATGTTAATGGTCATAAATTCAGCGTTCGTGGTGAAGGCGAAGGTGATGCCACGAATGGTAAACTGACCCTGAAATTTATCTGCACCACAGGTAAACTGCCGGTTCCGTGGCCGACCCTGGTTACCACCCTGACCTATGGTGTTCAGTGTTTCGCACGTTATCCGGATCATATGAAACAGCACGATTTCTTTAAAAGCGCCATGCCGGAAGGTTATGTTCAGGAACGTACCATTAGCTTTAAAGATGACGGCACCTATAAAACCCGTGCCGAAGTTAAATTCGAAGGCGATACC…	CAACAACGAATCACG	GAATTCCAACAACGAATCACGGACGTCGCGCCCAACTCAGGGCGCTACCATAACTCTGATACTAAGTAGGTTTTT	ATGCTCGAGGCTTCCTCCGAAGACGTTATCAAAGAGTTCATGCGTTTCAAAGTTCGTATGGAAGGTTCCGTTAACGGTCACGAGTTCGAAATCGAAGGTGAAGGTGAAGGTCGTCCGTACGAAGGTACCCAGACCGCTAAACTGAAAGTTACCAAAGGTGGTCCGCTGCCGTTCGCTTGGGACATCCTGTCCCCGCAGTTCCAGTACGGTTCCAAAGCTTACGTTAAACACCCGGCTGACATCCCGGACTACCTGAAACTGTCCTTCCCGGAAGGTTTCAAATGGGAACGTGTTATGAACTTCGAAGACGGTGGTGTTGTTACCGTTACCCAGGACTCCTCCCTGCAAGACGGTGAGTTCATCTACAAAGTTAAACTGCGTGGTACCAACTTCCCGTCC…	TCTAGAGGTCACAATTAATTAAGTAAAAAAAAACCCCGCCCCTGACAGGGCGGGGTTTTTTTTTCTAATATGCGGCCGCGGCATCAAATAAAACGAAAGGCTCAGTCGAAAGACTGGGCCTTTCGTTTTATCTGTTGTTTGTCGGTGAACGCTCTCCTGAGTAGGACAAATCCGCCGCCCTAGA	AATTAAAAAAAAAAAAAAAACCCGCCATATGGCGGGCCCGCGGCCGACCGGCAGGCGGCCGAGCGGATGGAGCTCAAACAGAACAAAGAACAGATCACCAAACAGAACATCAACCGTAAAGGCGAAGAACTGTTTACCGGTGTGGTTCCGATTCTGGTGGAACTGGATGGTGATGTTAATGGTCATAAATTCAGCGTTCGTGGTGAAGGCGAAGGTGATGCCACGAATGGTAAACTGACCCTGAAATTTATCTGCACCACAGGTAAACTGCCGGTTCCGTGGCCGACCCTGGTTACCACCCTGACCTATGGTGTTCAGTGTTTCGCACGTTATCCGGATCATATGAAACAGCACGATTTCTTTAAAAGCGCCATGCCGGAAGGTTATGTTCAGGAACGT…	1077	1777	612	355	72	429	1.11274	0.622917	0.99591
48	AATTAAAAAAAAAAAAAAAACCCGCCATATGGCGGGAACGGAAACGGAAACACAAAAAAGGCGAAG	CTCACTCCATCCTAGGTACAGTGCTAGCAATTAAAAAAAAAAAAAAAACCCGCCATATGGCGGGAACGGAAACGGAAACACAAAAAAGGCGAAGATGGAGCTCATACAGTATTGCGGATATAGAATTCGGGAAGGCGTCGTCTGACGTCAAATCCCGTCACATACACCAG	AAAAAGCCAGATTATTAATCCGGCTTTTTTATTATTTAGGATCCATTGACGGCTAGCTCAGTCCTAGGTACAGTGCTAGC	ATGGAGCTCAAACAGAACAAAGAACAGATCACCAAACAGAACATCAACCGTAAAGGCGAAGAACTGTTTACCGGTGTGGTTCCGATTCTGGTGGAACTGGATGGTGATGTTAATGGTCATAAATTCAGCGTTCGTGGTGAAGGCGAAGGTGATGCCACGAATGGTAAACTGACCCTGAAATTTATCTGCACCACAGGTAAACTGCCGGTTCCGTGGCCGACCCTGGTTACCACCCTGACCTATGGTGTTCAGTGTTTCGCACGTTATCCGGATCATATGAAACAGCACGATTTCTTTAAAAGCGCCATGCCGGAAGGTTATGTTCAGGAACGTACCATTAGCTTTAAAGATGACGGCACCTATAAAACCCGTGCCGAAGTTAAATTCGAAGGCGATACC…	GGGAAGGCGTCGTCT	GAATTCGGGAAGGCGTCGTCTGACGTCGCGCCCAACTCAGGGCGCTACCATAACTCTGATACTAAGTAGGTTTTT	ATGCTCGAGGCTTCCTCCGAAGACGTTATCAAAGAGTTCATGCGTTTCAAAGTTCGTATGGAAGGTTCCGTTAACGGTCACGAGTTCGAAATCGAAGGTGAAGGTGAAGGTCGTCCGTACGAAGGTACCCAGACCGCTAAACTGAAAGTTACCAAAGGTGGTCCGCTGCCGTTCGCTTGGGACATCCTGTCCCCGCAGTTCCAGTACGGTTCCAAAGCTTACGTTAAACACCCGGCTGACATCCCGGACTACCTGAAACTGTCCTTCCCGGAAGGTTTCAAATGGGAACGTGTTATGAACTTCGAAGACGGTGGTGTTGTTACCGTTACCCAGGACTCCTCCCTGCAAGACGGTGAGTTCATCTACAAAGTTAAACTGCGTGGTACCAACTTCCCGTCC…	TCTAGAGGTCACAATTAATTAAGTAAAAAAAAACCCCGCCCCTGACAGGGCGGGGTTTTTTTTTCTAATATGCGGCCGCGGCATCAAATAAAACGAAAGGCTCAGTCGAAAGACTGGGCCTTTCGTTTTATCTGTTGTTTGTCGGTGAACGCTCTCCTGAGTAGGACAAATCCGCCGCCCTAGA	AATTAAAAAAAAAAAAAAAACCCGCCATATGGCGGGAACGGAAACGGAAACACAAAAAAGGCGAAGATGGAGCTCAAACAGAACAAAGAACAGATCACCAAACAGAACATCAACCGTAAAGGCGAAGAACTGTTTACCGGTGTGGTTCCGATTCTGGTGGAACTGGATGGTGATGTTAATGGTCATAAATTCAGCGTTCGTGGTGAAGGCGAAGGTGATGCCACGAATGGTAAACTGACCCTGAAATTTATCTGCACCACAGGTAAACTGCCGGTTCCGTGGCCGACCCTGGTTACCACCCTGACCTATGGTGTTCAGTGTTTCGCACGTTATCCGGATCATATGAAACAGCACGATTTCTTTAAAAGCGCCATGCCGGAAGGTTATGTTCAGGAACGT…	915	1016	855	223	77	445	0.707336	0.979941	0.996239
49	AATGAAAAAAAAAAAAAAAACCCGCCATATGGCGGGCCACCCAAGGCCGAGGAGAAGAGCGAGCCA	CTCACTCCATCCTAGGTACAGTGCTAGCAATGAAAAAAAAAAAAAAAACCCGCCATATGGCGGGCCACCCAAGGCCGAGGAGAAGAGCGAGCCAATGGAGCTCATACAGTATTGCGGATATAGAATTCTTGTAAGGGACTGATGACGTCAAATCCCGTCACATACACCAG	AAAAAGCCAGATTATTAATCCGGCTTTTTTATTATTTAGGATCCATTGACGGCTAGCTCAGTCCTAGGTACAGTGCTAGC	ATGGAGCTCAAACAGAACAAAGAACAGATCACCAAACAGAACATCAACCGTAAAGGCGAAGAACTGTTTACCGGTGTGGTTCCGATTCTGGTGGAACTGGATGGTGATGTTAATGGTCATAAATTCAGCGTTCGTGGTGAAGGCGAAGGTGATGCCACGAATGGTAAACTGACCCTGAAATTTATCTGCACCACAGGTAAACTGCCGGTTCCGTGGCCGACCCTGGTTACCACCCTGACCTATGGTGTTCAGTGTTTCGCACGTTATCCGGATCATATGAAACAGCACGATTTCTTTAAAAGCGCCATGCCGGAAGGTTATGTTCAGGAACGTACCATTAGCTTTAAAGATGACGGCACCTATAAAACCCGTGCCGAAGTTAAATTCGAAGGCGATACC…	TTGTAAGGGACTGAT	GAATTCTTGTAAGGGACTGATGACGTCGCGCCCAACTCAGGGCGCTACCATAACTCTGATACTAAGTAGGTTTTT	ATGCTCGAGGCTTCCTCCGAAGACGTTATCAAAGAGTTCATGCGTTTCAAAGTTCGTATGGAAGGTTCCGTTAACGGTCACGAGTTCGAAATCGAAGGTGAAGGTGAAGGTCGTCCGTACGAAGGTACCCAGACCGCTAAACTGAAAGTTACCAAAGGTGGTCCGCTGCCGTTCGCTTGGGACATCCTGTCCCCGCAGTTCCAGTACGGTTCCAAAGCTTACGTTAAACACCCGGCTGACATCCCGGACTACCTGAAACTGTCCTTCCCGGAAGGTTTCAAATGGGAACGTGTTATGAACTTCGAAGACGGTGGTGTTGTTACCGTTACCCAGGACTCCTCCCTGCAAGACGGTGAGTTCATCTACAAAGTTAAACTGCGTGGTACCAACTTCCCGTCC…	TCTAGAGGTCACAATTAATTAAGTAAAAAAAAACCCCGCCCCTGACAGGGCGGGGTTTTTTTTTCTAATATGCGGCCGCGGCATCAAATAAAACGAAAGGCTCAGTCGAAAGACTGGGCCTTTCGTTTTATCTGTTGTTTGTCGGTGAACGCTCTCCTGAGTAGGACAAATCCGCCGCCCTAGA	AATGAAAAAAAAAAAAAAAACCCGCCATATGGCGGGCCACCCAAGGCCGAGGAGAAGAGCGAGCCAATGGAGCTCAAACAGAACAAAGAACAGATCACCAAACAGAACATCAACCGTAAAGGCGAAGAACTGTTTACCGGTGTGGTTCCGATTCTGGTGGAACTGGATGGTGATGTTAATGGTCATAAATTCAGCGTTCGTGGTGAAGGCGAAGGTGATGCCACGAATGGTAAACTGACCCTGAAATTTATCTGCACCACAGGTAAACTGCCGGTTCCGTGGCCGACCCTGGTTACCACCCTGACCTATGGTGTTCAGTGTTTCGCACGTTATCCGGATCATATGAAACAGCACGATTTCTTTAAAAGCGCCATGCCGGAAGGTTATGTTCAGGAACGT…	262	219	202	30	189	486	0.654847	1.05849	0.718088
50	AATGAAAAAAAAAAAAAAAACCCGCCATATGGCGGGGAAGACCACAGCGCCACAGCGAGCCACCGA	CTCACTCCATCCTAGGTACAGTGCTAGCAATGAAAAAAAAAAAAAAAACCCGCCATATGGCGGGGAAGACCACAGCGCCACAGCGAGCCACCGAATGGAGCTCATACAGTATTGCGGATATAGAATTCTGACTCGAAACTAGAGACGTCAAATCCCGTCACATACACCAG	AAAAAGCCAGATTATTAATCCGGCTTTTTTATTATTTAGGATCCATTGACGGCTAGCTCAGTCCTAGGTACAGTGCTAGC	ATGGAGCTCAAACAGAACAAAGAACAGATCACCAAACAGAACATCAACCGTAAAGGCGAAGAACTGTTTACCGGTGTGGTTCCGATTCTGGTGGAACTGGATGGTGATGTTAATGGTCATAAATTCAGCGTTCGTGGTGAAGGCGAAGGTGATGCCACGAATGGTAAACTGACCCTGAAATTTATCTGCACCACAGGTAAACTGCCGGTTCCGTGGCCGACCCTGGTTACCACCCTGACCTATGGTGTTCAGTGTTTCGCACGTTATCCGGATCATATGAAACAGCACGATTTCTTTAAAAGCGCCATGCCGGAAGGTTATGTTCAGGAACGTACCATTAGCTTTAAAGATGACGGCACCTATAAAACCCGTGCCGAAGTTAAATTCGAAGGCGATACC…	TGACTCGAAACTAGA	GAATTCTGACTCGAAACTAGAGACGTCGCGCCCAACTCAGGGCGCTACCATAACTCTGATACTAAGTAGGTTTTT	ATGCTCGAGGCTTCCTCCGAAGACGTTATCAAAGAGTTCATGCGTTTCAAAGTTCGTATGGAAGGTTCCGTTAACGGTCACGAGTTCGAAATCGAAGGTGAAGGTGAAGGTCGTCCGTACGAAGGTACCCAGACCGCTAAACTGAAAGTTACCAAAGGTGGTCCGCTGCCGTTCGCTTGGGACATCCTGTCCCCGCAGTTCCAGTACGGTTCCAAAGCTTACGTTAAACACCCGGCTGACATCCCGGACTACCTGAAACTGTCCTTCCCGGAAGGTTTCAAATGGGAACGTGTTATGAACTTCGAAGACGGTGGTGTTGTTACCGTTACCCAGGACTCCTCCCTGCAAGACGGTGAGTTCATCTACAAAGTTAAACTGCGTGGTACCAACTTCCCGTCC…	TCTAGAGGTCACAATTAATTAAGTAAAAAAAAACCCCGCCCCTGACAGGGCGGGGTTTTTTTTTCTAATATGCGGCCGCGGCATCAAATAAAACGAAAGGCTCAGTCGAAAGACTGGGCCTTTCGTTTTATCTGTTGTTTGTCGGTGAACGCTCTCCTGAGTAGGACAAATCCGCCGCCCTAGA	AATGAAAAAAAAAAAAAAAACCCGCCATATGGCGGGGAAGACCACAGCGCCACAGCGAGCCACCGAATGGAGCTCAAACAGAACAAAGAACAGATCACCAAACAGAACATCAACCGTAAAGGCGAAGAACTGTTTACCGGTGTGGTTCCGATTCTGGTGGAACTGGATGGTGATGTTAATGGTCATAAATTCAGCGTTCGTGGTGAAGGCGAAGGTGATGCCACGAATGGTAAACTGACCCTGAAATTTATCTGCACCACAGGTAAACTGCCGGTTCCGTGGCCGACCCTGGTTACCACCCTGACCTATGGTGTTCAGTGTTTCGCACGTTATCCGGATCATATGAAACAGCACGATTTCTTTAAAAGCGCCATGCCGGAAGGTTATGTTCAGGAACGT…	314	801	750	413	131	512	0.592287	1.17029	0.981938
51	AATGAAAAAAAAAAAAAAAACCCGCCATATGGCGGGACGCAACAGCGGGCGCAGCGAAGCACAAGC	CTCACTCCATCCTAGGTACAGTGCTAGCAATGAAAAAAAAAAAAAAAACCCGCCATATGGCGGGACGCAACAGCGGGCGCAGCGAAGCACAAGCATGGAGCTCATACAGTATTGCGGATATAGAATTCATGCTTCGATGCGCTGACGTCAAATCCCGTCACATACACCAG	AAAAAGCCAGATTATTAATCCGGCTTTTTTATTATTTAGGATCCATTGACGGCTAGCTCAGTCCTAGGTACAGTGCTAGC	ATGGAGCTCAAACAGAACAAAGAACAGATCACCAAACAGAACATCAACCGTAAAGGCGAAGAACTGTTTACCGGTGTGGTTCCGATTCTGGTGGAACTGGATGGTGATGTTAATGGTCATAAATTCAGCGTTCGTGGTGAAGGCGAAGGTGATGCCACGAATGGTAAACTGACCCTGAAATTTATCTGCACCACAGGTAAACTGCCGGTTCCGTGGCCGACCCTGGTTACCACCCTGACCTATGGTGTTCAGTGTTTCGCACGTTATCCGGATCATATGAAACAGCACGATTTCTTTAAAAGCGCCATGCCGGAAGGTTATGTTCAGGAACGTACCATTAGCTTTAAAGATGACGGCACCTATAAAACCCGTGCCGAAGTTAAATTCGAAGGCGATACC…	ATGCTTCGATGCGCT	GAATTCATGCTTCGATGCGCTGACGTCGCGCCCAACTCAGGGCGCTACCATAACTCTGATACTAAGTAGGTTTTT	ATGCTCGAGGCTTCCTCCGAAGACGTTATCAAAGAGTTCATGCGTTTCAAAGTTCGTATGGAAGGTTCCGTTAACGGTCACGAGTTCGAAATCGAAGGTGAAGGTGAAGGTCGTCCGTACGAAGGTACCCAGACCGCTAAACTGAAAGTTACCAAAGGTGGTCCGCTGCCGTTCGCTTGGGACATCCTGTCCCCGCAGTTCCAGTACGGTTCCAAAGCTTACGTTAAACACCCGGCTGACATCCCGGACTACCTGAAACTGTCCTTCCCGGAAGGTTTCAAATGGGAACGTGTTATGAACTTCGAAGACGGTGGTGTTGTTACCGTTACCCAGGACTCCTCCCTGCAAGACGGTGAGTTCATCTACAAAGTTAAACTGCGTGGTACCAACTTCCCGTCC…	TCTAGAGGTCACAATTAATTAAGTAAAAAAAAACCCCGCCCCTGACAGGGCGGGGTTTTTTTTTCTAATATGCGGCCGCGGCATCAAATAAAACGAAAGGCTCAGTCGAAAGACTGGGCCTTTCGTTTTATCTGTTGTTTGTCGGTGAACGCTCTCCTGAGTAGGACAAATCCGCCGCCCTAGA	AATGAAAAAAAAAAAAAAAACCCGCCATATGGCGGGACGCAACAGCGGGCGCAGCGAAGCACAAGCATGGAGCTCAAACAGAACAAAGAACAGATCACCAAACAGAACATCAACCGTAAAGGCGAAGAACTGTTTACCGGTGTGGTTCCGATTCTGGTGGAACTGGATGGTGATGTTAATGGTCATAAATTCAGCGTTCGTGGTGAAGGCGAAGGTGATGCCACGAATGGTAAACTGACCCTGAAATTTATCTGCACCACAGGTAAACTGCCGGTTCCGTGGCCGACCCTGGTTACCACCCTGACCTATGGTGTTCAGTGTTTCGCACGTTATCCGGATCATATGAAACAGCACGATTTCTTTAAAAGCGCCATGCCGGAAGGTTATGTTCAGGAACGT…	895	1156	1165	1030	11	454	0.495604	1.39859	0.965182
52	AATGAAAAAAAAAAAAAAAACCCGCCATATGGCGGGGGAGCAGCGAACGCGCCAGCACAGGAACGG	CTCACTCCATCCTAGGTACAGTGCTAGCAATGAAAAAAAAAAAAAAAACCCGCCATATGGCGGGGGAGCAGCGAACGCGCCAGCACAGGAACGGATGGAGCTCATACAGTATTGCGGATATAGAATTCTGTTCGAACCGATGAGACGTCAAATCCCGTCACATACACCAG	AAAAAGCCAGATTATTAATCCGGCTTTTTTATTATTTAGGATCCATTGACGGCTAGCTCAGTCCTAGGTACAGTGCTAGC	ATGGAGCTCAAACAGAACAAAGAACAGATCACCAAACAGAACATCAACCGTAAAGGCGAAGAACTGTTTACCGGTGTGGTTCCGATTCTGGTGGAACTGGATGGTGATGTTAATGGTCATAAATTCAGCGTTCGTGGTGAAGGCGAAGGTGATGCCACGAATGGTAAACTGACCCTGAAATTTATCTGCACCACAGGTAAACTGCCGGTTCCGTGGCCGACCCTGGTTACCACCCTGACCTATGGTGTTCAGTGTTTCGCACGTTATCCGGATCATATGAAACAGCACGATTTCTTTAAAAGCGCCATGCCGGAAGGTTATGTTCAGGAACGTACCATTAGCTTTAAAGATGACGGCACCTATAAAACCCGTGCCGAAGTTAAATTCGAAGGCGATACC…	TGTTCGAACCGATGA	GAATTCTGTTCGAACCGATGAGACGTCGCGCCCAACTCAGGGCGCTACCATAACTCTGATACTAAGTAGGTTTTT	ATGCTCGAGGCTTCCTCCGAAGACGTTATCAAAGAGTTCATGCGTTTCAAAGTTCGTATGGAAGGTTCCGTTAACGGTCACGAGTTCGAAATCGAAGGTGAAGGTGAAGGTCGTCCGTACGAAGGTACCCAGACCGCTAAACTGAAAGTTACCAAAGGTGGTCCGCTGCCGTTCGCTTGGGACATCCTGTCCCCGCAGTTCCAGTACGGTTCCAAAGCTTACGTTAAACACCCGGCTGACATCCCGGACTACCTGAAACTGTCCTTCCCGGAAGGTTTCAAATGGGAACGTGTTATGAACTTCGAAGACGGTGGTGTTGTTACCGTTACCCAGGACTCCTCCCTGCAAGACGGTGAGTTCATCTACAAAGTTAAACTGCGTGGTACCAACTTCCCGTCC…	TCTAGAGGTCACAATTAATTAAGTAAAAAAAAACCCCGCCCCTGACAGGGCGGGGTTTTTTTTTCTAATATGCGGCCGCGGCATCAAATAAAACGAAAGGCTCAGTCGAAAGACTGGGCCTTTCGTTTTATCTGTTGTTTGTCGGTGAACGCTCTCCTGAGTAGGACAAATCCGCCGCCCTAGA	AATGAAAAAAAAAAAAAAAACCCGCCATATGGCGGGGGAGCAGCGAACGCGCCAGCACAGGAACGGATGGAGCTCAAACAGAACAAAGAACAGATCACCAAACAGAACATCAACCGTAAAGGCGAAGAACTGTTTACCGGTGTGGTTCCGATTCTGGTGGAACTGGATGGTGATGTTAATGGTCATAAATTCAGCGTTCGTGGTGAAGGCGAAGGTGATGCCACGAATGGTAAACTGACCCTGAAATTTATCTGCACCACAGGTAAACTGCCGGTTCCGTGGCCGACCCTGGTTACCACCCTGACCTATGGTGTTCAGTGTTTCGCACGTTATCCGGATCATATGAAACAGCACGATTTCTTTAAAAGCGCCATGCCGGAAGGTTATGTTCAGGAACGT…	901	1461	1215	868	570	593	0.602153	1.15112	0.947937
53	AATGAAAAAAAAAAAAAAAACCCGCCATATGGCGGGACCAGAAAACCGGAGACGAGAGAGAAGACA	CTCACTCCATCCTAGGTACAGTGCTAGCAATGAAAAAAAAAAAAAAAACCCGCCATATGGCGGGACCAGAAAACCGGAGACGAGAGAGAAGACAATGGAGCTCATACAGTATTGCGGATATAGAATTCTATTGCCTCTTATAGGACGTCAAATCCCGTCACATACACCAG	AAAAAGCCAGATTATTAATCCGGCTTTTTTATTATTTAGGATCCATTGACGGCTAGCTCAGTCCTAGGTACAGTGCTAGC	ATGGAGCTCAAACAGAACAAAGAACAGATCACCAAACAGAACATCAACCGTAAAGGCGAAGAACTGTTTACCGGTGTGGTTCCGATTCTGGTGGAACTGGATGGTGATGTTAATGGTCATAAATTCAGCGTTCGTGGTGAAGGCGAAGGTGATGCCACGAATGGTAAACTGACCCTGAAATTTATCTGCACCACAGGTAAACTGCCGGTTCCGTGGCCGACCCTGGTTACCACCCTGACCTATGGTGTTCAGTGTTTCGCACGTTATCCGGATCATATGAAACAGCACGATTTCTTTAAAAGCGCCATGCCGGAAGGTTATGTTCAGGAACGTACCATTAGCTTTAAAGATGACGGCACCTATAAAACCCGTGCCGAAGTTAAATTCGAAGGCGATACC…	TATTGCCTCTTATAG	GAATTCTATTGCCTCTTATAGGACGTCGCGCCCAACTCAGGGCGCTACCATAACTCTGATACTAAGTAGGTTTTT	ATGCTCGAGGCTTCCTCCGAAGACGTTATCAAAGAGTTCATGCGTTTCAAAGTTCGTATGGAAGGTTCCGTTAACGGTCACGAGTTCGAAATCGAAGGTGAAGGTGAAGGTCGTCCGTACGAAGGTACCCAGACCGCTAAACTGAAAGTTACCAAAGGTGGTCCGCTGCCGTTCGCTTGGGACATCCTGTCCCCGCAGTTCCAGTACGGTTCCAAAGCTTACGTTAAACACCCGGCTGACATCCCGGACTACCTGAAACTGTCCTTCCCGGAAGGTTTCAAATGGGAACGTGTTATGAACTTCGAAGACGGTGGTGTTGTTACCGTTACCCAGGACTCCTCCCTGCAAGACGGTGAGTTCATCTACAAAGTTAAACTGCGTGGTACCAACTTCCCGTCC…	TCTAGAGGTCACAATTAATTAAGTAAAAAAAAACCCCGCCCCTGACAGGGCGGGGTTTTTTTTTCTAATATGCGGCCGCGGCATCAAATAAAACGAAAGGCTCAGTCGAAAGACTGGGCCTTTCGTTTTATCTGTTGTTTGTCGGTGAACGCTCTCCTGAGTAGGACAAATCCGCCGCCCTAGA	AATGAAAAAAAAAAAAAAAACCCGCCATATGGCGGGACCAGAAAACCGGAGACGAGAGAGAAGACAATGGAGCTCAAACAGAACAAAGAACAGATCACCAAACAGAACATCAACCGTAAAGGCGAAGAACTGTTTACCGGTGTGGTTCCGATTCTGGTGGAACTGGATGGTGATGTTAATGGTCATAAATTCAGCGTTCGTGGTGAAGGCGAAGGTGATGCCACGAATGGTAAACTGACCCTGAAATTTATCTGCACCACAGGTAAACTGCCGGTTCCGTGGCCGACCCTGGTTACCACCCTGACCTATGGTGTTCAGTGTTTCGCACGTTATCCGGATCATATGAAACAGCACGATTTCTTTAAAAGCGCCATGCCGGAAGGTTATGTTCAGGAACGT…	21	344	1087	906	99	121	0.142689	4.85775	0.871218
54	AATGAAAAAAAAAAAAAAAACCCGCCATATGGCGGGGGCAACAGGGGCGCGCGAGCAGCGCCGCGA	CTCACTCCATCCTAGGTACAGTGCTAGCAATGAAAAAAAAAAAAAAAACCCGCCATATGGCGGGGGCAACAGGGGCGCGCGAGCAGCGCCGCGAATGGAGCTCATACAGTATTGCGGATATAGAATTCTCAACTTATAGGACCGACGTCAAATCCCGTCACATACACCAG	AAAAAGCCAGATTATTAATCCGGCTTTTTTATTATTTAGGATCCATTGACGGCTAGCTCAGTCCTAGGTACAGTGCTAGC	ATGGAGCTCAAACAGAACAAAGAACAGATCACCAAACAGAACATCAACCGTAAAGGCGAAGAACTGTTTACCGGTGTGGTTCCGATTCTGGTGGAACTGGATGGTGATGTTAATGGTCATAAATTCAGCGTTCGTGGTGAAGGCGAAGGTGATGCCACGAATGGTAAACTGACCCTGAAATTTATCTGCACCACAGGTAAACTGCCGGTTCCGTGGCCGACCCTGGTTACCACCCTGACCTATGGTGTTCAGTGTTTCGCACGTTATCCGGATCATATGAAACAGCACGATTTCTTTAAAAGCGCCATGCCGGAAGGTTATGTTCAGGAACGTACCATTAGCTTTAAAGATGACGGCACCTATAAAACCCGTGCCGAAGTTAAATTCGAAGGCGATACC…	TCAACTTATAGGACC	GAATTCTCAACTTATAGGACCGACGTCGCGCCCAACTCAGGGCGCTACCATAACTCTGATACTAAGTAGGTTTTT	ATGCTCGAGGCTTCCTCCGAAGACGTTATCAAAGAGTTCATGCGTTTCAAAGTTCGTATGGAAGGTTCCGTTAACGGTCACGAGTTCGAAATCGAAGGTGAAGGTGAAGGTCGTCCGTACGAAGGTACCCAGACCGCTAAACTGAAAGTTACCAAAGGTGGTCCGCTGCCGTTCGCTTGGGACATCCTGTCCCCGCAGTTCCAGTACGGTTCCAAAGCTTACGTTAAACACCCGGCTGACATCCCGGACTACCTGAAACTGTCCTTCCCGGAAGGTTTCAAATGGGAACGTGTTATGAACTTCGAAGACGGTGGTGTTGTTACCGTTACCCAGGACTCCTCCCTGCAAGACGGTGAGTTCATCTACAAAGTTAAACTGCGTGGTACCAACTTCCCGTCC…	TCTAGAGGTCACAATTAATTAAGTAAAAAAAAACCCCGCCCCTGACAGGGCGGGGTTTTTTTTTCTAATATGCGGCCGCGGCATCAAATAAAACGAAAGGCTCAGTCGAAAGACTGGGCCTTTCGTTTTATCTGTTGTTTGTCGGTGAACGCTCTCCTGAGTAGGACAAATCCGCCGCCCTAGA	AATGAAAAAAAAAAAAAAAACCCGCCATATGGCGGGGGCAACAGGGGCGCGCGAGCAGCGCCGCGAATGGAGCTCAAACAGAACAAAGAACAGATCACCAAACAGAACATCAACCGTAAAGGCGAAGAACTGTTTACCGGTGTGGTTCCGATTCTGGTGGAACTGGATGGTGATGTTAATGGTCATAAATTCAGCGTTCGTGGTGAAGGCGAAGGTGATGCCACGAATGGTAAACTGACCCTGAAATTTATCTGCACCACAGGTAAACTGCCGGTTCCGTGGCCGACCCTGGTTACCACCCTGACCTATGGTGTTCAGTGTTTCGCACGTTATCCGGATCATATGAAACAGCACGATTTCTTTAAAAGCGCCATGCCGGAAGGTTATGTTCAGGAACGT…	242	894	418	310	80	488	0.925381	0.74904	0.985052
55	AATGAAAAAAAAAAAAAAAACCCGCCATATGGCGGGGCGAGGGAAAAACACGAGGCGAGGCGGGAA	CTCACTCCATCCTAGGTACAGTGCTAGCAATGAAAAAAAAAAAAAAAACCCGCCATATGGCGGGGCGAGGGAAAAACACGAGGCGAGGCGGGAAATGGAGCTCATACAGTATTGCGGATATAGAATTCTTATGCGGGTTCCAAGACGTCAAATCCCGTCACATACACCAG	AAAAAGCCAGATTATTAATCCGGCTTTTTTATTATTTAGGATCCATTGACGGCTAGCTCAGTCCTAGGTACAGTGCTAGC	ATGGAGCTCAAACAGAACAAAGAACAGATCACCAAACAGAACATCAACCGTAAAGGCGAAGAACTGTTTACCGGTGTGGTTCCGATTCTGGTGGAACTGGATGGTGATGTTAATGGTCATAAATTCAGCGTTCGTGGTGAAGGCGAAGGTGATGCCACGAATGGTAAACTGACCCTGAAATTTATCTGCACCACAGGTAAACTGCCGGTTCCGTGGCCGACCCTGGTTACCACCCTGACCTATGGTGTTCAGTGTTTCGCACGTTATCCGGATCATATGAAACAGCACGATTTCTTTAAAAGCGCCATGCCGGAAGGTTATGTTCAGGAACGTACCATTAGCTTTAAAGATGACGGCACCTATAAAACCCGTGCCGAAGTTAAATTCGAAGGCGATACC…	TTATGCGGGTTCCAA	GAATTCTTATGCGGGTTCCAAGACGTCGCGCCCAACTCAGGGCGCTACCATAACTCTGATACTAAGTAGGTTTTT	ATGCTCGAGGCTTCCTCCGAAGACGTTATCAAAGAGTTCATGCGTTTCAAAGTTCGTATGGAAGGTTCCGTTAACGGTCACGAGTTCGAAATCGAAGGTGAAGGTGAAGGTCGTCCGTACGAAGGTACCCAGACCGCTAAACTGAAAGTTACCAAAGGTGGTCCGCTGCCGTTCGCTTGGGACATCCTGTCCCCGCAGTTCCAGTACGGTTCCAAAGCTTACGTTAAACACCCGGCTGACATCCCGGACTACCTGAAACTGTCCTTCCCGGAAGGTTTCAAATGGGAACGTGTTATGAACTTCGAAGACGGTGGTGTTGTTACCGTTACCCAGGACTCCTCCCTGCAAGACGGTGAGTTCATCTACAAAGTTAAACTGCGTGGTACCAACTTCCCGTCC…	TCTAGAGGTCACAATTAATTAAGTAAAAAAAAACCCCGCCCCTGACAGGGCGGGGTTTTTTTTTCTAATATGCGGCCGCGGCATCAAATAAAACGAAAGGCTCAGTCGAAAGACTGGGCCTTTCGTTTTATCTGTTGTTTGTCGGTGAACGCTCTCCTGAGTAGGACAAATCCGCCGCCCTAGA	AATGAAAAAAAAAAAAAAAACCCGCCATATGGCGGGGCGAGGGAAAAACACGAGGCGAGGCGGGAAATGGAGCTCAAACAGAACAAAGAACAGATCACCAAACAGAACATCAACCGTAAAGGCGAAGAACTGTTTACCGGTGTGGTTCCGATTCTGGTGGAACTGGATGGTGATGTTAATGGTCATAAATTCAGCGTTCGTGGTGAAGGCGAAGGTGATGCCACGAATGGTAAACTGACCCTGAAATTTATCTGCACCACAGGTAAACTGCCGGTTCCGTGGCCGACCCTGGTTACCACCCTGACCTATGGTGTTCAGTGTTTCGCACGTTATCCGGATCATATGAAACAGCACGATTTCTTTAAAAGCGCCATGCCGGAAGGTTATGTTCAGGAACGT…	314	253	354	267	60	392	0.361068	1.91971	0.931007
56	AATGAAAAAAAAAAAAAAAACCCGCCATATGGCGGGGGGGCACCGAGCGGAGGAAGCAGCCGACGC	CTCACTCCATCCTAGGTACAGTGCTAGCAATGAAAAAAAAAAAAAAAACCCGCCATATGGCGGGGGGGCACCGAGCGGAGGAAGCAGCCGACGCATGGAGCTCATACAGTATTGCGGATATAGAATTCGGGTAGCGCGACGGAGACGTCAAATCCCGTCACATACACCAG	AAAAAGCCAGATTATTAATCCGGCTTTTTTATTATTTAGGATCCATTGACGGCTAGCTCAGTCCTAGGTACAGTGCTAGC	ATGGAGCTCAAACAGAACAAAGAACAGATCACCAAACAGAACATCAACCGTAAAGGCGAAGAACTGTTTACCGGTGTGGTTCCGATTCTGGTGGAACTGGATGGTGATGTTAATGGTCATAAATTCAGCGTTCGTGGTGAAGGCGAAGGTGATGCCACGAATGGTAAACTGACCCTGAAATTTATCTGCACCACAGGTAAACTGCCGGTTCCGTGGCCGACCCTGGTTACCACCCTGACCTATGGTGTTCAGTGTTTCGCACGTTATCCGGATCATATGAAACAGCACGATTTCTTTAAAAGCGCCATGCCGGAAGGTTATGTTCAGGAACGTACCATTAGCTTTAAAGATGACGGCACCTATAAAACCCGTGCCGAAGTTAAATTCGAAGGCGATACC…	GGGTAGCGCGACGGA	GAATTCGGGTAGCGCGACGGAGACGTCGCGCCCAACTCAGGGCGCTACCATAACTCTGATACTAAGTAGGTTTTT	ATGCTCGAGGCTTCCTCCGAAGACGTTATCAAAGAGTTCATGCGTTTCAAAGTTCGTATGGAAGGTTCCGTTAACGGTCACGAGTTCGAAATCGAAGGTGAAGGTGAAGGTCGTCCGTACGAAGGTACCCAGACCGCTAAACTGAAAGTTACCAAAGGTGGTCCGCTGCCGTTCGCTTGGGACATCCTGTCCCCGCAGTTCCAGTACGGTTCCAAAGCTTACGTTAAACACCCGGCTGACATCCCGGACTACCTGAAACTGTCCTTCCCGGAAGGTTTCAAATGGGAACGTGTTATGAACTTCGAAGACGGTGGTGTTGTTACCGTTACCCAGGACTCCTCCCTGCAAGACGGTGAGTTCATCTACAAAGTTAAACTGCGTGGTACCAACTTCCCGTCC…	TCTAGAGGTCACAATTAATTAAGTAAAAAAAAACCCCGCCCCTGACAGGGCGGGGTTTTTTTTTCTAATATGCGGCCGCGGCATCAAATAAAACGAAAGGCTCAGTCGAAAGACTGGGCCTTTCGTTTTATCTGTTGTTTGTCGGTGAACGCTCTCCTGAGTAGGACAAATCCGCCGCCCTAGA	AATGAAAAAAAAAAAAAAAACCCGCCATATGGCGGGGGGGCACCGAGCGGAGGAAGCAGCCGACGCATGGAGCTCAAACAGAACAAAGAACAGATCACCAAACAGAACATCAACCGTAAAGGCGAAGAACTGTTTACCGGTGTGGTTCCGATTCTGGTGGAACTGGATGGTGATGTTAATGGTCATAAATTCAGCGTTCGTGGTGAAGGCGAAGGTGATGCCACGAATGGTAAACTGACCCTGAAATTTATCTGCACCACAGGTAAACTGCCGGTTCCGTGGCCGACCCTGGTTACCACCCTGACCTATGGTGTTCAGTGTTTCGCACGTTATCCGGATCATATGAAACAGCACGATTTCTTTAAAAGCGCCATGCCGGAAGGTTATGTTCAGGAACGT…	1574	601	396	263	8	2	0.75361	0.919769	0.990145
57	AATCAAAAAAAAAAAAAAAACCCGCCATATGGCGGGCGAAAAGCAAGCCGCGGAGCAACGCCGGCC	CTCACTCCATCCTAGGTACAGTGCTAGCAATCAAAAAAAAAAAAAAAACCCGCCATATGGCGGGCGAAAAGCAAGCCGCGGAGCAACGCCGGCCATGGAGCTCATACAGTATTGCGGATATAGAATTCTTGTGTAGCACCCATGACGTCAAATCCCGTCACATACACCAG	AAAAAGCCAGATTATTAATCCGGCTTTTTTATTATTTAGGATCCATTGACGGCTAGCTCAGTCCTAGGTACAGTGCTAGC	ATGGAGCTCAAACAGAACAAAGAACAGATCACCAAACAGAACATCAACCGTAAAGGCGAAGAACTGTTTACCGGTGTGGTTCCGATTCTGGTGGAACTGGATGGTGATGTTAATGGTCATAAATTCAGCGTTCGTGGTGAAGGCGAAGGTGATGCCACGAATGGTAAACTGACCCTGAAATTTATCTGCACCACAGGTAAACTGCCGGTTCCGTGGCCGACCCTGGTTACCACCCTGACCTATGGTGTTCAGTGTTTCGCACGTTATCCGGATCATATGAAACAGCACGATTTCTTTAAAAGCGCCATGCCGGAAGGTTATGTTCAGGAACGTACCATTAGCTTTAAAGATGACGGCACCTATAAAACCCGTGCCGAAGTTAAATTCGAAGGCGATACC…	TTGTGTAGCACCCAT	GAATTCTTGTGTAGCACCCATGACGTCGCGCCCAACTCAGGGCGCTACCATAACTCTGATACTAAGTAGGTTTTT	ATGCTCGAGGCTTCCTCCGAAGACGTTATCAAAGAGTTCATGCGTTTCAAAGTTCGTATGGAAGGTTCCGTTAACGGTCACGAGTTCGAAATCGAAGGTGAAGGTGAAGGTCGTCCGTACGAAGGTACCCAGACCGCTAAACTGAAAGTTACCAAAGGTGGTCCGCTGCCGTTCGCTTGGGACATCCTGTCCCCGCAGTTCCAGTACGGTTCCAAAGCTTACGTTAAACACCCGGCTGACATCCCGGACTACCTGAAACTGTCCTTCCCGGAAGGTTTCAAATGGGAACGTGTTATGAACTTCGAAGACGGTGGTGTTGTTACCGTTACCCAGGACTCCTCCCTGCAAGACGGTGAGTTCATCTACAAAGTTAAACTGCGTGGTACCAACTTCCCGTCC…	TCTAGAGGTCACAATTAATTAAGTAAAAAAAAACCCCGCCCCTGACAGGGCGGGGTTTTTTTTTCTAATATGCGGCCGCGGCATCAAATAAAACGAAAGGCTCAGTCGAAAGACTGGGCCTTTCGTTTTATCTGTTGTTTGTCGGTGAACGCTCTCCTGAGTAGGACAAATCCGCCGCCCTAGA	AATCAAAAAAAAAAAAAAAACCCGCCATATGGCGGGCGAAAAGCAAGCCGCGGAGCAACGCCGGCCATGGAGCTCAAACAGAACAAAGAACAGATCACCAAACAGAACATCAACCGTAAAGGCGAAGAACTGTTTACCGGTGTGGTTCCGATTCTGGTGGAACTGGATGGTGATGTTAATGGTCATAAATTCAGCGTTCGTGGTGAAGGCGAAGGTGATGCCACGAATGGTAAACTGACCCTGAAATTTATCTGCACCACAGGTAAACTGCCGGTTCCGTGGCCGACCCTGGTTACCACCCTGACCTATGGTGTTCAGTGTTTCGCACGTTATCCGGATCATATGAAACAGCACGATTTCTTTAAAAGCGCCATGCCGGAAGGTTATGTTCAGGAACGT…	447	607	176	176	48	273	1.16668	0.59412	0.987976
58	AATCAAAAAAAAAAAAAAAACCCGCCATATGGCGGGCACGCGGAACACAGCGGCCACACGGGCAGG	CTCACTCCATCCTAGGTACAGTGCTAGCAATCAAAAAAAAAAAAAAAACCCGCCATATGGCGGGCACGCGGAACACAGCGGCCACACGGGCAGGATGGAGCTCATACAGTATTGCGGATATAGAATTCCATTACTCCGGATAGGACGTCAAATCCCGTCACATACACCAG	AAAAAGCCAGATTATTAATCCGGCTTTTTTATTATTTAGGATCCATTGACGGCTAGCTCAGTCCTAGGTACAGTGCTAGC	ATGGAGCTCAAACAGAACAAAGAACAGATCACCAAACAGAACATCAACCGTAAAGGCGAAGAACTGTTTACCGGTGTGGTTCCGATTCTGGTGGAACTGGATGGTGATGTTAATGGTCATAAATTCAGCGTTCGTGGTGAAGGCGAAGGTGATGCCACGAATGGTAAACTGACCCTGAAATTTATCTGCACCACAGGTAAACTGCCGGTTCCGTGGCCGACCCTGGTTACCACCCTGACCTATGGTGTTCAGTGTTTCGCACGTTATCCGGATCATATGAAACAGCACGATTTCTTTAAAAGCGCCATGCCGGAAGGTTATGTTCAGGAACGTACCATTAGCTTTAAAGATGACGGCACCTATAAAACCCGTGCCGAAGTTAAATTCGAAGGCGATACC…	CATTACTCCGGATAG	GAATTCCATTACTCCGGATAGGACGTCGCGCCCAACTCAGGGCGCTACCATAACTCTGATACTAAGTAGGTTTTT	ATGCTCGAGGCTTCCTCCGAAGACGTTATCAAAGAGTTCATGCGTTTCAAAGTTCGTATGGAAGGTTCCGTTAACGGTCACGAGTTCGAAATCGAAGGTGAAGGTGAAGGTCGTCCGTACGAAGGTACCCAGACCGCTAAACTGAAAGTTACCAAAGGTGGTCCGCTGCCGTTCGCTTGGGACATCCTGTCCCCGCAGTTCCAGTACGGTTCCAAAGCTTACGTTAAACACCCGGCTGACATCCCGGACTACCTGAAACTGTCCTTCCCGGAAGGTTTCAAATGGGAACGTGTTATGAACTTCGAAGACGGTGGTGTTGTTACCGTTACCCAGGACTCCTCCCTGCAAGACGGTGAGTTCATCTACAAAGTTAAACTGCGTGGTACCAACTTCCCGTCC…	TCTAGAGGTCACAATTAATTAAGTAAAAAAAAACCCCGCCCCTGACAGGGCGGGGTTTTTTTTTCTAATATGCGGCCGCGGCATCAAATAAAACGAAAGGCTCAGTCGAAAGACTGGGCCTTTCGTTTTATCTGTTGTTTGTCGGTGAACGCTCTCCTGAGTAGGACAAATCCGCCGCCCTAGA	AATCAAAAAAAAAAAAAAAACCCGCCATATGGCGGGCACGCGGAACACAGCGGCCACACGGGCAGGATGGAGCTCAAACAGAACAAAGAACAGATCACCAAACAGAACATCAACCGTAAAGGCGAAGAACTGTTTACCGGTGTGGTTCCGATTCTGGTGGAACTGGATGGTGATGTTAATGGTCATAAATTCAGCGTTCGTGGTGAAGGCGAAGGTGATGCCACGAATGGTAAACTGACCCTGAAATTTATCTGCACCACAGGTAAACTGCCGGTTCCGTGGCCGACCCTGGTTACCACCCTGACCTATGGTGTTCAGTGTTTCGCACGTTATCCGGATCATATGAAACAGCACGATTTCTTTAAAAGCGCCATGCCGGAAGGTTATGTTCAGGAACGT…	4	36	3	2	0	5	0		0
59	AATCAAAAAAAAAAAAAAAACCCGCCATATGGCGGGGAGAGCGGGGGAGGACCCCCGCGGCAAAAC	CTCACTCCATCCTAGGTACAGTGCTAGCAATCAAAAAAAAAAAAAAAACCCGCCATATGGCGGGGAGAGCGGGGGAGGACCCCCGCGGCAAAACATGGAGCTCATACAGTATTGCGGATATAGAATTCTTAGAGTGTCTAAGTGACGTCAAATCCCGTCACATACACCAG	AAAAAGCCAGATTATTAATCCGGCTTTTTTATTATTTAGGATCCATTGACGGCTAGCTCAGTCCTAGGTACAGTGCTAGC	ATGGAGCTCAAACAGAACAAAGAACAGATCACCAAACAGAACATCAACCGTAAAGGCGAAGAACTGTTTACCGGTGTGGTTCCGATTCTGGTGGAACTGGATGGTGATGTTAATGGTCATAAATTCAGCGTTCGTGGTGAAGGCGAAGGTGATGCCACGAATGGTAAACTGACCCTGAAATTTATCTGCACCACAGGTAAACTGCCGGTTCCGTGGCCGACCCTGGTTACCACCCTGACCTATGGTGTTCAGTGTTTCGCACGTTATCCGGATCATATGAAACAGCACGATTTCTTTAAAAGCGCCATGCCGGAAGGTTATGTTCAGGAACGTACCATTAGCTTTAAAGATGACGGCACCTATAAAACCCGTGCCGAAGTTAAATTCGAAGGCGATACC…	TTAGAGTGTCTAAGT	GAATTCTTAGAGTGTCTAAGTGACGTCGCGCCCAACTCAGGGCGCTACCATAACTCTGATACTAAGTAGGTTTTT	ATGCTCGAGGCTTCCTCCGAAGACGTTATCAAAGAGTTCATGCGTTTCAAAGTTCGTATGGAAGGTTCCGTTAACGGTCACGAGTTCGAAATCGAAGGTGAAGGTGAAGGTCGTCCGTACGAAGGTACCCAGACCGCTAAACTGAAAGTTACCAAAGGTGGTCCGCTGCCGTTCGCTTGGGACATCCTGTCCCCGCAGTTCCAGTACGGTTCCAAAGCTTACGTTAAACACCCGGCTGACATCCCGGACTACCTGAAACTGTCCTTCCCGGAAGGTTTCAAATGGGAACGTGTTATGAACTTCGAAGACGGTGGTGTTGTTACCGTTACCCAGGACTCCTCCCTGCAAGACGGTGAGTTCATCTACAAAGTTAAACTGCGTGGTACCAACTTCCCGTCC…	TCTAGAGGTCACAATTAATTAAGTAAAAAAAAACCCCGCCCCTGACAGGGCGGGGTTTTTTTTTCTAATATGCGGCCGCGGCATCAAATAAAACGAAAGGCTCAGTCGAAAGACTGGGCCTTTCGTTTTATCTGTTGTTTGTCGGTGAACGCTCTCCTGAGTAGGACAAATCCGCCGCCCTAGA	AATCAAAAAAAAAAAAAAAACCCGCCATATGGCGGGGAGAGCGGGGGAGGACCCCCGCGGCAAAACATGGAGCTCAAACAGAACAAAGAACAGATCACCAAACAGAACATCAACCGTAAAGGCGAAGAACTGTTTACCGGTGTGGTTCCGATTCTGGTGGAACTGGATGGTGATGTTAATGGTCATAAATTCAGCGTTCGTGGTGAAGGCGAAGGTGATGCCACGAATGGTAAACTGACCCTGAAATTTATCTGCACCACAGGTAAACTGCCGGTTCCGTGGCCGACCCTGGTTACCACCCTGACCTATGGTGTTCAGTGTTTCGCACGTTATCCGGATCATATGAAACAGCACGATTTCTTTAAAAGCGCCATGCCGGAAGGTTATGTTCAGGAACGT…	991	948	168	131	258	586	1.45441	0.476584	0.977729
60	AATCAAAAAAAAAAAAAAAACCCGCCATATGGCGGGCACAGGGGCCGCGAGCAGACGCGGCCCGAG	CTCACTCCATCCTAGGTACAGTGCTAGCAATCAAAAAAAAAAAAAAAACCCGCCATATGGCGGGCACAGGGGCCGCGAGCAGACGCGGCCCGAGATGGAGCTCATACAGTATTGCGGATATAGAATTCACGGTTGTGCCGCCCGACGTCAAATCCCGTCACATACACCAG	AAAAAGCCAGATTATTAATCCGGCTTTTTTATTATTTAGGATCCATTGACGGCTAGCTCAGTCCTAGGTACAGTGCTAGC	ATGGAGCTCAAACAGAACAAAGAACAGATCACCAAACAGAACATCAACCGTAAAGGCGAAGAACTGTTTACCGGTGTGGTTCCGATTCTGGTGGAACTGGATGGTGATGTTAATGGTCATAAATTCAGCGTTCGTGGTGAAGGCGAAGGTGATGCCACGAATGGTAAACTGACCCTGAAATTTATCTGCACCACAGGTAAACTGCCGGTTCCGTGGCCGACCCTGGTTACCACCCTGACCTATGGTGTTCAGTGTTTCGCACGTTATCCGGATCATATGAAACAGCACGATTTCTTTAAAAGCGCCATGCCGGAAGGTTATGTTCAGGAACGTACCATTAGCTTTAAAGATGACGGCACCTATAAAACCCGTGCCGAAGTTAAATTCGAAGGCGATACC…	ACGGTTGTGCCGCCC	GAATTCACGGTTGTGCCGCCCGACGTCGCGCCCAACTCAGGGCGCTACCATAACTCTGATACTAAGTAGGTTTTT	ATGCTCGAGGCTTCCTCCGAAGACGTTATCAAAGAGTTCATGCGTTTCAAAGTTCGTATGGAAGGTTCCGTTAACGGTCACGAGTTCGAAATCGAAGGTGAAGGTGAAGGTCGTCCGTACGAAGGTACCCAGACCGCTAAACTGAAAGTTACCAAAGGTGGTCCGCTGCCGTTCGCTTGGGACATCCTGTCCCCGCAGTTCCAGTACGGTTCCAAAGCTTACGTTAAACACCCGGCTGACATCCCGGACTACCTGAAACTGTCCTTCCCGGAAGGTTTCAAATGGGAACGTGTTATGAACTTCGAAGACGGTGGTGTTGTTACCGTTACCCAGGACTCCTCCCTGCAAGACGGTGAGTTCATCTACAAAGTTAAACTGCGTGGTACCAACTTCCCGTCC…	TCTAGAGGTCACAATTAATTAAGTAAAAAAAAACCCCGCCCCTGACAGGGCGGGGTTTTTTTTTCTAATATGCGGCCGCGGCATCAAATAAAACGAAAGGCTCAGTCGAAAGACTGGGCCTTTCGTTTTATCTGTTGTTTGTCGGTGAACGCTCTCCTGAGTAGGACAAATCCGCCGCCCTAGA	AATCAAAAAAAAAAAAAAAACCCGCCATATGGCGGGCACAGGGGCCGCGAGCAGACGCGGCCCGAGATGGAGCTCAAACAGAACAAAGAACAGATCACCAAACAGAACATCAACCGTAAAGGCGAAGAACTGTTTACCGGTGTGGTTCCGATTCTGGTGGAACTGGATGGTGATGTTAATGGTCATAAATTCAGCGTTCGTGGTGAAGGCGAAGGTGATGCCACGAATGGTAAACTGACCCTGAAATTTATCTGCACCACAGGTAAACTGCCGGTTCCGTGGCCGACCCTGGTTACCACCCTGACCTATGGTGTTCAGTGTTTCGCACGTTATCCGGATCATATGAAACAGCACGATTTCTTTAAAAGCGCCATGCCGGAAGGTTATGTTCAGGAACGT…	2147	1720	899	623	331	562	0.868584	0.79802	0.98184
61	AATCAAAAAAAAAAAAAAAACCCGCCATATGGCGGGGAGCAGAACAACACCACGAAGAAGGAGGGG	CTCACTCCATCCTAGGTACAGTGCTAGCAATCAAAAAAAAAAAAAAAACCCGCCATATGGCGGGGAGCAGAACAACACCACGAAGAAGGAGGGGATGGAGCTCATACAGTATTGCGGATATAGAATTCATAGGATATACGGGTGACGTCAAATCCCGTCACATACACCAG	AAAAAGCCAGATTATTAATCCGGCTTTTTTATTATTTAGGATCCATTGACGGCTAGCTCAGTCCTAGGTACAGTGCTAGC	ATGGAGCTCAAACAGAACAAAGAACAGATCACCAAACAGAACATCAACCGTAAAGGCGAAGAACTGTTTACCGGTGTGGTTCCGATTCTGGTGGAACTGGATGGTGATGTTAATGGTCATAAATTCAGCGTTCGTGGTGAAGGCGAAGGTGATGCCACGAATGGTAAACTGACCCTGAAATTTATCTGCACCACAGGTAAACTGCCGGTTCCGTGGCCGACCCTGGTTACCACCCTGACCTATGGTGTTCAGTGTTTCGCACGTTATCCGGATCATATGAAACAGCACGATTTCTTTAAAAGCGCCATGCCGGAAGGTTATGTTCAGGAACGTACCATTAGCTTTAAAGATGACGGCACCTATAAAACCCGTGCCGAAGTTAAATTCGAAGGCGATACC…	ATAGGATATACGGGT	GAATTCATAGGATATACGGGTGACGTCGCGCCCAACTCAGGGCGCTACCATAACTCTGATACTAAGTAGGTTTTT	ATGCTCGAGGCTTCCTCCGAAGACGTTATCAAAGAGTTCATGCGTTTCAAAGTTCGTATGGAAGGTTCCGTTAACGGTCACGAGTTCGAAATCGAAGGTGAAGGTGAAGGTCGTCCGTACGAAGGTACCCAGACCGCTAAACTGAAAGTTACCAAAGGTGGTCCGCTGCCGTTCGCTTGGGACATCCTGTCCCCGCAGTTCCAGTACGGTTCCAAAGCTTACGTTAAACACCCGGCTGACATCCCGGACTACCTGAAACTGTCCTTCCCGGAAGGTTTCAAATGGGAACGTGTTATGAACTTCGAAGACGGTGGTGTTGTTACCGTTACCCAGGACTCCTCCCTGCAAGACGGTGAGTTCATCTACAAAGTTAAACTGCGTGGTACCAACTTCCCGTCC…	TCTAGAGGTCACAATTAATTAAGTAAAAAAAAACCCCGCCCCTGACAGGGCGGGGTTTTTTTTTCTAATATGCGGCCGCGGCATCAAATAAAACGAAAGGCTCAGTCGAAAGACTGGGCCTTTCGTTTTATCTGTTGTTTGTCGGTGAACGCTCTCCTGAGTAGGACAAATCCGCCGCCCTAGA	AATCAAAAAAAAAAAAAAAACCCGCCATATGGCGGGGAGCAGAACAACACCACGAAGAAGGAGGGGATGGAGCTCAAACAGAACAAAGAACAGATCACCAAACAGAACATCAACCGTAAAGGCGAAGAACTGTTTACCGGTGTGGTTCCGATTCTGGTGGAACTGGATGGTGATGTTAATGGTCATAAATTCAGCGTTCGTGGTGAAGGCGAAGGTGATGCCACGAATGGTAAACTGACCCTGAAATTTATCTGCACCACAGGTAAACTGCCGGTTCCGTGGCCGACCCTGGTTACCACCCTGACCTATGGTGTTCAGTGTTTCGCACGTTATCCGGATCATATGAAACAGCACGATTTCTTTAAAAGCGCCATGCCGGAAGGTTATGTTCAGGAACGT…	488	908	697	621	3	143	0.630207	1.09987	0.973782
62	AATCAAAAAAAAAAAAAAAACCCGCCATATGGCGGGAGACCAACCGAAAAACCCGAACCCAAAAAC	CTCACTCCATCCTAGGTACAGTGCTAGCAATCAAAAAAAAAAAAAAAACCCGCCATATGGCGGGAGACCAACCGAAAAACCCGAACCCAAAAACATGGAGCTCATACAGTATTGCGGATATAGAATTCCGGAGGTTAGCGGTGGACGTCAAATCCCGTCACATACACCAG	AAAAAGCCAGATTATTAATCCGGCTTTTTTATTATTTAGGATCCATTGACGGCTAGCTCAGTCCTAGGTACAGTGCTAGC	ATGGAGCTCAAACAGAACAAAGAACAGATCACCAAACAGAACATCAACCGTAAAGGCGAAGAACTGTTTACCGGTGTGGTTCCGATTCTGGTGGAACTGGATGGTGATGTTAATGGTCATAAATTCAGCGTTCGTGGTGAAGGCGAAGGTGATGCCACGAATGGTAAACTGACCCTGAAATTTATCTGCACCACAGGTAAACTGCCGGTTCCGTGGCCGACCCTGGTTACCACCCTGACCTATGGTGTTCAGTGTTTCGCACGTTATCCGGATCATATGAAACAGCACGATTTCTTTAAAAGCGCCATGCCGGAAGGTTATGTTCAGGAACGTACCATTAGCTTTAAAGATGACGGCACCTATAAAACCCGTGCCGAAGTTAAATTCGAAGGCGATACC…	CGGAGGTTAGCGGTG	GAATTCCGGAGGTTAGCGGTGGACGTCGCGCCCAACTCAGGGCGCTACCATAACTCTGATACTAAGTAGGTTTTT	ATGCTCGAGGCTTCCTCCGAAGACGTTATCAAAGAGTTCATGCGTTTCAAAGTTCGTATGGAAGGTTCCGTTAACGGTCACGAGTTCGAAATCGAAGGTGAAGGTGAAGGTCGTCCGTACGAAGGTACCCAGACCGCTAAACTGAAAGTTACCAAAGGTGGTCCGCTGCCGTTCGCTTGGGACATCCTGTCCCCGCAGTTCCAGTACGGTTCCAAAGCTTACGTTAAACACCCGGCTGACATCCCGGACTACCTGAAACTGTCCTTCCCGGAAGGTTTCAAATGGGAACGTGTTATGAACTTCGAAGACGGTGGTGTTGTTACCGTTACCCAGGACTCCTCCCTGCAAGACGGTGAGTTCATCTACAAAGTTAAACTGCGTGGTACCAACTTCCCGTCC…	TCTAGAGGTCACAATTAATTAAGTAAAAAAAAACCCCGCCCCTGACAGGGCGGGGTTTTTTTTTCTAATATGCGGCCGCGGCATCAAATAAAACGAAAGGCTCAGTCGAAAGACTGGGCCTTTCGTTTTATCTGTTGTTTGTCGGTGAACGCTCTCCTGAGTAGGACAAATCCGCCGCCCTAGA	AATCAAAAAAAAAAAAAAAACCCGCCATATGGCGGGAGACCAACCGAAAAACCCGAACCCAAAAACATGGAGCTCAAACAGAACAAAGAACAGATCACCAAACAGAACATCAACCGTAAAGGCGAAGAACTGTTTACCGGTGTGGTTCCGATTCTGGTGGAACTGGATGGTGATGTTAATGGTCATAAATTCAGCGTTCGTGGTGAAGGCGAAGGTGATGCCACGAATGGTAAACTGACCCTGAAATTTATCTGCACCACAGGTAAACTGCCGGTTCCGTGGCCGACCCTGGTTACCACCCTGACCTATGGTGTTCAGTGTTTCGCACGTTATCCGGATCATATGAAACAGCACGATTTCTTTAAAAGCGCCATGCCGGAAGGTTATGTTCAGGAACGT…	2087	2293	1475	477	74	483	0.824526	0.840661	0.998385
63	AATCAAAAAAAAAAAAAAAACCCGCCATATGGCGGGCACAAGAAAAGAGGCGGGGGGCGGCACACC	CTCACTCCATCCTAGGTACAGTGCTAGCAATCAAAAAAAAAAAAAAAACCCGCCATATGGCGGGCACAAGAAAAGAGGCGGGGGGCGGCACACCATGGAGCTCATACAGTATTGCGGATATAGAATTCACATGACAACCAGCAGACGTCAAATCCCGTCACATACACCAG	AAAAAGCCAGATTATTAATCCGGCTTTTTTATTATTTAGGATCCATTGACGGCTAGCTCAGTCCTAGGTACAGTGCTAGC	ATGGAGCTCAAACAGAACAAAGAACAGATCACCAAACAGAACATCAACCGTAAAGGCGAAGAACTGTTTACCGGTGTGGTTCCGATTCTGGTGGAACTGGATGGTGATGTTAATGGTCATAAATTCAGCGTTCGTGGTGAAGGCGAAGGTGATGCCACGAATGGTAAACTGACCCTGAAATTTATCTGCACCACAGGTAAACTGCCGGTTCCGTGGCCGACCCTGGTTACCACCCTGACCTATGGTGTTCAGTGTTTCGCACGTTATCCGGATCATATGAAACAGCACGATTTCTTTAAAAGCGCCATGCCGGAAGGTTATGTTCAGGAACGTACCATTAGCTTTAAAGATGACGGCACCTATAAAACCCGTGCCGAAGTTAAATTCGAAGGCGATACC…	ACATGACAACCAGCA	GAATTCACATGACAACCAGCAGACGTCGCGCCCAACTCAGGGCGCTACCATAACTCTGATACTAAGTAGGTTTTT	ATGCTCGAGGCTTCCTCCGAAGACGTTATCAAAGAGTTCATGCGTTTCAAAGTTCGTATGGAAGGTTCCGTTAACGGTCACGAGTTCGAAATCGAAGGTGAAGGTGAAGGTCGTCCGTACGAAGGTACCCAGACCGCTAAACTGAAAGTTACCAAAGGTGGTCCGCTGCCGTTCGCTTGGGACATCCTGTCCCCGCAGTTCCAGTACGGTTCCAAAGCTTACGTTAAACACCCGGCTGACATCCCGGACTACCTGAAACTGTCCTTCCCGGAAGGTTTCAAATGGGAACGTGTTATGAACTTCGAAGACGGTGGTGTTGTTACCGTTACCCAGGACTCCTCCCTGCAAGACGGTGAGTTCATCTACAAAGTTAAACTGCGTGGTACCAACTTCCCGTCC…	TCTAGAGGTCACAATTAATTAAGTAAAAAAAAACCCCGCCCCTGACAGGGCGGGGTTTTTTTTTCTAATATGCGGCCGCGGCATCAAATAAAACGAAAGGCTCAGTCGAAAGACTGGGCCTTTCGTTTTATCTGTTGTTTGTCGGTGAACGCTCTCCTGAGTAGGACAAATCCGCCGCCCTAGA	AATCAAAAAAAAAAAAAAAACCCGCCATATGGCGGGCACAAGAAAAGAGGCGGGGGGCGGCACACCATGGAGCTCAAACAGAACAAAGAACAGATCACCAAACAGAACATCAACCGTAAAGGCGAAGAACTGTTTACCGGTGTGGTTCCGATTCTGGTGGAACTGGATGGTGATGTTAATGGTCATAAATTCAGCGTTCGTGGTGAAGGCGAAGGTGATGCCACGAATGGTAAACTGACCCTGAAATTTATCTGCACCACAGGTAAACTGCCGGTTCCGTGGCCGACCCTGGTTACCACCCTGACCTATGGTGTTCAGTGTTTCGCACGTTATCCGGATCATATGAAACAGCACGATTTCTTTAAAAGCGCCATGCCGGAAGGTTATGTTCAGGAACGT…	393	428	259	263	43	172	0.733456	0.945043	0.967658
64	AATCAAAAAAAAAAAAAAAACCCGCCATATGGCGGGGACCAACGGAGGGGAAGCGAGGAAAGCGCA	CTCACTCCATCCTAGGTACAGTGCTAGCAATCAAAAAAAAAAAAAAAACCCGCCATATGGCGGGGACCAACGGAGGGGAAGCGAGGAAAGCGCAATGGAGCTCATACAGTATTGCGGATATAGAATTCGCCAGATACCGCAGTGACGTCAAATCCCGTCACATACACCAG	AAAAAGCCAGATTATTAATCCGGCTTTTTTATTATTTAGGATCCATTGACGGCTAGCTCAGTCCTAGGTACAGTGCTAGC	ATGGAGCTCAAACAGAACAAAGAACAGATCACCAAACAGAACATCAACCGTAAAGGCGAAGAACTGTTTACCGGTGTGGTTCCGATTCTGGTGGAACTGGATGGTGATGTTAATGGTCATAAATTCAGCGTTCGTGGTGAAGGCGAAGGTGATGCCACGAATGGTAAACTGACCCTGAAATTTATCTGCACCACAGGTAAACTGCCGGTTCCGTGGCCGACCCTGGTTACCACCCTGACCTATGGTGTTCAGTGTTTCGCACGTTATCCGGATCATATGAAACAGCACGATTTCTTTAAAAGCGCCATGCCGGAAGGTTATGTTCAGGAACGTACCATTAGCTTTAAAGATGACGGCACCTATAAAACCCGTGCCGAAGTTAAATTCGAAGGCGATACC…	GCCAGATACCGCAGT	GAATTCGCCAGATACCGCAGTGACGTCGCGCCCAACTCAGGGCGCTACCATAACTCTGATACTAAGTAGGTTTTT	ATGCTCGAGGCTTCCTCCGAAGACGTTATCAAAGAGTTCATGCGTTTCAAAGTTCGTATGGAAGGTTCCGTTAACGGTCACGAGTTCGAAATCGAAGGTGAAGGTGAAGGTCGTCCGTACGAAGGTACCCAGACCGCTAAACTGAAAGTTACCAAAGGTGGTCCGCTGCCGTTCGCTTGGGACATCCTGTCCCCGCAGTTCCAGTACGGTTCCAAAGCTTACGTTAAACACCCGGCTGACATCCCGGACTACCTGAAACTGTCCTTCCCGGAAGGTTTCAAATGGGAACGTGTTATGAACTTCGAAGACGGTGGTGTTGTTACCGTTACCCAGGACTCCTCCCTGCAAGACGGTGAGTTCATCTACAAAGTTAAACTGCGTGGTACCAACTTCCCGTCC…	TCTAGAGGTCACAATTAATTAAGTAAAAAAAAACCCCGCCCCTGACAGGGCGGGGTTTTTTTTTCTAATATGCGGCCGCGGCATCAAATAAAACGAAAGGCTCAGTCGAAAGACTGGGCCTTTCGTTTTATCTGTTGTTTGTCGGTGAACGCTCTCCTGAGTAGGACAAATCCGCCGCCCTAGA	AATCAAAAAAAAAAAAAAAACCCGCCATATGGCGGGGACCAACGGAGGGGAAGCGAGGAAAGCGCAATGGAGCTCAAACAGAACAAAGAACAGATCACCAAACAGAACATCAACCGTAAAGGCGAAGAACTGTTTACCGGTGTGGTTCCGATTCTGGTGGAACTGGATGGTGATGTTAATGGTCATAAATTCAGCGTTCGTGGTGAAGGCGAAGGTGATGCCACGAATGGTAAACTGACCCTGAAATTTATCTGCACCACAGGTAAACTGCCGGTTCCGTGGCCGACCCTGGTTACCACCCTGACCTATGGTGTTCAGTGTTTCGCACGTTATCCGGATCATATGAAACAGCACGATTTCTTTAAAAGCGCCATGCCGGAAGGTTATGTTCAGGAACGT…	297	1342	870	260	99	19	0.82381	0.841392	0.998471
65	AAGAAAAAAAAAAAAAAAAACCCGCCATATGGCGGGAAGCCCCGCCCGGCGGGGCGCGACCCGGCC	CTCACTCCATCCTAGGTACAGTGCTAGCAAGAAAAAAAAAAAAAAAAACCCGCCATATGGCGGGAAGCCCCGCCCGGCGGGGCGCGACCCGGCCATGGAGCTCATACAGTATTGCGGATATAGAATTCGGTGTCAAGCGAAAGGACGTCAAATCCCGTCACATACACCAG	AAAAAGCCAGATTATTAATCCGGCTTTTTTATTATTTAGGATCCATTGACGGCTAGCTCAGTCCTAGGTACAGTGCTAGC	ATGGAGCTCAAACAGAACAAAGAACAGATCACCAAACAGAACATCAACCGTAAAGGCGAAGAACTGTTTACCGGTGTGGTTCCGATTCTGGTGGAACTGGATGGTGATGTTAATGGTCATAAATTCAGCGTTCGTGGTGAAGGCGAAGGTGATGCCACGAATGGTAAACTGACCCTGAAATTTATCTGCACCACAGGTAAACTGCCGGTTCCGTGGCCGACCCTGGTTACCACCCTGACCTATGGTGTTCAGTGTTTCGCACGTTATCCGGATCATATGAAACAGCACGATTTCTTTAAAAGCGCCATGCCGGAAGGTTATGTTCAGGAACGTACCATTAGCTTTAAAGATGACGGCACCTATAAAACCCGTGCCGAAGTTAAATTCGAAGGCGATACC…	GGTGTCAAGCGAAAG	GAATTCGGTGTCAAGCGAAAGGACGTCGCGCCCAACTCAGGGCGCTACCATAACTCTGATACTAAGTAGGTTTTT	ATGCTCGAGGCTTCCTCCGAAGACGTTATCAAAGAGTTCATGCGTTTCAAAGTTCGTATGGAAGGTTCCGTTAACGGTCACGAGTTCGAAATCGAAGGTGAAGGTGAAGGTCGTCCGTACGAAGGTACCCAGACCGCTAAACTGAAAGTTACCAAAGGTGGTCCGCTGCCGTTCGCTTGGGACATCCTGTCCCCGCAGTTCCAGTACGGTTCCAAAGCTTACGTTAAACACCCGGCTGACATCCCGGACTACCTGAAACTGTCCTTCCCGGAAGGTTTCAAATGGGAACGTGTTATGAACTTCGAAGACGGTGGTGTTGTTACCGTTACCCAGGACTCCTCCCTGCAAGACGGTGAGTTCATCTACAAAGTTAAACTGCGTGGTACCAACTTCCCGTCC…	TCTAGAGGTCACAATTAATTAAGTAAAAAAAAACCCCGCCCCTGACAGGGCGGGGTTTTTTTTTCTAATATGCGGCCGCGGCATCAAATAAAACGAAAGGCTCAGTCGAAAGACTGGGCCTTTCGTTTTATCTGTTGTTTGTCGGTGAACGCTCTCCTGAGTAGGACAAATCCGCCGCCCTAGA	AAGAAAAAAAAAAAAAAAAACCCGCCATATGGCGGGAAGCCCCGCCCGGCGGGGCGCGACCCGGCCATGGAGCTCAAACAGAACAAAGAACAGATCACCAAACAGAACATCAACCGTAAAGGCGAAGAACTGTTTACCGGTGTGGTTCCGATTCTGGTGGAACTGGATGGTGATGTTAATGGTCATAAATTCAGCGTTCGTGGTGAAGGCGAAGGTGATGCCACGAATGGTAAACTGACCCTGAAATTTATCTGCACCACAGGTAAACTGCCGGTTCCGTGGCCGACCCTGGTTACCACCCTGACCTATGGTGTTCAGTGTTTCGCACGTTATCCGGATCATATGAAACAGCACGATTTCTTTAAAAGCGCCATGCCGGAAGGTTATGTTCAGGAACGT…	2323	2260	940	1043	193	1286	0.941821	0.735965	0.974547
66	AAGAAAAAAAAAAAAAAAAACCCGCCATATGGCGGGAGGAACGCGGACCCGGGCACCCAGACGCAA	CTCACTCCATCCTAGGTACAGTGCTAGCAAGAAAAAAAAAAAAAAAAACCCGCCATATGGCGGGAGGAACGCGGACCCGGGCACCCAGACGCAAATGGAGCTCATACAGTATTGCGGATATAGAATTCATCGGTACGGTCTATGACGTCAAATCCCGTCACATACACCAG	AAAAAGCCAGATTATTAATCCGGCTTTTTTATTATTTAGGATCCATTGACGGCTAGCTCAGTCCTAGGTACAGTGCTAGC	ATGGAGCTCAAACAGAACAAAGAACAGATCACCAAACAGAACATCAACCGTAAAGGCGAAGAACTGTTTACCGGTGTGGTTCCGATTCTGGTGGAACTGGATGGTGATGTTAATGGTCATAAATTCAGCGTTCGTGGTGAAGGCGAAGGTGATGCCACGAATGGTAAACTGACCCTGAAATTTATCTGCACCACAGGTAAACTGCCGGTTCCGTGGCCGACCCTGGTTACCACCCTGACCTATGGTGTTCAGTGTTTCGCACGTTATCCGGATCATATGAAACAGCACGATTTCTTTAAAAGCGCCATGCCGGAAGGTTATGTTCAGGAACGTACCATTAGCTTTAAAGATGACGGCACCTATAAAACCCGTGCCGAAGTTAAATTCGAAGGCGATACC…	ATCGGTACGGTCTAT	GAATTCATCGGTACGGTCTATGACGTCGCGCCCAACTCAGGGCGCTACCATAACTCTGATACTAAGTAGGTTTTT	ATGCTCGAGGCTTCCTCCGAAGACGTTATCAAAGAGTTCATGCGTTTCAAAGTTCGTATGGAAGGTTCCGTTAACGGTCACGAGTTCGAAATCGAAGGTGAAGGTGAAGGTCGTCCGTACGAAGGTACCCAGACCGCTAAACTGAAAGTTACCAAAGGTGGTCCGCTGCCGTTCGCTTGGGACATCCTGTCCCCGCAGTTCCAGTACGGTTCCAAAGCTTACGTTAAACACCCGGCTGACATCCCGGACTACCTGAAACTGTCCTTCCCGGAAGGTTTCAAATGGGAACGTGTTATGAACTTCGAAGACGGTGGTGTTGTTACCGTTACCCAGGACTCCTCCCTGCAAGACGGTGAGTTCATCTACAAAGTTAAACTGCGTGGTACCAACTTCCCGTCC…	TCTAGAGGTCACAATTAATTAAGTAAAAAAAAACCCCGCCCCTGACAGGGCGGGGTTTTTTTTTCTAATATGCGGCCGCGGCATCAAATAAAACGAAAGGCTCAGTCGAAAGACTGGGCCTTTCGTTTTATCTGTTGTTTGTCGGTGAACGCTCTCCTGAGTAGGACAAATCCGCCGCCCTAGA	AAGAAAAAAAAAAAAAAAAACCCGCCATATGGCGGGAGGAACGCGGACCCGGGCACCCAGACGCAAATGGAGCTCAAACAGAACAAAGAACAGATCACCAAACAGAACATCAACCGTAAAGGCGAAGAACTGTTTACCGGTGTGGTTCCGATTCTGGTGGAACTGGATGGTGATGTTAATGGTCATAAATTCAGCGTTCGTGGTGAAGGCGAAGGTGATGCCACGAATGGTAAACTGACCCTGAAATTTATCTGCACCACAGGTAAACTGCCGGTTCCGTGGCCGACCCTGGTTACCACCCTGACCTATGGTGTTCAGTGTTTCGCACGTTATCCGGATCATATGAAACAGCACGATTTCTTTAAAAGCGCCATGCCGGAAGGTTATGTTCAGGAACGT…	1915	2575	1082	364	273	1084	1.03489	0.669777	0.994378
67	AAGAAAAAAAAAAAAAAAAACCCGCCATATGGCGGGGAGCACGGCGCCGGGACCCAAAGGGCGGCG	CTCACTCCATCCTAGGTACAGTGCTAGCAAGAAAAAAAAAAAAAAAAACCCGCCATATGGCGGGGAGCACGGCGCCGGGACCCAAAGGGCGGCGATGGAGCTCATACAGTATTGCGGATATAGAATTCGAAGCGTTCTCTAATGACGTCAAATCCCGTCACATACACCAG	AAAAAGCCAGATTATTAATCCGGCTTTTTTATTATTTAGGATCCATTGACGGCTAGCTCAGTCCTAGGTACAGTGCTAGC	ATGGAGCTCAAACAGAACAAAGAACAGATCACCAAACAGAACATCAACCGTAAAGGCGAAGAACTGTTTACCGGTGTGGTTCCGATTCTGGTGGAACTGGATGGTGATGTTAATGGTCATAAATTCAGCGTTCGTGGTGAAGGCGAAGGTGATGCCACGAATGGTAAACTGACCCTGAAATTTATCTGCACCACAGGTAAACTGCCGGTTCCGTGGCCGACCCTGGTTACCACCCTGACCTATGGTGTTCAGTGTTTCGCACGTTATCCGGATCATATGAAACAGCACGATTTCTTTAAAAGCGCCATGCCGGAAGGTTATGTTCAGGAACGTACCATTAGCTTTAAAGATGACGGCACCTATAAAACCCGTGCCGAAGTTAAATTCGAAGGCGATACC…	GAAGCGTTCTCTAAT	GAATTCGAAGCGTTCTCTAATGACGTCGCGCCCAACTCAGGGCGCTACCATAACTCTGATACTAAGTAGGTTTTT	ATGCTCGAGGCTTCCTCCGAAGACGTTATCAAAGAGTTCATGCGTTTCAAAGTTCGTATGGAAGGTTCCGTTAACGGTCACGAGTTCGAAATCGAAGGTGAAGGTGAAGGTCGTCCGTACGAAGGTACCCAGACCGCTAAACTGAAAGTTACCAAAGGTGGTCCGCTGCCGTTCGCTTGGGACATCCTGTCCCCGCAGTTCCAGTACGGTTCCAAAGCTTACGTTAAACACCCGGCTGACATCCCGGACTACCTGAAACTGTCCTTCCCGGAAGGTTTCAAATGGGAACGTGTTATGAACTTCGAAGACGGTGGTGTTGTTACCGTTACCCAGGACTCCTCCCTGCAAGACGGTGAGTTCATCTACAAAGTTAAACTGCGTGGTACCAACTTCCCGTCC…	TCTAGAGGTCACAATTAATTAAGTAAAAAAAAACCCCGCCCCTGACAGGGCGGGGTTTTTTTTTCTAATATGCGGCCGCGGCATCAAATAAAACGAAAGGCTCAGTCGAAAGACTGGGCCTTTCGTTTTATCTGTTGTTTGTCGGTGAACGCTCTCCTGAGTAGGACAAATCCGCCGCCCTAGA	AAGAAAAAAAAAAAAAAAAACCCGCCATATGGCGGGGAGCACGGCGCCGGGACCCAAAGGGCGGCGATGGAGCTCAAACAGAACAAAGAACAGATCACCAAACAGAACATCAACCGTAAAGGCGAAGAACTGTTTACCGGTGTGGTTCCGATTCTGGTGGAACTGGATGGTGATGTTAATGGTCATAAATTCAGCGTTCGTGGTGAAGGCGAAGGTGATGCCACGAATGGTAAACTGACCCTGAAATTTATCTGCACCACAGGTAAACTGCCGGTTCCGTGGCCGACCCTGGTTACCACCCTGACCTATGGTGTTCAGTGTTTCGCACGTTATCCGGATCATATGAAACAGCACGATTTCTTTAAAAGCGCCATGCCGGAAGGTTATGTTCAGGAACGT…	453	613	423	348	5	380	0.699907	0.990342	0.974865
68	AAGAAAAAAAAAAAAAAAAACCCGCCATATGGCGGGGAGAGAAGGCACAACAAACGCGCGAAAACG	CTCACTCCATCCTAGGTACAGTGCTAGCAAGAAAAAAAAAAAAAAAAACCCGCCATATGGCGGGGAGAGAAGGCACAACAAACGCGCGAAAACGATGGAGCTCATACAGTATTGCGGATATAGAATTCTCACCATCGAGATAAGACGTCAAATCCCGTCACATACACCAG	AAAAAGCCAGATTATTAATCCGGCTTTTTTATTATTTAGGATCCATTGACGGCTAGCTCAGTCCTAGGTACAGTGCTAGC	ATGGAGCTCAAACAGAACAAAGAACAGATCACCAAACAGAACATCAACCGTAAAGGCGAAGAACTGTTTACCGGTGTGGTTCCGATTCTGGTGGAACTGGATGGTGATGTTAATGGTCATAAATTCAGCGTTCGTGGTGAAGGCGAAGGTGATGCCACGAATGGTAAACTGACCCTGAAATTTATCTGCACCACAGGTAAACTGCCGGTTCCGTGGCCGACCCTGGTTACCACCCTGACCTATGGTGTTCAGTGTTTCGCACGTTATCCGGATCATATGAAACAGCACGATTTCTTTAAAAGCGCCATGCCGGAAGGTTATGTTCAGGAACGTACCATTAGCTTTAAAGATGACGGCACCTATAAAACCCGTGCCGAAGTTAAATTCGAAGGCGATACC…	TCACCATCGAGATAA	GAATTCTCACCATCGAGATAAGACGTCGCGCCCAACTCAGGGCGCTACCATAACTCTGATACTAAGTAGGTTTTT	ATGCTCGAGGCTTCCTCCGAAGACGTTATCAAAGAGTTCATGCGTTTCAAAGTTCGTATGGAAGGTTCCGTTAACGGTCACGAGTTCGAAATCGAAGGTGAAGGTGAAGGTCGTCCGTACGAAGGTACCCAGACCGCTAAACTGAAAGTTACCAAAGGTGGTCCGCTGCCGTTCGCTTGGGACATCCTGTCCCCGCAGTTCCAGTACGGTTCCAAAGCTTACGTTAAACACCCGGCTGACATCCCGGACTACCTGAAACTGTCCTTCCCGGAAGGTTTCAAATGGGAACGTGTTATGAACTTCGAAGACGGTGGTGTTGTTACCGTTACCCAGGACTCCTCCCTGCAAGACGGTGAGTTCATCTACAAAGTTAAACTGCGTGGTACCAACTTCCCGTCC…	TCTAGAGGTCACAATTAATTAAGTAAAAAAAAACCCCGCCCCTGACAGGGCGGGGTTTTTTTTTCTAATATGCGGCCGCGGCATCAAATAAAACGAAAGGCTCAGTCGAAAGACTGGGCCTTTCGTTTTATCTGTTGTTTGTCGGTGAACGCTCTCCTGAGTAGGACAAATCCGCCGCCCTAGA	AAGAAAAAAAAAAAAAAAAACCCGCCATATGGCGGGGAGAGAAGGCACAACAAACGCGCGAAAACGATGGAGCTCAAACAGAACAAAGAACAGATCACCAAACAGAACATCAACCGTAAAGGCGAAGAACTGTTTACCGGTGTGGTTCCGATTCTGGTGGAACTGGATGGTGATGTTAATGGTCATAAATTCAGCGTTCGTGGTGAAGGCGAAGGTGATGCCACGAATGGTAAACTGACCCTGAAATTTATCTGCACCACAGGTAAACTGCCGGTTCCGTGGCCGACCCTGGTTACCACCCTGACCTATGGTGTTCAGTGTTTCGCACGTTATCCGGATCATATGAAACAGCACGATTTCTTTAAAAGCGCCATGCCGGAAGGTTATGTTCAGGAACGT…	167	165	159	38	0	96	0		0
69	AAGAAAAAAAAAAAAAAAAACCCGCCATATGGCGGGAGCGAGAGGCCACCAAGAAAGCACCCCACC	CTCACTCCATCCTAGGTACAGTGCTAGCAAGAAAAAAAAAAAAAAAAACCCGCCATATGGCGGGAGCGAGAGGCCACCAAGAAAGCACCCCACCATGGAGCTCATACAGTATTGCGGATATAGAATTCACGAAGAATAAAAGGGACGTCAAATCCCGTCACATACACCAG	AAAAAGCCAGATTATTAATCCGGCTTTTTTATTATTTAGGATCCATTGACGGCTAGCTCAGTCCTAGGTACAGTGCTAGC	ATGGAGCTCAAACAGAACAAAGAACAGATCACCAAACAGAACATCAACCGTAAAGGCGAAGAACTGTTTACCGGTGTGGTTCCGATTCTGGTGGAACTGGATGGTGATGTTAATGGTCATAAATTCAGCGTTCGTGGTGAAGGCGAAGGTGATGCCACGAATGGTAAACTGACCCTGAAATTTATCTGCACCACAGGTAAACTGCCGGTTCCGTGGCCGACCCTGGTTACCACCCTGACCTATGGTGTTCAGTGTTTCGCACGTTATCCGGATCATATGAAACAGCACGATTTCTTTAAAAGCGCCATGCCGGAAGGTTATGTTCAGGAACGTACCATTAGCTTTAAAGATGACGGCACCTATAAAACCCGTGCCGAAGTTAAATTCGAAGGCGATACC…	ACGAAGAATAAAAGG	GAATTCACGAAGAATAAAAGGGACGTCGCGCCCAACTCAGGGCGCTACCATAACTCTGATACTAAGTAGGTTTTT	ATGCTCGAGGCTTCCTCCGAAGACGTTATCAAAGAGTTCATGCGTTTCAAAGTTCGTATGGAAGGTTCCGTTAACGGTCACGAGTTCGAAATCGAAGGTGAAGGTGAAGGTCGTCCGTACGAAGGTACCCAGACCGCTAAACTGAAAGTTACCAAAGGTGGTCCGCTGCCGTTCGCTTGGGACATCCTGTCCCCGCAGTTCCAGTACGGTTCCAAAGCTTACGTTAAACACCCGGCTGACATCCCGGACTACCTGAAACTGTCCTTCCCGGAAGGTTTCAAATGGGAACGTGTTATGAACTTCGAAGACGGTGGTGTTGTTACCGTTACCCAGGACTCCTCCCTGCAAGACGGTGAGTTCATCTACAAAGTTAAACTGCGTGGTACCAACTTCCCGTCC…	TCTAGAGGTCACAATTAATTAAGTAAAAAAAAACCCCGCCCCTGACAGGGCGGGGTTTTTTTTTCTAATATGCGGCCGCGGCATCAAATAAAACGAAAGGCTCAGTCGAAAGACTGGGCCTTTCGTTTTATCTGTTGTTTGTCGGTGAACGCTCTCCTGAGTAGGACAAATCCGCCGCCCTAGA	AAGAAAAAAAAAAAAAAAAACCCGCCATATGGCGGGAGCGAGAGGCCACCAAGAAAGCACCCCACCATGGAGCTCAAACAGAACAAAGAACAGATCACCAAACAGAACATCAACCGTAAAGGCGAAGAACTGTTTACCGGTGTGGTTCCGATTCTGGTGGAACTGGATGGTGATGTTAATGGTCATAAATTCAGCGTTCGTGGTGAAGGCGAAGGTGATGCCACGAATGGTAAACTGACCCTGAAATTTATCTGCACCACAGGTAAACTGCCGGTTCCGTGGCCGACCCTGGTTACCACCCTGACCTATGGTGTTCAGTGTTTCGCACGTTATCCGGATCATATGAAACAGCACGATTTCTTTAAAAGCGCCATGCCGGAAGGTTATGTTCAGGAACGT…	5	4	7	4	2	6	0		0
70	AAGAAAAAAAAAAAAAAAAACCCGCCATATGGCGGGCGGGCCCGACCGAGAGCGAGGAGGCAAAAG	CTCACTCCATCCTAGGTACAGTGCTAGCAAGAAAAAAAAAAAAAAAAACCCGCCATATGGCGGGCGGGCCCGACCGAGAGCGAGGAGGCAAAAGATGGAGCTCATACAGTATTGCGGATATAGAATTCACACGACCGGCCTGTGACGTCAAATCCCGTCACATACACCAG	AAAAAGCCAGATTATTAATCCGGCTTTTTTATTATTTAGGATCCATTGACGGCTAGCTCAGTCCTAGGTACAGTGCTAGC	ATGGAGCTCAAACAGAACAAAGAACAGATCACCAAACAGAACATCAACCGTAAAGGCGAAGAACTGTTTACCGGTGTGGTTCCGATTCTGGTGGAACTGGATGGTGATGTTAATGGTCATAAATTCAGCGTTCGTGGTGAAGGCGAAGGTGATGCCACGAATGGTAAACTGACCCTGAAATTTATCTGCACCACAGGTAAACTGCCGGTTCCGTGGCCGACCCTGGTTACCACCCTGACCTATGGTGTTCAGTGTTTCGCACGTTATCCGGATCATATGAAACAGCACGATTTCTTTAAAAGCGCCATGCCGGAAGGTTATGTTCAGGAACGTACCATTAGCTTTAAAGATGACGGCACCTATAAAACCCGTGCCGAAGTTAAATTCGAAGGCGATACC…	ACACGACCGGCCTGT	GAATTCACACGACCGGCCTGTGACGTCGCGCCCAACTCAGGGCGCTACCATAACTCTGATACTAAGTAGGTTTTT	ATGCTCGAGGCTTCCTCCGAAGACGTTATCAAAGAGTTCATGCGTTTCAAAGTTCGTATGGAAGGTTCCGTTAACGGTCACGAGTTCGAAATCGAAGGTGAAGGTGAAGGTCGTCCGTACGAAGGTACCCAGACCGCTAAACTGAAAGTTACCAAAGGTGGTCCGCTGCCGTTCGCTTGGGACATCCTGTCCCCGCAGTTCCAGTACGGTTCCAAAGCTTACGTTAAACACCCGGCTGACATCCCGGACTACCTGAAACTGTCCTTCCCGGAAGGTTTCAAATGGGAACGTGTTATGAACTTCGAAGACGGTGGTGTTGTTACCGTTACCCAGGACTCCTCCCTGCAAGACGGTGAGTTCATCTACAAAGTTAAACTGCGTGGTACCAACTTCCCGTCC…	TCTAGAGGTCACAATTAATTAAGTAAAAAAAAACCCCGCCCCTGACAGGGCGGGGTTTTTTTTTCTAATATGCGGCCGCGGCATCAAATAAAACGAAAGGCTCAGTCGAAAGACTGGGCCTTTCGTTTTATCTGTTGTTTGTCGGTGAACGCTCTCCTGAGTAGGACAAATCCGCCGCCCTAGA	AAGAAAAAAAAAAAAAAAAACCCGCCATATGGCGGGCGGGCCCGACCGAGAGCGAGGAGGCAAAAGATGGAGCTCAAACAGAACAAAGAACAGATCACCAAACAGAACATCAACCGTAAAGGCGAAGAACTGTTTACCGGTGTGGTTCCGATTCTGGTGGAACTGGATGGTGATGTTAATGGTCATAAATTCAGCGTTCGTGGTGAAGGCGAAGGTGATGCCACGAATGGTAAACTGACCCTGAAATTTATCTGCACCACAGGTAAACTGCCGGTTCCGTGGCCGACCCTGGTTACCACCCTGACCTATGGTGTTCAGTGTTTCGCACGTTATCCGGATCATATGAAACAGCACGATTTCTTTAAAAGCGCCATGCCGGAAGGTTATGTTCAGGAACGT…	723	701	835	1367	169	1096	0.263895	2.6266	0.76288
71	AAGAAAAAAAAAAAAAAAAACCCGCCATATGGCGGGCAGCGCGACGCAGCGCCGGCCCAGAACCCC	CTCACTCCATCCTAGGTACAGTGCTAGCAAGAAAAAAAAAAAAAAAAACCCGCCATATGGCGGGCAGCGCGACGCAGCGCCGGCCCAGAACCCCATGGAGCTCATACAGTATTGCGGATATAGAATTCTAACATTATGGTTCCGACGTCAAATCCCGTCACATACACCAG	AAAAAGCCAGATTATTAATCCGGCTTTTTTATTATTTAGGATCCATTGACGGCTAGCTCAGTCCTAGGTACAGTGCTAGC	ATGGAGCTCAAACAGAACAAAGAACAGATCACCAAACAGAACATCAACCGTAAAGGCGAAGAACTGTTTACCGGTGTGGTTCCGATTCTGGTGGAACTGGATGGTGATGTTAATGGTCATAAATTCAGCGTTCGTGGTGAAGGCGAAGGTGATGCCACGAATGGTAAACTGACCCTGAAATTTATCTGCACCACAGGTAAACTGCCGGTTCCGTGGCCGACCCTGGTTACCACCCTGACCTATGGTGTTCAGTGTTTCGCACGTTATCCGGATCATATGAAACAGCACGATTTCTTTAAAAGCGCCATGCCGGAAGGTTATGTTCAGGAACGTACCATTAGCTTTAAAGATGACGGCACCTATAAAACCCGTGCCGAAGTTAAATTCGAAGGCGATACC…	TAACATTATGGTTCC	GAATTCTAACATTATGGTTCCGACGTCGCGCCCAACTCAGGGCGCTACCATAACTCTGATACTAAGTAGGTTTTT	ATGCTCGAGGCTTCCTCCGAAGACGTTATCAAAGAGTTCATGCGTTTCAAAGTTCGTATGGAAGGTTCCGTTAACGGTCACGAGTTCGAAATCGAAGGTGAAGGTGAAGGTCGTCCGTACGAAGGTACCCAGACCGCTAAACTGAAAGTTACCAAAGGTGGTCCGCTGCCGTTCGCTTGGGACATCCTGTCCCCGCAGTTCCAGTACGGTTCCAAAGCTTACGTTAAACACCCGGCTGACATCCCGGACTACCTGAAACTGTCCTTCCCGGAAGGTTTCAAATGGGAACGTGTTATGAACTTCGAAGACGGTGGTGTTGTTACCGTTACCCAGGACTCCTCCCTGCAAGACGGTGAGTTCATCTACAAAGTTAAACTGCGTGGTACCAACTTCCCGTCC…	TCTAGAGGTCACAATTAATTAAGTAAAAAAAAACCCCGCCCCTGACAGGGCGGGGTTTTTTTTTCTAATATGCGGCCGCGGCATCAAATAAAACGAAAGGCTCAGTCGAAAGACTGGGCCTTTCGTTTTATCTGTTGTTTGTCGGTGAACGCTCTCCTGAGTAGGACAAATCCGCCGCCCTAGA	AAGAAAAAAAAAAAAAAAAACCCGCCATATGGCGGGCAGCGCGACGCAGCGCCGGCCCAGAACCCCATGGAGCTCAAACAGAACAAAGAACAGATCACCAAACAGAACATCAACCGTAAAGGCGAAGAACTGTTTACCGGTGTGGTTCCGATTCTGGTGGAACTGGATGGTGATGTTAATGGTCATAAATTCAGCGTTCGTGGTGAAGGCGAAGGTGATGCCACGAATGGTAAACTGACCCTGAAATTTATCTGCACCACAGGTAAACTGCCGGTTCCGTGGCCGACCCTGGTTACCACCCTGACCTATGGTGTTCAGTGTTTCGCACGTTATCCGGATCATATGAAACAGCACGATTTCTTTAAAAGCGCCATGCCGGAAGGTTATGTTCAGGAACGT…	320	278	103	81	41	122	1.04895	0.660804	0.985614
72	AAGAAAAAAAAAAAAAAAAACCCGCCATATGGCGGGCAGCCACGGAGGAAAAAGGAGCCGGAAGGA	CTCACTCCATCCTAGGTACAGTGCTAGCAAGAAAAAAAAAAAAAAAAACCCGCCATATGGCGGGCAGCCACGGAGGAAAAAGGAGCCGGAAGGAATGGAGCTCATACAGTATTGCGGATATAGAATTCAGCGGAGTTACGGGCGACGTCAAATCCCGTCACATACACCAG	AAAAAGCCAGATTATTAATCCGGCTTTTTTATTATTTAGGATCCATTGACGGCTAGCTCAGTCCTAGGTACAGTGCTAGC	ATGGAGCTCAAACAGAACAAAGAACAGATCACCAAACAGAACATCAACCGTAAAGGCGAAGAACTGTTTACCGGTGTGGTTCCGATTCTGGTGGAACTGGATGGTGATGTTAATGGTCATAAATTCAGCGTTCGTGGTGAAGGCGAAGGTGATGCCACGAATGGTAAACTGACCCTGAAATTTATCTGCACCACAGGTAAACTGCCGGTTCCGTGGCCGACCCTGGTTACCACCCTGACCTATGGTGTTCAGTGTTTCGCACGTTATCCGGATCATATGAAACAGCACGATTTCTTTAAAAGCGCCATGCCGGAAGGTTATGTTCAGGAACGTACCATTAGCTTTAAAGATGACGGCACCTATAAAACCCGTGCCGAAGTTAAATTCGAAGGCGATACC…	AGCGGAGTTACGGGC	GAATTCAGCGGAGTTACGGGCGACGTCGCGCCCAACTCAGGGCGCTACCATAACTCTGATACTAAGTAGGTTTTT	ATGCTCGAGGCTTCCTCCGAAGACGTTATCAAAGAGTTCATGCGTTTCAAAGTTCGTATGGAAGGTTCCGTTAACGGTCACGAGTTCGAAATCGAAGGTGAAGGTGAAGGTCGTCCGTACGAAGGTACCCAGACCGCTAAACTGAAAGTTACCAAAGGTGGTCCGCTGCCGTTCGCTTGGGACATCCTGTCCCCGCAGTTCCAGTACGGTTCCAAAGCTTACGTTAAACACCCGGCTGACATCCCGGACTACCTGAAACTGTCCTTCCCGGAAGGTTTCAAATGGGAACGTGTTATGAACTTCGAAGACGGTGGTGTTGTTACCGTTACCCAGGACTCCTCCCTGCAAGACGGTGAGTTCATCTACAAAGTTAAACTGCGTGGTACCAACTTCCCGTCC…	TCTAGAGGTCACAATTAATTAAGTAAAAAAAAACCCCGCCCCTGACAGGGCGGGGTTTTTTTTTCTAATATGCGGCCGCGGCATCAAATAAAACGAAAGGCTCAGTCGAAAGACTGGGCCTTTCGTTTTATCTGTTGTTTGTCGGTGAACGCTCTCCTGAGTAGGACAAATCCGCCGCCCTAGA	AAGAAAAAAAAAAAAAAAAACCCGCCATATGGCGGGCAGCCACGGAGGAAAAAGGAGCCGGAAGGAATGGAGCTCAAACAGAACAAAGAACAGATCACCAAACAGAACATCAACCGTAAAGGCGAAGAACTGTTTACCGGTGTGGTTCCGATTCTGGTGGAACTGGATGGTGATGTTAATGGTCATAAATTCAGCGTTCGTGGTGAAGGCGAAGGTGATGCCACGAATGGTAAACTGACCCTGAAATTTATCTGCACCACAGGTAAACTGCCGGTTCCGTGGCCGACCCTGGTTACCACCCTGACCTATGGTGTTCAGTGTTTCGCACGTTATCCGGATCATATGAAACAGCACGATTTCTTTAAAAGCGCCATGCCGGAAGGTTATGTTCAGGAACGT…	135	225	116	72	203	9	0.870079	0.796649	0.815391
73	AAGTAAAAAAAAAAAAAAAACCCGCCATATGGCGGGCAGAGAACAGGGGAGGGACCCGGCCAAGAG	CTCACTCCATCCTAGGTACAGTGCTAGCAAGTAAAAAAAAAAAAAAAACCCGCCATATGGCGGGCAGAGAACAGGGGAGGGACCCGGCCAAGAGATGGAGCTCATACAGTATTGCGGATATAGAATTCCAAGAAAATACAGAAGACGTCAAATCCCGTCACATACACCAG	AAAAAGCCAGATTATTAATCCGGCTTTTTTATTATTTAGGATCCATTGACGGCTAGCTCAGTCCTAGGTACAGTGCTAGC	ATGGAGCTCAAACAGAACAAAGAACAGATCACCAAACAGAACATCAACCGTAAAGGCGAAGAACTGTTTACCGGTGTGGTTCCGATTCTGGTGGAACTGGATGGTGATGTTAATGGTCATAAATTCAGCGTTCGTGGTGAAGGCGAAGGTGATGCCACGAATGGTAAACTGACCCTGAAATTTATCTGCACCACAGGTAAACTGCCGGTTCCGTGGCCGACCCTGGTTACCACCCTGACCTATGGTGTTCAGTGTTTCGCACGTTATCCGGATCATATGAAACAGCACGATTTCTTTAAAAGCGCCATGCCGGAAGGTTATGTTCAGGAACGTACCATTAGCTTTAAAGATGACGGCACCTATAAAACCCGTGCCGAAGTTAAATTCGAAGGCGATACC…	CAAGAAAATACAGAA	GAATTCCAAGAAAATACAGAAGACGTCGCGCCCAACTCAGGGCGCTACCATAACTCTGATACTAAGTAGGTTTTT	ATGCTCGAGGCTTCCTCCGAAGACGTTATCAAAGAGTTCATGCGTTTCAAAGTTCGTATGGAAGGTTCCGTTAACGGTCACGAGTTCGAAATCGAAGGTGAAGGTGAAGGTCGTCCGTACGAAGGTACCCAGACCGCTAAACTGAAAGTTACCAAAGGTGGTCCGCTGCCGTTCGCTTGGGACATCCTGTCCCCGCAGTTCCAGTACGGTTCCAAAGCTTACGTTAAACACCCGGCTGACATCCCGGACTACCTGAAACTGTCCTTCCCGGAAGGTTTCAAATGGGAACGTGTTATGAACTTCGAAGACGGTGGTGTTGTTACCGTTACCCAGGACTCCTCCCTGCAAGACGGTGAGTTCATCTACAAAGTTAAACTGCGTGGTACCAACTTCCCGTCC…	TCTAGAGGTCACAATTAATTAAGTAAAAAAAAACCCCGCCCCTGACAGGGCGGGGTTTTTTTTTCTAATATGCGGCCGCGGCATCAAATAAAACGAAAGGCTCAGTCGAAAGACTGGGCCTTTCGTTTTATCTGTTGTTTGTCGGTGAACGCTCTCCTGAGTAGGACAAATCCGCCGCCCTAGA	AAGTAAAAAAAAAAAAAAAACCCGCCATATGGCGGGCAGAGAACAGGGGAGGGACCCGGCCAAGAGATGGAGCTCAAACAGAACAAAGAACAGATCACCAAACAGAACATCAACCGTAAAGGCGAAGAACTGTTTACCGGTGTGGTTCCGATTCTGGTGGAACTGGATGGTGATGTTAATGGTCATAAATTCAGCGTTCGTGGTGAAGGCGAAGGTGATGCCACGAATGGTAAACTGACCCTGAAATTTATCTGCACCACAGGTAAACTGCCGGTTCCGTGGCCGACCCTGGTTACCACCCTGACCTATGGTGTTCAGTGTTTCGCACGTTATCCGGATCATATGAAACAGCACGATTTCTTTAAAAGCGCCATGCCGGAAGGTTATGTTCAGGAACGT…	214	215	88	10	2	192	1.07466	0.644993	0.988876
74	AAGTAAAAAAAAAAAAAAAACCCGCCATATGGCGGGCACCAGAACCCCAAAACAACCCAGGCGAAC	CTCACTCCATCCTAGGTACAGTGCTAGCAAGTAAAAAAAAAAAAAAAACCCGCCATATGGCGGGCACCAGAACCCCAAAACAACCCAGGCGAACATGGAGCTCATACAGTATTGCGGATATAGAATTCGGAGTAACGGTCCAGGACGTCAAATCCCGTCACATACACCAG	AAAAAGCCAGATTATTAATCCGGCTTTTTTATTATTTAGGATCCATTGACGGCTAGCTCAGTCCTAGGTACAGTGCTAGC	ATGGAGCTCAAACAGAACAAAGAACAGATCACCAAACAGAACATCAACCGTAAAGGCGAAGAACTGTTTACCGGTGTGGTTCCGATTCTGGTGGAACTGGATGGTGATGTTAATGGTCATAAATTCAGCGTTCGTGGTGAAGGCGAAGGTGATGCCACGAATGGTAAACTGACCCTGAAATTTATCTGCACCACAGGTAAACTGCCGGTTCCGTGGCCGACCCTGGTTACCACCCTGACCTATGGTGTTCAGTGTTTCGCACGTTATCCGGATCATATGAAACAGCACGATTTCTTTAAAAGCGCCATGCCGGAAGGTTATGTTCAGGAACGTACCATTAGCTTTAAAGATGACGGCACCTATAAAACCCGTGCCGAAGTTAAATTCGAAGGCGATACC…	GGAGTAACGGTCCAG	GAATTCGGAGTAACGGTCCAGGACGTCGCGCCCAACTCAGGGCGCTACCATAACTCTGATACTAAGTAGGTTTTT	ATGCTCGAGGCTTCCTCCGAAGACGTTATCAAAGAGTTCATGCGTTTCAAAGTTCGTATGGAAGGTTCCGTTAACGGTCACGAGTTCGAAATCGAAGGTGAAGGTGAAGGTCGTCCGTACGAAGGTACCCAGACCGCTAAACTGAAAGTTACCAAAGGTGGTCCGCTGCCGTTCGCTTGGGACATCCTGTCCCCGCAGTTCCAGTACGGTTCCAAAGCTTACGTTAAACACCCGGCTGACATCCCGGACTACCTGAAACTGTCCTTCCCGGAAGGTTTCAAATGGGAACGTGTTATGAACTTCGAAGACGGTGGTGTTGTTACCGTTACCCAGGACTCCTCCCTGCAAGACGGTGAGTTCATCTACAAAGTTAAACTGCGTGGTACCAACTTCCCGTCC…	TCTAGAGGTCACAATTAATTAAGTAAAAAAAAACCCCGCCCCTGACAGGGCGGGGTTTTTTTTTCTAATATGCGGCCGCGGCATCAAATAAAACGAAAGGCTCAGTCGAAAGACTGGGCCTTTCGTTTTATCTGTTGTTTGTCGGTGAACGCTCTCCTGAGTAGGACAAATCCGCCGCCCTAGA	AAGTAAAAAAAAAAAAAAAACCCGCCATATGGCGGGCACCAGAACCCCAAAACAACCCAGGCGAACATGGAGCTCAAACAGAACAAAGAACAGATCACCAAACAGAACATCAACCGTAAAGGCGAAGAACTGTTTACCGGTGTGGTTCCGATTCTGGTGGAACTGGATGGTGATGTTAATGGTCATAAATTCAGCGTTCGTGGTGAAGGCGAAGGTGATGCCACGAATGGTAAACTGACCCTGAAATTTATCTGCACCACAGGTAAACTGCCGGTTCCGTGGCCGACCCTGGTTACCACCCTGACCTATGGTGTTCAGTGTTTCGCACGTTATCCGGATCATATGAAACAGCACGATTTCTTTAAAAGCGCCATGCCGGAAGGTTATGTTCAGGAACGT…	1490	2212	934	378	174	154	1.02452	0.676561	0.99722
75	AAGTAAAAAAAAAAAAAAAACCCGCCATATGGCGGGAGCAGCGGCACCCACAGAACCCACCGCACC	CTCACTCCATCCTAGGTACAGTGCTAGCAAGTAAAAAAAAAAAAAAAACCCGCCATATGGCGGGAGCAGCGGCACCCACAGAACCCACCGCACCATGGAGCTCATACAGTATTGCGGATATAGAATTCTGAGCCATGTCGGACGACGTCAAATCCCGTCACATACACCAG	AAAAAGCCAGATTATTAATCCGGCTTTTTTATTATTTAGGATCCATTGACGGCTAGCTCAGTCCTAGGTACAGTGCTAGC	ATGGAGCTCAAACAGAACAAAGAACAGATCACCAAACAGAACATCAACCGTAAAGGCGAAGAACTGTTTACCGGTGTGGTTCCGATTCTGGTGGAACTGGATGGTGATGTTAATGGTCATAAATTCAGCGTTCGTGGTGAAGGCGAAGGTGATGCCACGAATGGTAAACTGACCCTGAAATTTATCTGCACCACAGGTAAACTGCCGGTTCCGTGGCCGACCCTGGTTACCACCCTGACCTATGGTGTTCAGTGTTTCGCACGTTATCCGGATCATATGAAACAGCACGATTTCTTTAAAAGCGCCATGCCGGAAGGTTATGTTCAGGAACGTACCATTAGCTTTAAAGATGACGGCACCTATAAAACCCGTGCCGAAGTTAAATTCGAAGGCGATACC…	TGAGCCATGTCGGAC	GAATTCTGAGCCATGTCGGACGACGTCGCGCCCAACTCAGGGCGCTACCATAACTCTGATACTAAGTAGGTTTTT	ATGCTCGAGGCTTCCTCCGAAGACGTTATCAAAGAGTTCATGCGTTTCAAAGTTCGTATGGAAGGTTCCGTTAACGGTCACGAGTTCGAAATCGAAGGTGAAGGTGAAGGTCGTCCGTACGAAGGTACCCAGACCGCTAAACTGAAAGTTACCAAAGGTGGTCCGCTGCCGTTCGCTTGGGACATCCTGTCCCCGCAGTTCCAGTACGGTTCCAAAGCTTACGTTAAACACCCGGCTGACATCCCGGACTACCTGAAACTGTCCTTCCCGGAAGGTTTCAAATGGGAACGTGTTATGAACTTCGAAGACGGTGGTGTTGTTACCGTTACCCAGGACTCCTCCCTGCAAGACGGTGAGTTCATCTACAAAGTTAAACTGCGTGGTACCAACTTCCCGTCC…	TCTAGAGGTCACAATTAATTAAGTAAAAAAAAACCCCGCCCCTGACAGGGCGGGGTTTTTTTTTCTAATATGCGGCCGCGGCATCAAATAAAACGAAAGGCTCAGTCGAAAGACTGGGCCTTTCGTTTTATCTGTTGTTTGTCGGTGAACGCTCTCCTGAGTAGGACAAATCCGCCGCCCTAGA	AAGTAAAAAAAAAAAAAAAACCCGCCATATGGCGGGAGCAGCGGCACCCACAGAACCCACCGCACCATGGAGCTCAAACAGAACAAAGAACAGATCACCAAACAGAACATCAACCGTAAAGGCGAAGAACTGTTTACCGGTGTGGTTCCGATTCTGGTGGAACTGGATGGTGATGTTAATGGTCATAAATTCAGCGTTCGTGGTGAAGGCGAAGGTGATGCCACGAATGGTAAACTGACCCTGAAATTTATCTGCACCACAGGTAAACTGCCGGTTCCGTGGCCGACCCTGGTTACCACCCTGACCTATGGTGTTCAGTGTTTCGCACGTTATCCGGATCATATGAAACAGCACGATTTCTTTAAAAGCGCCATGCCGGAAGGTTATGTTCAGGAACGT…	479	239	75	270	146	5	0.75751	0.915034	0.769086
76	AAGTAAAAAAAAAAAAAAAACCCGCCATATGGCGGGGAAGAGAGGCAACGGACGCAGCACCGGAGC	CTCACTCCATCCTAGGTACAGTGCTAGCAAGTAAAAAAAAAAAAAAAACCCGCCATATGGCGGGGAAGAGAGGCAACGGACGCAGCACCGGAGCATGGAGCTCATACAGTATTGCGGATATAGAATTCCTCGATGCTACACACGACGTCAAATCCCGTCACATACACCAG	AAAAAGCCAGATTATTAATCCGGCTTTTTTATTATTTAGGATCCATTGACGGCTAGCTCAGTCCTAGGTACAGTGCTAGC	ATGGAGCTCAAACAGAACAAAGAACAGATCACCAAACAGAACATCAACCGTAAAGGCGAAGAACTGTTTACCGGTGTGGTTCCGATTCTGGTGGAACTGGATGGTGATGTTAATGGTCATAAATTCAGCGTTCGTGGTGAAGGCGAAGGTGATGCCACGAATGGTAAACTGACCCTGAAATTTATCTGCACCACAGGTAAACTGCCGGTTCCGTGGCCGACCCTGGTTACCACCCTGACCTATGGTGTTCAGTGTTTCGCACGTTATCCGGATCATATGAAACAGCACGATTTCTTTAAAAGCGCCATGCCGGAAGGTTATGTTCAGGAACGTACCATTAGCTTTAAAGATGACGGCACCTATAAAACCCGTGCCGAAGTTAAATTCGAAGGCGATACC…	CTCGATGCTACACAC	GAATTCCTCGATGCTACACACGACGTCGCGCCCAACTCAGGGCGCTACCATAACTCTGATACTAAGTAGGTTTTT	ATGCTCGAGGCTTCCTCCGAAGACGTTATCAAAGAGTTCATGCGTTTCAAAGTTCGTATGGAAGGTTCCGTTAACGGTCACGAGTTCGAAATCGAAGGTGAAGGTGAAGGTCGTCCGTACGAAGGTACCCAGACCGCTAAACTGAAAGTTACCAAAGGTGGTCCGCTGCCGTTCGCTTGGGACATCCTGTCCCCGCAGTTCCAGTACGGTTCCAAAGCTTACGTTAAACACCCGGCTGACATCCCGGACTACCTGAAACTGTCCTTCCCGGAAGGTTTCAAATGGGAACGTGTTATGAACTTCGAAGACGGTGGTGTTGTTACCGTTACCCAGGACTCCTCCCTGCAAGACGGTGAGTTCATCTACAAAGTTAAACTGCGTGGTACCAACTTCCCGTCC…	TCTAGAGGTCACAATTAATTAAGTAAAAAAAAACCCCGCCCCTGACAGGGCGGGGTTTTTTTTTCTAATATGCGGCCGCGGCATCAAATAAAACGAAAGGCTCAGTCGAAAGACTGGGCCTTTCGTTTTATCTGTTGTTTGTCGGTGAACGCTCTCCTGAGTAGGACAAATCCGCCGCCCTAGA	AAGTAAAAAAAAAAAAAAAACCCGCCATATGGCGGGGAAGAGAGGCAACGGACGCAGCACCGGAGCATGGAGCTCAAACAGAACAAAGAACAGATCACCAAACAGAACATCAACCGTAAAGGCGAAGAACTGTTTACCGGTGTGGTTCCGATTCTGGTGGAACTGGATGGTGATGTTAATGGTCATAAATTCAGCGTTCGTGGTGAAGGCGAAGGTGATGCCACGAATGGTAAACTGACCCTGAAATTTATCTGCACCACAGGTAAACTGCCGGTTCCGTGGCCGACCCTGGTTACCACCCTGACCTATGGTGTTCAGTGTTTCGCACGTTATCCGGATCATATGAAACAGCACGATTTCTTTAAAAGCGCCATGCCGGAAGGTTATGTTCAGGAACGT…	1031	1189	322	297	181	298	1.21194	0.57193	0.988657
77	AAGTAAAAAAAAAAAAAAAACCCGCCATATGGCGGGGCGCACGAGAGAAGACAAGGAGACGCGCGA	CTCACTCCATCCTAGGTACAGTGCTAGCAAGTAAAAAAAAAAAAAAAACCCGCCATATGGCGGGGCGCACGAGAGAAGACAAGGAGACGCGCGAATGGAGCTCATACAGTATTGCGGATATAGAATTCGTCGGAAACCCAGTTGACGTCAAATCCCGTCACATACACCAG	AAAAAGCCAGATTATTAATCCGGCTTTTTTATTATTTAGGATCCATTGACGGCTAGCTCAGTCCTAGGTACAGTGCTAGC	ATGGAGCTCAAACAGAACAAAGAACAGATCACCAAACAGAACATCAACCGTAAAGGCGAAGAACTGTTTACCGGTGTGGTTCCGATTCTGGTGGAACTGGATGGTGATGTTAATGGTCATAAATTCAGCGTTCGTGGTGAAGGCGAAGGTGATGCCACGAATGGTAAACTGACCCTGAAATTTATCTGCACCACAGGTAAACTGCCGGTTCCGTGGCCGACCCTGGTTACCACCCTGACCTATGGTGTTCAGTGTTTCGCACGTTATCCGGATCATATGAAACAGCACGATTTCTTTAAAAGCGCCATGCCGGAAGGTTATGTTCAGGAACGTACCATTAGCTTTAAAGATGACGGCACCTATAAAACCCGTGCCGAAGTTAAATTCGAAGGCGATACC…	GTCGGAAACCCAGTT	GAATTCGTCGGAAACCCAGTTGACGTCGCGCCCAACTCAGGGCGCTACCATAACTCTGATACTAAGTAGGTTTTT	ATGCTCGAGGCTTCCTCCGAAGACGTTATCAAAGAGTTCATGCGTTTCAAAGTTCGTATGGAAGGTTCCGTTAACGGTCACGAGTTCGAAATCGAAGGTGAAGGTGAAGGTCGTCCGTACGAAGGTACCCAGACCGCTAAACTGAAAGTTACCAAAGGTGGTCCGCTGCCGTTCGCTTGGGACATCCTGTCCCCGCAGTTCCAGTACGGTTCCAAAGCTTACGTTAAACACCCGGCTGACATCCCGGACTACCTGAAACTGTCCTTCCCGGAAGGTTTCAAATGGGAACGTGTTATGAACTTCGAAGACGGTGGTGTTGTTACCGTTACCCAGGACTCCTCCCTGCAAGACGGTGAGTTCATCTACAAAGTTAAACTGCGTGGTACCAACTTCCCGTCC…	TCTAGAGGTCACAATTAATTAAGTAAAAAAAAACCCCGCCCCTGACAGGGCGGGGTTTTTTTTTCTAATATGCGGCCGCGGCATCAAATAAAACGAAAGGCTCAGTCGAAAGACTGGGCCTTTCGTTTTATCTGTTGTTTGTCGGTGAACGCTCTCCTGAGTAGGACAAATCCGCCGCCCTAGA	AAGTAAAAAAAAAAAAAAAACCCGCCATATGGCGGGGCGCACGAGAGAAGACAAGGAGACGCGCGAATGGAGCTCAAACAGAACAAAGAACAGATCACCAAACAGAACATCAACCGTAAAGGCGAAGAACTGTTTACCGGTGTGGTTCCGATTCTGGTGGAACTGGATGGTGATGTTAATGGTCATAAATTCAGCGTTCGTGGTGAAGGCGAAGGTGATGCCACGAATGGTAAACTGACCCTGAAATTTATCTGCACCACAGGTAAACTGCCGGTTCCGTGGCCGACCCTGGTTACCACCCTGACCTATGGTGTTCAGTGTTTCGCACGTTATCCGGATCATATGAAACAGCACGATTTCTTTAAAAGCGCCATGCCGGAAGGTTATGTTCAGGAACGT…	627	704	884	924	341	446	0.320155	2.16504	0.899579
78	AAGTAAAAAAAAAAAAAAAACCCGCCATATGGCGGGGGCACGGGGCGAAAACGCCCAAAACCACCG	CTCACTCCATCCTAGGTACAGTGCTAGCAAGTAAAAAAAAAAAAAAAACCCGCCATATGGCGGGGGCACGGGGCGAAAACGCCCAAAACCACCGATGGAGCTCATACAGTATTGCGGATATAGAATTCGTAGCGTTATTATGAGACGTCAAATCCCGTCACATACACCAG	AAAAAGCCAGATTATTAATCCGGCTTTTTTATTATTTAGGATCCATTGACGGCTAGCTCAGTCCTAGGTACAGTGCTAGC	ATGGAGCTCAAACAGAACAAAGAACAGATCACCAAACAGAACATCAACCGTAAAGGCGAAGAACTGTTTACCGGTGTGGTTCCGATTCTGGTGGAACTGGATGGTGATGTTAATGGTCATAAATTCAGCGTTCGTGGTGAAGGCGAAGGTGATGCCACGAATGGTAAACTGACCCTGAAATTTATCTGCACCACAGGTAAACTGCCGGTTCCGTGGCCGACCCTGGTTACCACCCTGACCTATGGTGTTCAGTGTTTCGCACGTTATCCGGATCATATGAAACAGCACGATTTCTTTAAAAGCGCCATGCCGGAAGGTTATGTTCAGGAACGTACCATTAGCTTTAAAGATGACGGCACCTATAAAACCCGTGCCGAAGTTAAATTCGAAGGCGATACC…	GTAGCGTTATTATGA	GAATTCGTAGCGTTATTATGAGACGTCGCGCCCAACTCAGGGCGCTACCATAACTCTGATACTAAGTAGGTTTTT	ATGCTCGAGGCTTCCTCCGAAGACGTTATCAAAGAGTTCATGCGTTTCAAAGTTCGTATGGAAGGTTCCGTTAACGGTCACGAGTTCGAAATCGAAGGTGAAGGTGAAGGTCGTCCGTACGAAGGTACCCAGACCGCTAAACTGAAAGTTACCAAAGGTGGTCCGCTGCCGTTCGCTTGGGACATCCTGTCCCCGCAGTTCCAGTACGGTTCCAAAGCTTACGTTAAACACCCGGCTGACATCCCGGACTACCTGAAACTGTCCTTCCCGGAAGGTTTCAAATGGGAACGTGTTATGAACTTCGAAGACGGTGGTGTTGTTACCGTTACCCAGGACTCCTCCCTGCAAGACGGTGAGTTCATCTACAAAGTTAAACTGCGTGGTACCAACTTCCCGTCC…	TCTAGAGGTCACAATTAATTAAGTAAAAAAAAACCCCGCCCCTGACAGGGCGGGGTTTTTTTTTCTAATATGCGGCCGCGGCATCAAATAAAACGAAAGGCTCAGTCGAAAGACTGGGCCTTTCGTTTTATCTGTTGTTTGTCGGTGAACGCTCTCCTGAGTAGGACAAATCCGCCGCCCTAGA	AAGTAAAAAAAAAAAAAAAACCCGCCATATGGCGGGGGCACGGGGCGAAAACGCCCAAAACCACCGATGGAGCTCAAACAGAACAAAGAACAGATCACCAAACAGAACATCAACCGTAAAGGCGAAGAACTGTTTACCGGTGTGGTTCCGATTCTGGTGGAACTGGATGGTGATGTTAATGGTCATAAATTCAGCGTTCGTGGTGAAGGCGAAGGTGATGCCACGAATGGTAAACTGACCCTGAAATTTATCTGCACCACAGGTAAACTGCCGGTTCCGTGGCCGACCCTGGTTACCACCCTGACCTATGGTGTTCAGTGTTTCGCACGTTATCCGGATCATATGAAACAGCACGATTTCTTTAAAAGCGCCATGCCGGAAGGTTATGTTCAGGAACGT…	9	187	136	27	56	33	0.780073	0.888567	0.981428
79	AAGTAAAAAAAAAAAAAAAACCCGCCATATGGCGGGAGGGAGCAGGGGACGAGGGGGCCACAAAGA	CTCACTCCATCCTAGGTACAGTGCTAGCAAGTAAAAAAAAAAAAAAAACCCGCCATATGGCGGGAGGGAGCAGGGGACGAGGGGGCCACAAAGAATGGAGCTCATACAGTATTGCGGATATAGAATTCGATCCGGCGCCGCCAGACGTCAAATCCCGTCACATACACCAG	AAAAAGCCAGATTATTAATCCGGCTTTTTTATTATTTAGGATCCATTGACGGCTAGCTCAGTCCTAGGTACAGTGCTAGC	ATGGAGCTCAAACAGAACAAAGAACAGATCACCAAACAGAACATCAACCGTAAAGGCGAAGAACTGTTTACCGGTGTGGTTCCGATTCTGGTGGAACTGGATGGTGATGTTAATGGTCATAAATTCAGCGTTCGTGGTGAAGGCGAAGGTGATGCCACGAATGGTAAACTGACCCTGAAATTTATCTGCACCACAGGTAAACTGCCGGTTCCGTGGCCGACCCTGGTTACCACCCTGACCTATGGTGTTCAGTGTTTCGCACGTTATCCGGATCATATGAAACAGCACGATTTCTTTAAAAGCGCCATGCCGGAAGGTTATGTTCAGGAACGTACCATTAGCTTTAAAGATGACGGCACCTATAAAACCCGTGCCGAAGTTAAATTCGAAGGCGATACC…	GATCCGGCGCCGCCA	GAATTCGATCCGGCGCCGCCAGACGTCGCGCCCAACTCAGGGCGCTACCATAACTCTGATACTAAGTAGGTTTTT	ATGCTCGAGGCTTCCTCCGAAGACGTTATCAAAGAGTTCATGCGTTTCAAAGTTCGTATGGAAGGTTCCGTTAACGGTCACGAGTTCGAAATCGAAGGTGAAGGTGAAGGTCGTCCGTACGAAGGTACCCAGACCGCTAAACTGAAAGTTACCAAAGGTGGTCCGCTGCCGTTCGCTTGGGACATCCTGTCCCCGCAGTTCCAGTACGGTTCCAAAGCTTACGTTAAACACCCGGCTGACATCCCGGACTACCTGAAACTGTCCTTCCCGGAAGGTTTCAAATGGGAACGTGTTATGAACTTCGAAGACGGTGGTGTTGTTACCGTTACCCAGGACTCCTCCCTGCAAGACGGTGAGTTCATCTACAAAGTTAAACTGCGTGGTACCAACTTCCCGTCC…	TCTAGAGGTCACAATTAATTAAGTAAAAAAAAACCCCGCCCCTGACAGGGCGGGGTTTTTTTTTCTAATATGCGGCCGCGGCATCAAATAAAACGAAAGGCTCAGTCGAAAGACTGGGCCTTTCGTTTTATCTGTTGTTTGTCGGTGAACGCTCTCCTGAGTAGGACAAATCCGCCGCCCTAGA	AAGTAAAAAAAAAAAAAAAACCCGCCATATGGCGGGAGGGAGCAGGGGACGAGGGGGCCACAAAGAATGGAGCTCAAACAGAACAAAGAACAGATCACCAAACAGAACATCAACCGTAAAGGCGAAGAACTGTTTACCGGTGTGGTTCCGATTCTGGTGGAACTGGATGGTGATGTTAATGGTCATAAATTCAGCGTTCGTGGTGAAGGCGAAGGTGATGCCACGAATGGTAAACTGACCCTGAAATTTATCTGCACCACAGGTAAACTGCCGGTTCCGTGGCCGACCCTGGTTACCACCCTGACCTATGGTGTTCAGTGTTTCGCACGTTATCCGGATCATATGAAACAGCACGATTTCTTTAAAAGCGCCATGCCGGAAGGTTATGTTCAGGAACGT…	1501	1267	672	1153	387	703	0.675862	1.02558	0.894106
80	AAGTAAAAAAAAAAAAAAAACCCGCCATATGGCGGGAGCAGGGCCACAACGCCGGCGCGGCCCGGG	CTCACTCCATCCTAGGTACAGTGCTAGCAAGTAAAAAAAAAAAAAAAACCCGCCATATGGCGGGAGCAGGGCCACAACGCCGGCGCGGCCCGGGATGGAGCTCATACAGTATTGCGGATATAGAATTCCCGGCCTCGCCGAGTGACGTCAAATCCCGTCACATACACCAG	AAAAAGCCAGATTATTAATCCGGCTTTTTTATTATTTAGGATCCATTGACGGCTAGCTCAGTCCTAGGTACAGTGCTAGC	ATGGAGCTCAAACAGAACAAAGAACAGATCACCAAACAGAACATCAACCGTAAAGGCGAAGAACTGTTTACCGGTGTGGTTCCGATTCTGGTGGAACTGGATGGTGATGTTAATGGTCATAAATTCAGCGTTCGTGGTGAAGGCGAAGGTGATGCCACGAATGGTAAACTGACCCTGAAATTTATCTGCACCACAGGTAAACTGCCGGTTCCGTGGCCGACCCTGGTTACCACCCTGACCTATGGTGTTCAGTGTTTCGCACGTTATCCGGATCATATGAAACAGCACGATTTCTTTAAAAGCGCCATGCCGGAAGGTTATGTTCAGGAACGTACCATTAGCTTTAAAGATGACGGCACCTATAAAACCCGTGCCGAAGTTAAATTCGAAGGCGATACC…	CCGGCCTCGCCGAGT	GAATTCCCGGCCTCGCCGAGTGACGTCGCGCCCAACTCAGGGCGCTACCATAACTCTGATACTAAGTAGGTTTTT	ATGCTCGAGGCTTCCTCCGAAGACGTTATCAAAGAGTTCATGCGTTTCAAAGTTCGTATGGAAGGTTCCGTTAACGGTCACGAGTTCGAAATCGAAGGTGAAGGTGAAGGTCGTCCGTACGAAGGTACCCAGACCGCTAAACTGAAAGTTACCAAAGGTGGTCCGCTGCCGTTCGCTTGGGACATCCTGTCCCCGCAGTTCCAGTACGGTTCCAAAGCTTACGTTAAACACCCGGCTGACATCCCGGACTACCTGAAACTGTCCTTCCCGGAAGGTTTCAAATGGGAACGTGTTATGAACTTCGAAGACGGTGGTGTTGTTACCGTTACCCAGGACTCCTCCCTGCAAGACGGTGAGTTCATCTACAAAGTTAAACTGCGTGGTACCAACTTCCCGTCC…	TCTAGAGGTCACAATTAATTAAGTAAAAAAAAACCCCGCCCCTGACAGGGCGGGGTTTTTTTTTCTAATATGCGGCCGCGGCATCAAATAAAACGAAAGGCTCAGTCGAAAGACTGGGCCTTTCGTTTTATCTGTTGTTTGTCGGTGAACGCTCTCCTGAGTAGGACAAATCCGCCGCCCTAGA	AAGTAAAAAAAAAAAAAAAACCCGCCATATGGCGGGAGCAGGGCCACAACGCCGGCGCGGCCCGGGATGGAGCTCAAACAGAACAAAGAACAGATCACCAAACAGAACATCAACCGTAAAGGCGAAGAACTGTTTACCGGTGTGGTTCCGATTCTGGTGGAACTGGATGGTGATGTTAATGGTCATAAATTCAGCGTTCGTGGTGAAGGCGAAGGTGATGCCACGAATGGTAAACTGACCCTGAAATTTATCTGCACCACAGGTAAACTGCCGGTTCCGTGGCCGACCCTGGTTACCACCCTGACCTATGGTGTTCAGTGTTTCGCACGTTATCCGGATCATATGAAACAGCACGATTTCTTTAAAAGCGCCATGCCGGAAGGTTATGTTCAGGAACGT…	937	1373	735	695	351	392	0.811881	0.853755	0.964644
81	AAGGAAAAAAAAAAAAAAAACCCGCCATATGGCGGGCGAGGGACCCCAGCGAGACGACCACACAGA	CTCACTCCATCCTAGGTACAGTGCTAGCAAGGAAAAAAAAAAAAAAAACCCGCCATATGGCGGGCGAGGGACCCCAGCGAGACGACCACACAGAATGGAGCTCATACAGTATTGCGGATATAGAATTCCTGCGCAAACCAGATGACGTCAAATCCCGTCACATACACCAG	AAAAAGCCAGATTATTAATCCGGCTTTTTTATTATTTAGGATCCATTGACGGCTAGCTCAGTCCTAGGTACAGTGCTAGC	ATGGAGCTCAAACAGAACAAAGAACAGATCACCAAACAGAACATCAACCGTAAAGGCGAAGAACTGTTTACCGGTGTGGTTCCGATTCTGGTGGAACTGGATGGTGATGTTAATGGTCATAAATTCAGCGTTCGTGGTGAAGGCGAAGGTGATGCCACGAATGGTAAACTGACCCTGAAATTTATCTGCACCACAGGTAAACTGCCGGTTCCGTGGCCGACCCTGGTTACCACCCTGACCTATGGTGTTCAGTGTTTCGCACGTTATCCGGATCATATGAAACAGCACGATTTCTTTAAAAGCGCCATGCCGGAAGGTTATGTTCAGGAACGTACCATTAGCTTTAAAGATGACGGCACCTATAAAACCCGTGCCGAAGTTAAATTCGAAGGCGATACC…	CTGCGCAAACCAGAT	GAATTCCTGCGCAAACCAGATGACGTCGCGCCCAACTCAGGGCGCTACCATAACTCTGATACTAAGTAGGTTTTT	ATGCTCGAGGCTTCCTCCGAAGACGTTATCAAAGAGTTCATGCGTTTCAAAGTTCGTATGGAAGGTTCCGTTAACGGTCACGAGTTCGAAATCGAAGGTGAAGGTGAAGGTCGTCCGTACGAAGGTACCCAGACCGCTAAACTGAAAGTTACCAAAGGTGGTCCGCTGCCGTTCGCTTGGGACATCCTGTCCCCGCAGTTCCAGTACGGTTCCAAAGCTTACGTTAAACACCCGGCTGACATCCCGGACTACCTGAAACTGTCCTTCCCGGAAGGTTTCAAATGGGAACGTGTTATGAACTTCGAAGACGGTGGTGTTGTTACCGTTACCCAGGACTCCTCCCTGCAAGACGGTGAGTTCATCTACAAAGTTAAACTGCGTGGTACCAACTTCCCGTCC…	TCTAGAGGTCACAATTAATTAAGTAAAAAAAAACCCCGCCCCTGACAGGGCGGGGTTTTTTTTTCTAATATGCGGCCGCGGCATCAAATAAAACGAAAGGCTCAGTCGAAAGACTGGGCCTTTCGTTTTATCTGTTGTTTGTCGGTGAACGCTCTCCTGAGTAGGACAAATCCGCCGCCCTAGA	AAGGAAAAAAAAAAAAAAAACCCGCCATATGGCGGGCGAGGGACCCCAGCGAGACGACCACACAGAATGGAGCTCAAACAGAACAAAGAACAGATCACCAAACAGAACATCAACCGTAAAGGCGAAGAACTGTTTACCGGTGTGGTTCCGATTCTGGTGGAACTGGATGGTGATGTTAATGGTCATAAATTCAGCGTTCGTGGTGAAGGCGAAGGTGATGCCACGAATGGTAAACTGACCCTGAAATTTATCTGCACCACAGGTAAACTGCCGGTTCCGTGGCCGACCCTGGTTACCACCCTGACCTATGGTGTTCAGTGTTTCGCACGTTATCCGGATCATATGAAACAGCACGATTTCTTTAAAAGCGCCATGCCGGAAGGTTATGTTCAGGAACGT…	385	434	287	169	23	43	0.763908	0.90737	0.992289
82	AAGGAAAAAAAAAAAAAAAACCCGCCATATGGCGGGGCCCAAGCAAAGCACGCGAAAAACGCACAG	CTCACTCCATCCTAGGTACAGTGCTAGCAAGGAAAAAAAAAAAAAAAACCCGCCATATGGCGGGGCCCAAGCAAAGCACGCGAAAAACGCACAGATGGAGCTCATACAGTATTGCGGATATAGAATTCAACTTGCGAAGCTAGGACGTCAAATCCCGTCACATACACCAG	AAAAAGCCAGATTATTAATCCGGCTTTTTTATTATTTAGGATCCATTGACGGCTAGCTCAGTCCTAGGTACAGTGCTAGC	ATGGAGCTCAAACAGAACAAAGAACAGATCACCAAACAGAACATCAACCGTAAAGGCGAAGAACTGTTTACCGGTGTGGTTCCGATTCTGGTGGAACTGGATGGTGATGTTAATGGTCATAAATTCAGCGTTCGTGGTGAAGGCGAAGGTGATGCCACGAATGGTAAACTGACCCTGAAATTTATCTGCACCACAGGTAAACTGCCGGTTCCGTGGCCGACCCTGGTTACCACCCTGACCTATGGTGTTCAGTGTTTCGCACGTTATCCGGATCATATGAAACAGCACGATTTCTTTAAAAGCGCCATGCCGGAAGGTTATGTTCAGGAACGTACCATTAGCTTTAAAGATGACGGCACCTATAAAACCCGTGCCGAAGTTAAATTCGAAGGCGATACC…	AACTTGCGAAGCTAG	GAATTCAACTTGCGAAGCTAGGACGTCGCGCCCAACTCAGGGCGCTACCATAACTCTGATACTAAGTAGGTTTTT	ATGCTCGAGGCTTCCTCCGAAGACGTTATCAAAGAGTTCATGCGTTTCAAAGTTCGTATGGAAGGTTCCGTTAACGGTCACGAGTTCGAAATCGAAGGTGAAGGTGAAGGTCGTCCGTACGAAGGTACCCAGACCGCTAAACTGAAAGTTACCAAAGGTGGTCCGCTGCCGTTCGCTTGGGACATCCTGTCCCCGCAGTTCCAGTACGGTTCCAAAGCTTACGTTAAACACCCGGCTGACATCCCGGACTACCTGAAACTGTCCTTCCCGGAAGGTTTCAAATGGGAACGTGTTATGAACTTCGAAGACGGTGGTGTTGTTACCGTTACCCAGGACTCCTCCCTGCAAGACGGTGAGTTCATCTACAAAGTTAAACTGCGTGGTACCAACTTCCCGTCC…	TCTAGAGGTCACAATTAATTAAGTAAAAAAAAACCCCGCCCCTGACAGGGCGGGGTTTTTTTTTCTAATATGCGGCCGCGGCATCAAATAAAACGAAAGGCTCAGTCGAAAGACTGGGCCTTTCGTTTTATCTGTTGTTTGTCGGTGAACGCTCTCCTGAGTAGGACAAATCCGCCGCCCTAGA	AAGGAAAAAAAAAAAAAAAACCCGCCATATGGCGGGGCCCAAGCAAAGCACGCGAAAAACGCACAGATGGAGCTCAAACAGAACAAAGAACAGATCACCAAACAGAACATCAACCGTAAAGGCGAAGAACTGTTTACCGGTGTGGTTCCGATTCTGGTGGAACTGGATGGTGATGTTAATGGTCATAAATTCAGCGTTCGTGGTGAAGGCGAAGGTGATGCCACGAATGGTAAACTGACCCTGAAATTTATCTGCACCACAGGTAAACTGCCGGTTCCGTGGCCGACCCTGGTTACCACCCTGACCTATGGTGTTCAGTGTTTCGCACGTTATCCGGATCATATGAAACAGCACGATTTCTTTAAAAGCGCCATGCCGGAAGGTTATGTTCAGGAACGT…	640	779	507	518	195	353	0.682806	1.01515	0.950764
83	AAGGAAAAAAAAAAAAAAAACCCGCCATATGGCGGGCGAGCGAGGCCACCAGCCCCACACCGGGCC	CTCACTCCATCCTAGGTACAGTGCTAGCAAGGAAAAAAAAAAAAAAAACCCGCCATATGGCGGGCGAGCGAGGCCACCAGCCCCACACCGGGCCATGGAGCTCATACAGTATTGCGGATATAGAATTCCAATATCCGACGGTCGACGTCAAATCCCGTCACATACACCAG	AAAAAGCCAGATTATTAATCCGGCTTTTTTATTATTTAGGATCCATTGACGGCTAGCTCAGTCCTAGGTACAGTGCTAGC	ATGGAGCTCAAACAGAACAAAGAACAGATCACCAAACAGAACATCAACCGTAAAGGCGAAGAACTGTTTACCGGTGTGGTTCCGATTCTGGTGGAACTGGATGGTGATGTTAATGGTCATAAATTCAGCGTTCGTGGTGAAGGCGAAGGTGATGCCACGAATGGTAAACTGACCCTGAAATTTATCTGCACCACAGGTAAACTGCCGGTTCCGTGGCCGACCCTGGTTACCACCCTGACCTATGGTGTTCAGTGTTTCGCACGTTATCCGGATCATATGAAACAGCACGATTTCTTTAAAAGCGCCATGCCGGAAGGTTATGTTCAGGAACGTACCATTAGCTTTAAAGATGACGGCACCTATAAAACCCGTGCCGAAGTTAAATTCGAAGGCGATACC…	CAATATCCGACGGTC	GAATTCCAATATCCGACGGTCGACGTCGCGCCCAACTCAGGGCGCTACCATAACTCTGATACTAAGTAGGTTTTT	ATGCTCGAGGCTTCCTCCGAAGACGTTATCAAAGAGTTCATGCGTTTCAAAGTTCGTATGGAAGGTTCCGTTAACGGTCACGAGTTCGAAATCGAAGGTGAAGGTGAAGGTCGTCCGTACGAAGGTACCCAGACCGCTAAACTGAAAGTTACCAAAGGTGGTCCGCTGCCGTTCGCTTGGGACATCCTGTCCCCGCAGTTCCAGTACGGTTCCAAAGCTTACGTTAAACACCCGGCTGACATCCCGGACTACCTGAAACTGTCCTTCCCGGAAGGTTTCAAATGGGAACGTGTTATGAACTTCGAAGACGGTGGTGTTGTTACCGTTACCCAGGACTCCTCCCTGCAAGACGGTGAGTTCATCTACAAAGTTAAACTGCGTGGTACCAACTTCCCGTCC…	TCTAGAGGTCACAATTAATTAAGTAAAAAAAAACCCCGCCCCTGACAGGGCGGGGTTTTTTTTTCTAATATGCGGCCGCGGCATCAAATAAAACGAAAGGCTCAGTCGAAAGACTGGGCCTTTCGTTTTATCTGTTGTTTGTCGGTGAACGCTCTCCTGAGTAGGACAAATCCGCCGCCCTAGA	AAGGAAAAAAAAAAAAAAAACCCGCCATATGGCGGGCGAGCGAGGCCACCAGCCCCACACCGGGCCATGGAGCTCAAACAGAACAAAGAACAGATCACCAAACAGAACATCAACCGTAAAGGCGAAGAACTGTTTACCGGTGTGGTTCCGATTCTGGTGGAACTGGATGGTGATGTTAATGGTCATAAATTCAGCGTTCGTGGTGAAGGCGAAGGTGATGCCACGAATGGTAAACTGACCCTGAAATTTATCTGCACCACAGGTAAACTGCCGGTTCCGTGGCCGACCCTGGTTACCACCCTGACCTATGGTGTTCAGTGTTTCGCACGTTATCCGGATCATATGAAACAGCACGATTTCTTTAAAAGCGCCATGCCGGAAGGTTATGTTCAGGAACGT…	870	218	257	101	177	342	0.47166	1.46959	0.785926
84	AAGGAAAAAAAAAAAAAAAACCCGCCATATGGCGGGAGCACAGAAAGGGCGACGCAGCAGAGCGCG	CTCACTCCATCCTAGGTACAGTGCTAGCAAGGAAAAAAAAAAAAAAAACCCGCCATATGGCGGGAGCACAGAAAGGGCGACGCAGCAGAGCGCGATGGAGCTCATACAGTATTGCGGATATAGAATTCGGTAAGGCGACATTCGACGTCAAATCCCGTCACATACACCAG	AAAAAGCCAGATTATTAATCCGGCTTTTTTATTATTTAGGATCCATTGACGGCTAGCTCAGTCCTAGGTACAGTGCTAGC	ATGGAGCTCAAACAGAACAAAGAACAGATCACCAAACAGAACATCAACCGTAAAGGCGAAGAACTGTTTACCGGTGTGGTTCCGATTCTGGTGGAACTGGATGGTGATGTTAATGGTCATAAATTCAGCGTTCGTGGTGAAGGCGAAGGTGATGCCACGAATGGTAAACTGACCCTGAAATTTATCTGCACCACAGGTAAACTGCCGGTTCCGTGGCCGACCCTGGTTACCACCCTGACCTATGGTGTTCAGTGTTTCGCACGTTATCCGGATCATATGAAACAGCACGATTTCTTTAAAAGCGCCATGCCGGAAGGTTATGTTCAGGAACGTACCATTAGCTTTAAAGATGACGGCACCTATAAAACCCGTGCCGAAGTTAAATTCGAAGGCGATACC…	GGTAAGGCGACATTC	GAATTCGGTAAGGCGACATTCGACGTCGCGCCCAACTCAGGGCGCTACCATAACTCTGATACTAAGTAGGTTTTT	ATGCTCGAGGCTTCCTCCGAAGACGTTATCAAAGAGTTCATGCGTTTCAAAGTTCGTATGGAAGGTTCCGTTAACGGTCACGAGTTCGAAATCGAAGGTGAAGGTGAAGGTCGTCCGTACGAAGGTACCCAGACCGCTAAACTGAAAGTTACCAAAGGTGGTCCGCTGCCGTTCGCTTGGGACATCCTGTCCCCGCAGTTCCAGTACGGTTCCAAAGCTTACGTTAAACACCCGGCTGACATCCCGGACTACCTGAAACTGTCCTTCCCGGAAGGTTTCAAATGGGAACGTGTTATGAACTTCGAAGACGGTGGTGTTGTTACCGTTACCCAGGACTCCTCCCTGCAAGACGGTGAGTTCATCTACAAAGTTAAACTGCGTGGTACCAACTTCCCGTCC…	TCTAGAGGTCACAATTAATTAAGTAAAAAAAAACCCCGCCCCTGACAGGGCGGGGTTTTTTTTTCTAATATGCGGCCGCGGCATCAAATAAAACGAAAGGCTCAGTCGAAAGACTGGGCCTTTCGTTTTATCTGTTGTTTGTCGGTGAACGCTCTCCTGAGTAGGACAAATCCGCCGCCCTAGA	AAGGAAAAAAAAAAAAAAAACCCGCCATATGGCGGGAGCACAGAAAGGGCGACGCAGCAGAGCGCGATGGAGCTCAAACAGAACAAAGAACAGATCACCAAACAGAACATCAACCGTAAAGGCGAAGAACTGTTTACCGGTGTGGTTCCGATTCTGGTGGAACTGGATGGTGATGTTAATGGTCATAAATTCAGCGTTCGTGGTGAAGGCGAAGGTGATGCCACGAATGGTAAACTGACCCTGAAATTTATCTGCACCACAGGTAAACTGCCGGTTCCGTGGCCGACCCTGGTTACCACCCTGACCTATGGTGTTCAGTGTTTCGCACGTTATCCGGATCATATGAAACAGCACGATTTCTTTAAAAGCGCCATGCCGGAAGGTTATGTTCAGGAACGT…	50	141	48	2	20	0	1.17078	0.592038	0.996159
85	AAGGAAAAAAAAAAAAAAAACCCGCCATATGGCGGGGGAGCGGCGGAAAAAAAGGACAGACCCGGA	CTCACTCCATCCTAGGTACAGTGCTAGCAAGGAAAAAAAAAAAAAAAACCCGCCATATGGCGGGGGAGCGGCGGAAAAAAAGGACAGACCCGGAATGGAGCTCATACAGTATTGCGGATATAGAATTCCGGAATAATTACTTTGACGTCAAATCCCGTCACATACACCAG	AAAAAGCCAGATTATTAATCCGGCTTTTTTATTATTTAGGATCCATTGACGGCTAGCTCAGTCCTAGGTACAGTGCTAGC	ATGGAGCTCAAACAGAACAAAGAACAGATCACCAAACAGAACATCAACCGTAAAGGCGAAGAACTGTTTACCGGTGTGGTTCCGATTCTGGTGGAACTGGATGGTGATGTTAATGGTCATAAATTCAGCGTTCGTGGTGAAGGCGAAGGTGATGCCACGAATGGTAAACTGACCCTGAAATTTATCTGCACCACAGGTAAACTGCCGGTTCCGTGGCCGACCCTGGTTACCACCCTGACCTATGGTGTTCAGTGTTTCGCACGTTATCCGGATCATATGAAACAGCACGATTTCTTTAAAAGCGCCATGCCGGAAGGTTATGTTCAGGAACGTACCATTAGCTTTAAAGATGACGGCACCTATAAAACCCGTGCCGAAGTTAAATTCGAAGGCGATACC…	CGGAATAATTACTTT	GAATTCCGGAATAATTACTTTGACGTCGCGCCCAACTCAGGGCGCTACCATAACTCTGATACTAAGTAGGTTTTT	ATGCTCGAGGCTTCCTCCGAAGACGTTATCAAAGAGTTCATGCGTTTCAAAGTTCGTATGGAAGGTTCCGTTAACGGTCACGAGTTCGAAATCGAAGGTGAAGGTGAAGGTCGTCCGTACGAAGGTACCCAGACCGCTAAACTGAAAGTTACCAAAGGTGGTCCGCTGCCGTTCGCTTGGGACATCCTGTCCCCGCAGTTCCAGTACGGTTCCAAAGCTTACGTTAAACACCCGGCTGACATCCCGGACTACCTGAAACTGTCCTTCCCGGAAGGTTTCAAATGGGAACGTGTTATGAACTTCGAAGACGGTGGTGTTGTTACCGTTACCCAGGACTCCTCCCTGCAAGACGGTGAGTTCATCTACAAAGTTAAACTGCGTGGTACCAACTTCCCGTCC…	TCTAGAGGTCACAATTAATTAAGTAAAAAAAAACCCCGCCCCTGACAGGGCGGGGTTTTTTTTTCTAATATGCGGCCGCGGCATCAAATAAAACGAAAGGCTCAGTCGAAAGACTGGGCCTTTCGTTTTATCTGTTGTTTGTCGGTGAACGCTCTCCTGAGTAGGACAAATCCGCCGCCCTAGA	AAGGAAAAAAAAAAAAAAAACCCGCCATATGGCGGGGGAGCGGCGGAAAAAAAGGACAGACCCGGAATGGAGCTCAAACAGAACAAAGAACAGATCACCAAACAGAACATCAACCGTAAAGGCGAAGAACTGTTTACCGGTGTGGTTCCGATTCTGGTGGAACTGGATGGTGATGTTAATGGTCATAAATTCAGCGTTCGTGGTGAAGGCGAAGGTGATGCCACGAATGGTAAACTGACCCTGAAATTTATCTGCACCACAGGTAAACTGCCGGTTCCGTGGCCGACCCTGGTTACCACCCTGACCTATGGTGTTCAGTGTTTCGCACGTTATCCGGATCATATGAAACAGCACGATTTCTTTAAAAGCGCCATGCCGGAAGGTTATGTTCAGGAACGT…	308	514	188	3	137	346	1.13744	0.609393	0.979074
86	AAGGAAAAAAAAAAAAAAAACCCGCCATATGGCGGGCCCGGAAGGGAGAACAGCACGGAGGCGAAC	CTCACTCCATCCTAGGTACAGTGCTAGCAAGGAAAAAAAAAAAAAAAACCCGCCATATGGCGGGCCCGGAAGGGAGAACAGCACGGAGGCGAACATGGAGCTCATACAGTATTGCGGATATAGAATTCTACGATGTAATATTTGACGTCAAATCCCGTCACATACACCAG	AAAAAGCCAGATTATTAATCCGGCTTTTTTATTATTTAGGATCCATTGACGGCTAGCTCAGTCCTAGGTACAGTGCTAGC	ATGGAGCTCAAACAGAACAAAGAACAGATCACCAAACAGAACATCAACCGTAAAGGCGAAGAACTGTTTACCGGTGTGGTTCCGATTCTGGTGGAACTGGATGGTGATGTTAATGGTCATAAATTCAGCGTTCGTGGTGAAGGCGAAGGTGATGCCACGAATGGTAAACTGACCCTGAAATTTATCTGCACCACAGGTAAACTGCCGGTTCCGTGGCCGACCCTGGTTACCACCCTGACCTATGGTGTTCAGTGTTTCGCACGTTATCCGGATCATATGAAACAGCACGATTTCTTTAAAAGCGCCATGCCGGAAGGTTATGTTCAGGAACGTACCATTAGCTTTAAAGATGACGGCACCTATAAAACCCGTGCCGAAGTTAAATTCGAAGGCGATACC…	TACGATGTAATATTT	GAATTCTACGATGTAATATTTGACGTCGCGCCCAACTCAGGGCGCTACCATAACTCTGATACTAAGTAGGTTTTT	ATGCTCGAGGCTTCCTCCGAAGACGTTATCAAAGAGTTCATGCGTTTCAAAGTTCGTATGGAAGGTTCCGTTAACGGTCACGAGTTCGAAATCGAAGGTGAAGGTGAAGGTCGTCCGTACGAAGGTACCCAGACCGCTAAACTGAAAGTTACCAAAGGTGGTCCGCTGCCGTTCGCTTGGGACATCCTGTCCCCGCAGTTCCAGTACGGTTCCAAAGCTTACGTTAAACACCCGGCTGACATCCCGGACTACCTGAAACTGTCCTTCCCGGAAGGTTTCAAATGGGAACGTGTTATGAACTTCGAAGACGGTGGTGTTGTTACCGTTACCCAGGACTCCTCCCTGCAAGACGGTGAGTTCATCTACAAAGTTAAACTGCGTGGTACCAACTTCCCGTCC…	TCTAGAGGTCACAATTAATTAAGTAAAAAAAAACCCCGCCCCTGACAGGGCGGGGTTTTTTTTTCTAATATGCGGCCGCGGCATCAAATAAAACGAAAGGCTCAGTCGAAAGACTGGGCCTTTCGTTTTATCTGTTGTTTGTCGGTGAACGCTCTCCTGAGTAGGACAAATCCGCCGCCCTAGA	AAGGAAAAAAAAAAAAAAAACCCGCCATATGGCGGGCCCGGAAGGGAGAACAGCACGGAGGCGAACATGGAGCTCAAACAGAACAAAGAACAGATCACCAAACAGAACATCAACCGTAAAGGCGAAGAACTGTTTACCGGTGTGGTTCCGATTCTGGTGGAACTGGATGGTGATGTTAATGGTCATAAATTCAGCGTTCGTGGTGAAGGCGAAGGTGATGCCACGAATGGTAAACTGACCCTGAAATTTATCTGCACCACAGGTAAACTGCCGGTTCCGTGGCCGACCCTGGTTACCACCCTGACCTATGGTGTTCAGTGTTTCGCACGTTATCCGGATCATATGAAACAGCACGATTTCTTTAAAAGCGCCATGCCGGAAGGTTATGTTCAGGAACGT…	988	1192	1346	1203	369	1677	0.413845	1.6749	0.906674
87	AAGGAAAAAAAAAAAAAAAACCCGCCATATGGCGGGCGGAGGCAACAAACGAAAGGAAACCGGGAC	CTCACTCCATCCTAGGTACAGTGCTAGCAAGGAAAAAAAAAAAAAAAACCCGCCATATGGCGGGCGGAGGCAACAAACGAAAGGAAACCGGGACATGGAGCTCATACAGTATTGCGGATATAGAATTCGGGAAATGCATTTGAGACGTCAAATCCCGTCACATACACCAG	AAAAAGCCAGATTATTAATCCGGCTTTTTTATTATTTAGGATCCATTGACGGCTAGCTCAGTCCTAGGTACAGTGCTAGC	ATGGAGCTCAAACAGAACAAAGAACAGATCACCAAACAGAACATCAACCGTAAAGGCGAAGAACTGTTTACCGGTGTGGTTCCGATTCTGGTGGAACTGGATGGTGATGTTAATGGTCATAAATTCAGCGTTCGTGGTGAAGGCGAAGGTGATGCCACGAATGGTAAACTGACCCTGAAATTTATCTGCACCACAGGTAAACTGCCGGTTCCGTGGCCGACCCTGGTTACCACCCTGACCTATGGTGTTCAGTGTTTCGCACGTTATCCGGATCATATGAAACAGCACGATTTCTTTAAAAGCGCCATGCCGGAAGGTTATGTTCAGGAACGTACCATTAGCTTTAAAGATGACGGCACCTATAAAACCCGTGCCGAAGTTAAATTCGAAGGCGATACC…	GGGAAATGCATTTGA	GAATTCGGGAAATGCATTTGAGACGTCGCGCCCAACTCAGGGCGCTACCATAACTCTGATACTAAGTAGGTTTTT	ATGCTCGAGGCTTCCTCCGAAGACGTTATCAAAGAGTTCATGCGTTTCAAAGTTCGTATGGAAGGTTCCGTTAACGGTCACGAGTTCGAAATCGAAGGTGAAGGTGAAGGTCGTCCGTACGAAGGTACCCAGACCGCTAAACTGAAAGTTACCAAAGGTGGTCCGCTGCCGTTCGCTTGGGACATCCTGTCCCCGCAGTTCCAGTACGGTTCCAAAGCTTACGTTAAACACCCGGCTGACATCCCGGACTACCTGAAACTGTCCTTCCCGGAAGGTTTCAAATGGGAACGTGTTATGAACTTCGAAGACGGTGGTGTTGTTACCGTTACCCAGGACTCCTCCCTGCAAGACGGTGAGTTCATCTACAAAGTTAAACTGCGTGGTACCAACTTCCCGTCC…	TCTAGAGGTCACAATTAATTAAGTAAAAAAAAACCCCGCCCCTGACAGGGCGGGGTTTTTTTTTCTAATATGCGGCCGCGGCATCAAATAAAACGAAAGGCTCAGTCGAAAGACTGGGCCTTTCGTTTTATCTGTTGTTTGTCGGTGAACGCTCTCCTGAGTAGGACAAATCCGCCGCCCTAGA	AAGGAAAAAAAAAAAAAAAACCCGCCATATGGCGGGCGGAGGCAACAAACGAAAGGAAACCGGGACATGGAGCTCAAACAGAACAAAGAACAGATCACCAAACAGAACATCAACCGTAAAGGCGAAGAACTGTTTACCGGTGTGGTTCCGATTCTGGTGGAACTGGATGGTGATGTTAATGGTCATAAATTCAGCGTTCGTGGTGAAGGCGAAGGTGATGCCACGAATGGTAAACTGACCCTGAAATTTATCTGCACCACAGGTAAACTGCCGGTTCCGTGGCCGACCCTGGTTACCACCCTGACCTATGGTGTTCAGTGTTTCGCACGTTATCCGGATCATATGAAACAGCACGATTTCTTTAAAAGCGCCATGCCGGAAGGTTATGTTCAGGAACGT…	638	1157	721	789	70	361	0.703665	0.985053	0.963693
88	AAGGAAAAAAAAAAAAAAAACCCGCCATATGGCGGGCGGAGCGCAACGCGGCAAGACCACCCGGCG	CTCACTCCATCCTAGGTACAGTGCTAGCAAGGAAAAAAAAAAAAAAAACCCGCCATATGGCGGGCGGAGCGCAACGCGGCAAGACCACCCGGCGATGGAGCTCATACAGTATTGCGGATATAGAATTCCGTCAAATGGAGGCTGACGTCAAATCCCGTCACATACACCAG	AAAAAGCCAGATTATTAATCCGGCTTTTTTATTATTTAGGATCCATTGACGGCTAGCTCAGTCCTAGGTACAGTGCTAGC	ATGGAGCTCAAACAGAACAAAGAACAGATCACCAAACAGAACATCAACCGTAAAGGCGAAGAACTGTTTACCGGTGTGGTTCCGATTCTGGTGGAACTGGATGGTGATGTTAATGGTCATAAATTCAGCGTTCGTGGTGAAGGCGAAGGTGATGCCACGAATGGTAAACTGACCCTGAAATTTATCTGCACCACAGGTAAACTGCCGGTTCCGTGGCCGACCCTGGTTACCACCCTGACCTATGGTGTTCAGTGTTTCGCACGTTATCCGGATCATATGAAACAGCACGATTTCTTTAAAAGCGCCATGCCGGAAGGTTATGTTCAGGAACGTACCATTAGCTTTAAAGATGACGGCACCTATAAAACCCGTGCCGAAGTTAAATTCGAAGGCGATACC…	CGTCAAATGGAGGCT	GAATTCCGTCAAATGGAGGCTGACGTCGCGCCCAACTCAGGGCGCTACCATAACTCTGATACTAAGTAGGTTTTT	ATGCTCGAGGCTTCCTCCGAAGACGTTATCAAAGAGTTCATGCGTTTCAAAGTTCGTATGGAAGGTTCCGTTAACGGTCACGAGTTCGAAATCGAAGGTGAAGGTGAAGGTCGTCCGTACGAAGGTACCCAGACCGCTAAACTGAAAGTTACCAAAGGTGGTCCGCTGCCGTTCGCTTGGGACATCCTGTCCCCGCAGTTCCAGTACGGTTCCAAAGCTTACGTTAAACACCCGGCTGACATCCCGGACTACCTGAAACTGTCCTTCCCGGAAGGTTTCAAATGGGAACGTGTTATGAACTTCGAAGACGGTGGTGTTGTTACCGTTACCCAGGACTCCTCCCTGCAAGACGGTGAGTTCATCTACAAAGTTAAACTGCGTGGTACCAACTTCCCGTCC…	TCTAGAGGTCACAATTAATTAAGTAAAAAAAAACCCCGCCCCTGACAGGGCGGGGTTTTTTTTTCTAATATGCGGCCGCGGCATCAAATAAAACGAAAGGCTCAGTCGAAAGACTGGGCCTTTCGTTTTATCTGTTGTTTGTCGGTGAACGCTCTCCTGAGTAGGACAAATCCGCCGCCCTAGA	AAGGAAAAAAAAAAAAAAAACCCGCCATATGGCGGGCGGAGCGCAACGCGGCAAGACCACCCGGCGATGGAGCTCAAACAGAACAAAGAACAGATCACCAAACAGAACATCAACCGTAAAGGCGAAGAACTGTTTACCGGTGTGGTTCCGATTCTGGTGGAACTGGATGGTGATGTTAATGGTCATAAATTCAGCGTTCGTGGTGAAGGCGAAGGTGATGCCACGAATGGTAAACTGACCCTGAAATTTATCTGCACCACAGGTAAACTGCCGGTTCCGTGGCCGACCCTGGTTACCACCCTGACCTATGGTGTTCAGTGTTTCGCACGTTATCCGGATCATATGAAACAGCACGATTTCTTTAAAAGCGCCATGCCGGAAGGTTATGTTCAGGAACGT…	3622	3035	1362	1202	720	1457	0.925619	0.748847	0.971383
89	AAGCAAAAAAAAAAAAAAAACCCGCCATATGGCGGGAAAAGAGCAGGGCCGCCAAGAGGAGCGACG	CTCACTCCATCCTAGGTACAGTGCTAGCAAGCAAAAAAAAAAAAAAAACCCGCCATATGGCGGGAAAAGAGCAGGGCCGCCAAGAGGAGCGACGATGGAGCTCATACAGTATTGCGGATATAGAATTCAATCTTAGTGCAAAGGACGTCAAATCCCGTCACATACACCAG	AAAAAGCCAGATTATTAATCCGGCTTTTTTATTATTTAGGATCCATTGACGGCTAGCTCAGTCCTAGGTACAGTGCTAGC	ATGGAGCTCAAACAGAACAAAGAACAGATCACCAAACAGAACATCAACCGTAAAGGCGAAGAACTGTTTACCGGTGTGGTTCCGATTCTGGTGGAACTGGATGGTGATGTTAATGGTCATAAATTCAGCGTTCGTGGTGAAGGCGAAGGTGATGCCACGAATGGTAAACTGACCCTGAAATTTATCTGCACCACAGGTAAACTGCCGGTTCCGTGGCCGACCCTGGTTACCACCCTGACCTATGGTGTTCAGTGTTTCGCACGTTATCCGGATCATATGAAACAGCACGATTTCTTTAAAAGCGCCATGCCGGAAGGTTATGTTCAGGAACGTACCATTAGCTTTAAAGATGACGGCACCTATAAAACCCGTGCCGAAGTTAAATTCGAAGGCGATACC…	AATCTTAGTGCAAAG	GAATTCAATCTTAGTGCAAAGGACGTCGCGCCCAACTCAGGGCGCTACCATAACTCTGATACTAAGTAGGTTTTT	ATGCTCGAGGCTTCCTCCGAAGACGTTATCAAAGAGTTCATGCGTTTCAAAGTTCGTATGGAAGGTTCCGTTAACGGTCACGAGTTCGAAATCGAAGGTGAAGGTGAAGGTCGTCCGTACGAAGGTACCCAGACCGCTAAACTGAAAGTTACCAAAGGTGGTCCGCTGCCGTTCGCTTGGGACATCCTGTCCCCGCAGTTCCAGTACGGTTCCAAAGCTTACGTTAAACACCCGGCTGACATCCCGGACTACCTGAAACTGTCCTTCCCGGAAGGTTTCAAATGGGAACGTGTTATGAACTTCGAAGACGGTGGTGTTGTTACCGTTACCCAGGACTCCTCCCTGCAAGACGGTGAGTTCATCTACAAAGTTAAACTGCGTGGTACCAACTTCCCGTCC…	TCTAGAGGTCACAATTAATTAAGTAAAAAAAAACCCCGCCCCTGACAGGGCGGGGTTTTTTTTTCTAATATGCGGCCGCGGCATCAAATAAAACGAAAGGCTCAGTCGAAAGACTGGGCCTTTCGTTTTATCTGTTGTTTGTCGGTGAACGCTCTCCTGAGTAGGACAAATCCGCCGCCCTAGA	AAGCAAAAAAAAAAAAAAAACCCGCCATATGGCGGGAAAAGAGCAGGGCCGCCAAGAGGAGCGACGATGGAGCTCAAACAGAACAAAGAACAGATCACCAAACAGAACATCAACCGTAAAGGCGAAGAACTGTTTACCGGTGTGGTTCCGATTCTGGTGGAACTGGATGGTGATGTTAATGGTCATAAATTCAGCGTTCGTGGTGAAGGCGAAGGTGATGCCACGAATGGTAAACTGACCCTGAAATTTATCTGCACCACAGGTAAACTGCCGGTTCCGTGGCCGACCCTGGTTACCACCCTGACCTATGGTGTTCAGTGTTTCGCACGTTATCCGGATCATATGAAACAGCACGATTTCTTTAAAAGCGCCATGCCGGAAGGTTATGTTCAGGAACGT…	807	1042	662	111	8	123	0.856555	0.809227	0.999798
90	AAGCAAAAAAAAAAAAAAAACCCGCCATATGGCGGGGCGCGAACCCCGCAACCCCCGAACACCAGG	CTCACTCCATCCTAGGTACAGTGCTAGCAAGCAAAAAAAAAAAAAAAACCCGCCATATGGCGGGGCGCGAACCCCGCAACCCCCGAACACCAGGATGGAGCTCATACAGTATTGCGGATATAGAATTCCCCACATCGATGCATGACGTCAAATCCCGTCACATACACCAG	AAAAAGCCAGATTATTAATCCGGCTTTTTTATTATTTAGGATCCATTGACGGCTAGCTCAGTCCTAGGTACAGTGCTAGC	ATGGAGCTCAAACAGAACAAAGAACAGATCACCAAACAGAACATCAACCGTAAAGGCGAAGAACTGTTTACCGGTGTGGTTCCGATTCTGGTGGAACTGGATGGTGATGTTAATGGTCATAAATTCAGCGTTCGTGGTGAAGGCGAAGGTGATGCCACGAATGGTAAACTGACCCTGAAATTTATCTGCACCACAGGTAAACTGCCGGTTCCGTGGCCGACCCTGGTTACCACCCTGACCTATGGTGTTCAGTGTTTCGCACGTTATCCGGATCATATGAAACAGCACGATTTCTTTAAAAGCGCCATGCCGGAAGGTTATGTTCAGGAACGTACCATTAGCTTTAAAGATGACGGCACCTATAAAACCCGTGCCGAAGTTAAATTCGAAGGCGATACC…	CCCACATCGATGCAT	GAATTCCCCACATCGATGCATGACGTCGCGCCCAACTCAGGGCGCTACCATAACTCTGATACTAAGTAGGTTTTT	ATGCTCGAGGCTTCCTCCGAAGACGTTATCAAAGAGTTCATGCGTTTCAAAGTTCGTATGGAAGGTTCCGTTAACGGTCACGAGTTCGAAATCGAAGGTGAAGGTGAAGGTCGTCCGTACGAAGGTACCCAGACCGCTAAACTGAAAGTTACCAAAGGTGGTCCGCTGCCGTTCGCTTGGGACATCCTGTCCCCGCAGTTCCAGTACGGTTCCAAAGCTTACGTTAAACACCCGGCTGACATCCCGGACTACCTGAAACTGTCCTTCCCGGAAGGTTTCAAATGGGAACGTGTTATGAACTTCGAAGACGGTGGTGTTGTTACCGTTACCCAGGACTCCTCCCTGCAAGACGGTGAGTTCATCTACAAAGTTAAACTGCGTGGTACCAACTTCCCGTCC…	TCTAGAGGTCACAATTAATTAAGTAAAAAAAAACCCCGCCCCTGACAGGGCGGGGTTTTTTTTTCTAATATGCGGCCGCGGCATCAAATAAAACGAAAGGCTCAGTCGAAAGACTGGGCCTTTCGTTTTATCTGTTGTTTGTCGGTGAACGCTCTCCTGAGTAGGACAAATCCGCCGCCCTAGA	AAGCAAAAAAAAAAAAAAAACCCGCCATATGGCGGGGCGCGAACCCCGCAACCCCCGAACACCAGGATGGAGCTCAAACAGAACAAAGAACAGATCACCAAACAGAACATCAACCGTAAAGGCGAAGAACTGTTTACCGGTGTGGTTCCGATTCTGGTGGAACTGGATGGTGATGTTAATGGTCATAAATTCAGCGTTCGTGGTGAAGGCGAAGGTGATGCCACGAATGGTAAACTGACCCTGAAATTTATCTGCACCACAGGTAAACTGCCGGTTCCGTGGCCGACCCTGGTTACCACCCTGACCTATGGTGTTCAGTGTTTCGCACGTTATCCGGATCATATGAAACAGCACGATTTCTTTAAAAGCGCCATGCCGGAAGGTTATGTTCAGGAACGT…	281	273	71	161	66	27	1.10989	0.624517	0.949909
91	AAGCAAAAAAAAAAAAAAAACCCGCCATATGGCGGGAAAAAGGAGACGGCACCCCCCGCGCCAGAC	CTCACTCCATCCTAGGTACAGTGCTAGCAAGCAAAAAAAAAAAAAAAACCCGCCATATGGCGGGAAAAAGGAGACGGCACCCCCCGCGCCAGACATGGAGCTCATACAGTATTGCGGATATAGAATTCCATGGGATTTAATTGGACGTCAAATCCCGTCACATACACCAG	AAAAAGCCAGATTATTAATCCGGCTTTTTTATTATTTAGGATCCATTGACGGCTAGCTCAGTCCTAGGTACAGTGCTAGC	ATGGAGCTCAAACAGAACAAAGAACAGATCACCAAACAGAACATCAACCGTAAAGGCGAAGAACTGTTTACCGGTGTGGTTCCGATTCTGGTGGAACTGGATGGTGATGTTAATGGTCATAAATTCAGCGTTCGTGGTGAAGGCGAAGGTGATGCCACGAATGGTAAACTGACCCTGAAATTTATCTGCACCACAGGTAAACTGCCGGTTCCGTGGCCGACCCTGGTTACCACCCTGACCTATGGTGTTCAGTGTTTCGCACGTTATCCGGATCATATGAAACAGCACGATTTCTTTAAAAGCGCCATGCCGGAAGGTTATGTTCAGGAACGTACCATTAGCTTTAAAGATGACGGCACCTATAAAACCCGTGCCGAAGTTAAATTCGAAGGCGATACC…	CATGGGATTTAATTG	GAATTCCATGGGATTTAATTGGACGTCGCGCCCAACTCAGGGCGCTACCATAACTCTGATACTAAGTAGGTTTTT	ATGCTCGAGGCTTCCTCCGAAGACGTTATCAAAGAGTTCATGCGTTTCAAAGTTCGTATGGAAGGTTCCGTTAACGGTCACGAGTTCGAAATCGAAGGTGAAGGTGAAGGTCGTCCGTACGAAGGTACCCAGACCGCTAAACTGAAAGTTACCAAAGGTGGTCCGCTGCCGTTCGCTTGGGACATCCTGTCCCCGCAGTTCCAGTACGGTTCCAAAGCTTACGTTAAACACCCGGCTGACATCCCGGACTACCTGAAACTGTCCTTCCCGGAAGGTTTCAAATGGGAACGTGTTATGAACTTCGAAGACGGTGGTGTTGTTACCGTTACCCAGGACTCCTCCCTGCAAGACGGTGAGTTCATCTACAAAGTTAAACTGCGTGGTACCAACTTCCCGTCC…	TCTAGAGGTCACAATTAATTAAGTAAAAAAAAACCCCGCCCCTGACAGGGCGGGGTTTTTTTTTCTAATATGCGGCCGCGGCATCAAATAAAACGAAAGGCTCAGTCGAAAGACTGGGCCTTTCGTTTTATCTGTTGTTTGTCGGTGAACGCTCTCCTGAGTAGGACAAATCCGCCGCCCTAGA	AAGCAAAAAAAAAAAAAAAACCCGCCATATGGCGGGAAAAAGGAGACGGCACCCCCCGCGCCAGACATGGAGCTCAAACAGAACAAAGAACAGATCACCAAACAGAACATCAACCGTAAAGGCGAAGAACTGTTTACCGGTGTGGTTCCGATTCTGGTGGAACTGGATGGTGATGTTAATGGTCATAAATTCAGCGTTCGTGGTGAAGGCGAAGGTGATGCCACGAATGGTAAACTGACCCTGAAATTTATCTGCACCACAGGTAAACTGCCGGTTCCGTGGCCGACCCTGGTTACCACCCTGACCTATGGTGTTCAGTGTTTCGCACGTTATCCGGATCATATGAAACAGCACGATTTCTTTAAAAGCGCCATGCCGGAAGGTTATGTTCAGGAACGT…	1162	1964	995	750	418	312	0.876009	0.791256	0.979825
92	AAGCAAAAAAAAAAAAAAAACCCGCCATATGGCGGGACAAGAGACAGGGAAGGCCCAGAAGACGGC	CTCACTCCATCCTAGGTACAGTGCTAGCAAGCAAAAAAAAAAAAAAAACCCGCCATATGGCGGGACAAGAGACAGGGAAGGCCCAGAAGACGGCATGGAGCTCATACAGTATTGCGGATATAGAATTCTTGCTGCATTGAGATGACGTCAAATCCCGTCACATACACCAG	AAAAAGCCAGATTATTAATCCGGCTTTTTTATTATTTAGGATCCATTGACGGCTAGCTCAGTCCTAGGTACAGTGCTAGC	ATGGAGCTCAAACAGAACAAAGAACAGATCACCAAACAGAACATCAACCGTAAAGGCGAAGAACTGTTTACCGGTGTGGTTCCGATTCTGGTGGAACTGGATGGTGATGTTAATGGTCATAAATTCAGCGTTCGTGGTGAAGGCGAAGGTGATGCCACGAATGGTAAACTGACCCTGAAATTTATCTGCACCACAGGTAAACTGCCGGTTCCGTGGCCGACCCTGGTTACCACCCTGACCTATGGTGTTCAGTGTTTCGCACGTTATCCGGATCATATGAAACAGCACGATTTCTTTAAAAGCGCCATGCCGGAAGGTTATGTTCAGGAACGTACCATTAGCTTTAAAGATGACGGCACCTATAAAACCCGTGCCGAAGTTAAATTCGAAGGCGATACC…	TTGCTGCATTGAGAT	GAATTCTTGCTGCATTGAGATGACGTCGCGCCCAACTCAGGGCGCTACCATAACTCTGATACTAAGTAGGTTTTT	ATGCTCGAGGCTTCCTCCGAAGACGTTATCAAAGAGTTCATGCGTTTCAAAGTTCGTATGGAAGGTTCCGTTAACGGTCACGAGTTCGAAATCGAAGGTGAAGGTGAAGGTCGTCCGTACGAAGGTACCCAGACCGCTAAACTGAAAGTTACCAAAGGTGGTCCGCTGCCGTTCGCTTGGGACATCCTGTCCCCGCAGTTCCAGTACGGTTCCAAAGCTTACGTTAAACACCCGGCTGACATCCCGGACTACCTGAAACTGTCCTTCCCGGAAGGTTTCAAATGGGAACGTGTTATGAACTTCGAAGACGGTGGTGTTGTTACCGTTACCCAGGACTCCTCCCTGCAAGACGGTGAGTTCATCTACAAAGTTAAACTGCGTGGTACCAACTTCCCGTCC…	TCTAGAGGTCACAATTAATTAAGTAAAAAAAAACCCCGCCCCTGACAGGGCGGGGTTTTTTTTTCTAATATGCGGCCGCGGCATCAAATAAAACGAAAGGCTCAGTCGAAAGACTGGGCCTTTCGTTTTATCTGTTGTTTGTCGGTGAACGCTCTCCTGAGTAGGACAAATCCGCCGCCCTAGA	AAGCAAAAAAAAAAAAAAAACCCGCCATATGGCGGGACAAGAGACAGGGAAGGCCCAGAAGACGGCATGGAGCTCAAACAGAACAAAGAACAGATCACCAAACAGAACATCAACCGTAAAGGCGAAGAACTGTTTACCGGTGTGGTTCCGATTCTGGTGGAACTGGATGGTGATGTTAATGGTCATAAATTCAGCGTTCGTGGTGAAGGCGAAGGTGATGCCACGAATGGTAAACTGACCCTGAAATTTATCTGCACCACAGGTAAACTGCCGGTTCCGTGGCCGACCCTGGTTACCACCCTGACCTATGGTGTTCAGTGTTTCGCACGTTATCCGGATCATATGAAACAGCACGATTTCTTTAAAAGCGCCATGCCGGAAGGTTATGTTCAGGAACGT…	254	434	119	37	161	10	1.25477	0.552411	0.972385
93	AAGCAAAAAAAAAAAAAAAACCCGCCATATGGCGGGACGAAGGGAGGGCAGCACGGCCCCCCGACC	CTCACTCCATCCTAGGTACAGTGCTAGCAAGCAAAAAAAAAAAAAAAACCCGCCATATGGCGGGACGAAGGGAGGGCAGCACGGCCCCCCGACCATGGAGCTCATACAGTATTGCGGATATAGAATTCCCCAACTGCAGCCCAGACGTCAAATCCCGTCACATACACCAG	AAAAAGCCAGATTATTAATCCGGCTTTTTTATTATTTAGGATCCATTGACGGCTAGCTCAGTCCTAGGTACAGTGCTAGC	ATGGAGCTCAAACAGAACAAAGAACAGATCACCAAACAGAACATCAACCGTAAAGGCGAAGAACTGTTTACCGGTGTGGTTCCGATTCTGGTGGAACTGGATGGTGATGTTAATGGTCATAAATTCAGCGTTCGTGGTGAAGGCGAAGGTGATGCCACGAATGGTAAACTGACCCTGAAATTTATCTGCACCACAGGTAAACTGCCGGTTCCGTGGCCGACCCTGGTTACCACCCTGACCTATGGTGTTCAGTGTTTCGCACGTTATCCGGATCATATGAAACAGCACGATTTCTTTAAAAGCGCCATGCCGGAAGGTTATGTTCAGGAACGTACCATTAGCTTTAAAGATGACGGCACCTATAAAACCCGTGCCGAAGTTAAATTCGAAGGCGATACC…	CCCAACTGCAGCCCA	GAATTCCCCAACTGCAGCCCAGACGTCGCGCCCAACTCAGGGCGCTACCATAACTCTGATACTAAGTAGGTTTTT	ATGCTCGAGGCTTCCTCCGAAGACGTTATCAAAGAGTTCATGCGTTTCAAAGTTCGTATGGAAGGTTCCGTTAACGGTCACGAGTTCGAAATCGAAGGTGAAGGTGAAGGTCGTCCGTACGAAGGTACCCAGACCGCTAAACTGAAAGTTACCAAAGGTGGTCCGCTGCCGTTCGCTTGGGACATCCTGTCCCCGCAGTTCCAGTACGGTTCCAAAGCTTACGTTAAACACCCGGCTGACATCCCGGACTACCTGAAACTGTCCTTCCCGGAAGGTTTCAAATGGGAACGTGTTATGAACTTCGAAGACGGTGGTGTTGTTACCGTTACCCAGGACTCCTCCCTGCAAGACGGTGAGTTCATCTACAAAGTTAAACTGCGTGGTACCAACTTCCCGTCC…	TCTAGAGGTCACAATTAATTAAGTAAAAAAAAACCCCGCCCCTGACAGGGCGGGGTTTTTTTTTCTAATATGCGGCCGCGGCATCAAATAAAACGAAAGGCTCAGTCGAAAGACTGGGCCTTTCGTTTTATCTGTTGTTTGTCGGTGAACGCTCTCCTGAGTAGGACAAATCCGCCGCCCTAGA	AAGCAAAAAAAAAAAAAAAACCCGCCATATGGCGGGACGAAGGGAGGGCAGCACGGCCCCCCGACCATGGAGCTCAAACAGAACAAAGAACAGATCACCAAACAGAACATCAACCGTAAAGGCGAAGAACTGTTTACCGGTGTGGTTCCGATTCTGGTGGAACTGGATGGTGATGTTAATGGTCATAAATTCAGCGTTCGTGGTGAAGGCGAAGGTGATGCCACGAATGGTAAACTGACCCTGAAATTTATCTGCACCACAGGTAAACTGCCGGTTCCGTGGCCGACCCTGGTTACCACCCTGACCTATGGTGTTCAGTGTTTCGCACGTTATCCGGATCATATGAAACAGCACGATTTCTTTAAAAGCGCCATGCCGGAAGGTTATGTTCAGGAACGT…	1225	644	441	374	2	640	0.699434	0.991012	0.963474
94	AAGCAAAAAAAAAAAAAAAACCCGCCATATGGCGGGAGGGGGGGGCACAAACAAGCAACCCCACCC	CTCACTCCATCCTAGGTACAGTGCTAGCAAGCAAAAAAAAAAAAAAAACCCGCCATATGGCGGGAGGGGGGGGCACAAACAAGCAACCCCACCCATGGAGCTCATACAGTATTGCGGATATAGAATTCGGAATCAAGTAAGAAGACGTCAAATCCCGTCACATACACCAG	AAAAAGCCAGATTATTAATCCGGCTTTTTTATTATTTAGGATCCATTGACGGCTAGCTCAGTCCTAGGTACAGTGCTAGC	ATGGAGCTCAAACAGAACAAAGAACAGATCACCAAACAGAACATCAACCGTAAAGGCGAAGAACTGTTTACCGGTGTGGTTCCGATTCTGGTGGAACTGGATGGTGATGTTAATGGTCATAAATTCAGCGTTCGTGGTGAAGGCGAAGGTGATGCCACGAATGGTAAACTGACCCTGAAATTTATCTGCACCACAGGTAAACTGCCGGTTCCGTGGCCGACCCTGGTTACCACCCTGACCTATGGTGTTCAGTGTTTCGCACGTTATCCGGATCATATGAAACAGCACGATTTCTTTAAAAGCGCCATGCCGGAAGGTTATGTTCAGGAACGTACCATTAGCTTTAAAGATGACGGCACCTATAAAACCCGTGCCGAAGTTAAATTCGAAGGCGATACC…	GGAATCAAGTAAGAA	GAATTCGGAATCAAGTAAGAAGACGTCGCGCCCAACTCAGGGCGCTACCATAACTCTGATACTAAGTAGGTTTTT	ATGCTCGAGGCTTCCTCCGAAGACGTTATCAAAGAGTTCATGCGTTTCAAAGTTCGTATGGAAGGTTCCGTTAACGGTCACGAGTTCGAAATCGAAGGTGAAGGTGAAGGTCGTCCGTACGAAGGTACCCAGACCGCTAAACTGAAAGTTACCAAAGGTGGTCCGCTGCCGTTCGCTTGGGACATCCTGTCCCCGCAGTTCCAGTACGGTTCCAAAGCTTACGTTAAACACCCGGCTGACATCCCGGACTACCTGAAACTGTCCTTCCCGGAAGGTTTCAAATGGGAACGTGTTATGAACTTCGAAGACGGTGGTGTTGTTACCGTTACCCAGGACTCCTCCCTGCAAGACGGTGAGTTCATCTACAAAGTTAAACTGCGTGGTACCAACTTCCCGTCC…	TCTAGAGGTCACAATTAATTAAGTAAAAAAAAACCCCGCCCCTGACAGGGCGGGGTTTTTTTTTCTAATATGCGGCCGCGGCATCAAATAAAACGAAAGGCTCAGTCGAAAGACTGGGCCTTTCGTTTTATCTGTTGTTTGTCGGTGAACGCTCTCCTGAGTAGGACAAATCCGCCGCCCTAGA	AAGCAAAAAAAAAAAAAAAACCCGCCATATGGCGGGAGGGGGGGGCACAAACAAGCAACCCCACCCATGGAGCTCAAACAGAACAAAGAACAGATCACCAAACAGAACATCAACCGTAAAGGCGAAGAACTGTTTACCGGTGTGGTTCCGATTCTGGTGGAACTGGATGGTGATGTTAATGGTCATAAATTCAGCGTTCGTGGTGAAGGCGAAGGTGATGCCACGAATGGTAAACTGACCCTGAAATTTATCTGCACCACAGGTAAACTGCCGGTTCCGTGGCCGACCCTGGTTACCACCCTGACCTATGGTGTTCAGTGTTTCGCACGTTATCCGGATCATATGAAACAGCACGATTTCTTTAAAAGCGCCATGCCGGAAGGTTATGTTCAGGAACGT…	83	192	112	69	2	8	0.826248	0.838909	0.992935
95	AAGCAAAAAAAAAAAAAAAACCCGCCATATGGCGGGGAGAGGACGACAGGACCGCGGGAGGGCCGG	CTCACTCCATCCTAGGTACAGTGCTAGCAAGCAAAAAAAAAAAAAAAACCCGCCATATGGCGGGGAGAGGACGACAGGACCGCGGGAGGGCCGGATGGAGCTCATACAGTATTGCGGATATAGAATTCTTTACACCTGATGGAGACGTCAAATCCCGTCACATACACCAG	AAAAAGCCAGATTATTAATCCGGCTTTTTTATTATTTAGGATCCATTGACGGCTAGCTCAGTCCTAGGTACAGTGCTAGC	ATGGAGCTCAAACAGAACAAAGAACAGATCACCAAACAGAACATCAACCGTAAAGGCGAAGAACTGTTTACCGGTGTGGTTCCGATTCTGGTGGAACTGGATGGTGATGTTAATGGTCATAAATTCAGCGTTCGTGGTGAAGGCGAAGGTGATGCCACGAATGGTAAACTGACCCTGAAATTTATCTGCACCACAGGTAAACTGCCGGTTCCGTGGCCGACCCTGGTTACCACCCTGACCTATGGTGTTCAGTGTTTCGCACGTTATCCGGATCATATGAAACAGCACGATTTCTTTAAAAGCGCCATGCCGGAAGGTTATGTTCAGGAACGTACCATTAGCTTTAAAGATGACGGCACCTATAAAACCCGTGCCGAAGTTAAATTCGAAGGCGATACC…	TTTACACCTGATGGA	GAATTCTTTACACCTGATGGAGACGTCGCGCCCAACTCAGGGCGCTACCATAACTCTGATACTAAGTAGGTTTTT	ATGCTCGAGGCTTCCTCCGAAGACGTTATCAAAGAGTTCATGCGTTTCAAAGTTCGTATGGAAGGTTCCGTTAACGGTCACGAGTTCGAAATCGAAGGTGAAGGTGAAGGTCGTCCGTACGAAGGTACCCAGACCGCTAAACTGAAAGTTACCAAAGGTGGTCCGCTGCCGTTCGCTTGGGACATCCTGTCCCCGCAGTTCCAGTACGGTTCCAAAGCTTACGTTAAACACCCGGCTGACATCCCGGACTACCTGAAACTGTCCTTCCCGGAAGGTTTCAAATGGGAACGTGTTATGAACTTCGAAGACGGTGGTGTTGTTACCGTTACCCAGGACTCCTCCCTGCAAGACGGTGAGTTCATCTACAAAGTTAAACTGCGTGGTACCAACTTCCCGTCC…	TCTAGAGGTCACAATTAATTAAGTAAAAAAAAACCCCGCCCCTGACAGGGCGGGGTTTTTTTTTCTAATATGCGGCCGCGGCATCAAATAAAACGAAAGGCTCAGTCGAAAGACTGGGCCTTTCGTTTTATCTGTTGTTTGTCGGTGAACGCTCTCCTGAGTAGGACAAATCCGCCGCCCTAGA	AAGCAAAAAAAAAAAAAAAACCCGCCATATGGCGGGGAGAGGACGACAGGACCGCGGGAGGGCCGGATGGAGCTCAAACAGAACAAAGAACAGATCACCAAACAGAACATCAACCGTAAAGGCGAAGAACTGTTTACCGGTGTGGTTCCGATTCTGGTGGAACTGGATGGTGATGTTAATGGTCATAAATTCAGCGTTCGTGGTGAAGGCGAAGGTGATGCCACGAATGGTAAACTGACCCTGAAATTTATCTGCACCACAGGTAAACTGCCGGTTCCGTGGCCGACCCTGGTTACCACCCTGACCTATGGTGTTCAGTGTTTCGCACGTTATCCGGATCATATGAAACAGCACGATTTCTTTAAAAGCGCCATGCCGGAAGGTTATGTTCAGGAACGT…	331	1028	759	392	43	295	0.721592	0.96058	0.993447
96	AAGCAAAAAAAAAAAAAAAACCCGCCATATGGCGGGAGACACGAAAAACAAAGACCGGAAGAACCC	CTCACTCCATCCTAGGTACAGTGCTAGCAAGCAAAAAAAAAAAAAAAACCCGCCATATGGCGGGAGACACGAAAAACAAAGACCGGAAGAACCCATGGAGCTCATACAGTATTGCGGATATAGAATTCTTCATCGTAGAGAAAGACGTCAAATCCCGTCACATACACCAG	AAAAAGCCAGATTATTAATCCGGCTTTTTTATTATTTAGGATCCATTGACGGCTAGCTCAGTCCTAGGTACAGTGCTAGC	ATGGAGCTCAAACAGAACAAAGAACAGATCACCAAACAGAACATCAACCGTAAAGGCGAAGAACTGTTTACCGGTGTGGTTCCGATTCTGGTGGAACTGGATGGTGATGTTAATGGTCATAAATTCAGCGTTCGTGGTGAAGGCGAAGGTGATGCCACGAATGGTAAACTGACCCTGAAATTTATCTGCACCACAGGTAAACTGCCGGTTCCGTGGCCGACCCTGGTTACCACCCTGACCTATGGTGTTCAGTGTTTCGCACGTTATCCGGATCATATGAAACAGCACGATTTCTTTAAAAGCGCCATGCCGGAAGGTTATGTTCAGGAACGTACCATTAGCTTTAAAGATGACGGCACCTATAAAACCCGTGCCGAAGTTAAATTCGAAGGCGATACC…	TTCATCGTAGAGAAA	GAATTCTTCATCGTAGAGAAAGACGTCGCGCCCAACTCAGGGCGCTACCATAACTCTGATACTAAGTAGGTTTTT	ATGCTCGAGGCTTCCTCCGAAGACGTTATCAAAGAGTTCATGCGTTTCAAAGTTCGTATGGAAGGTTCCGTTAACGGTCACGAGTTCGAAATCGAAGGTGAAGGTGAAGGTCGTCCGTACGAAGGTACCCAGACCGCTAAACTGAAAGTTACCAAAGGTGGTCCGCTGCCGTTCGCTTGGGACATCCTGTCCCCGCAGTTCCAGTACGGTTCCAAAGCTTACGTTAAACACCCGGCTGACATCCCGGACTACCTGAAACTGTCCTTCCCGGAAGGTTTCAAATGGGAACGTGTTATGAACTTCGAAGACGGTGGTGTTGTTACCGTTACCCAGGACTCCTCCCTGCAAGACGGTGAGTTCATCTACAAAGTTAAACTGCGTGGTACCAACTTCCCGTCC…	TCTAGAGGTCACAATTAATTAAGTAAAAAAAAACCCCGCCCCTGACAGGGCGGGGTTTTTTTTTCTAATATGCGGCCGCGGCATCAAATAAAACGAAAGGCTCAGTCGAAAGACTGGGCCTTTCGTTTTATCTGTTGTTTGTCGGTGAACGCTCTCCTGAGTAGGACAAATCCGCCGCCCTAGA	AAGCAAAAAAAAAAAAAAAACCCGCCATATGGCGGGAGACACGAAAAACAAAGACCGGAAGAACCCATGGAGCTCAAACAGAACAAAGAACAGATCACCAAACAGAACATCAACCGTAAAGGCGAAGAACTGTTTACCGGTGTGGTTCCGATTCTGGTGGAACTGGATGGTGATGTTAATGGTCATAAATTCAGCGTTCGTGGTGAAGGCGAAGGTGATGCCACGAATGGTAAACTGACCCTGAAATTTATCTGCACCACAGGTAAACTGCCGGTTCCGTGGCCGACCCTGGTTACCACCCTGACCTATGGTGTTCAGTGTTTCGCACGTTATCCGGATCATATGAAACAGCACGATTTCTTTAAAAGCGCCATGCCGGAAGGTTATGTTCAGGAACGT…	387	517	118	422	2	546	1.07666	0.643792	0.907817
97	AACAAAAAAAAAAAAAAAAACCCGCCATATGGCGGGGGGAAAAACACAACCCAACGCGAAAGAAAC	CTCACTCCATCCTAGGTACAGTGCTAGCAACAAAAAAAAAAAAAAAAACCCGCCATATGGCGGGGGGAAAAACACAACCCAACGCGAAAGAAACATGGAGCTCATACAGTATTGCGGATATAGAATTCTTCCCAGCTACGACCGACGTCAAATCCCGTCACATACACCAG	AAAAAGCCAGATTATTAATCCGGCTTTTTTATTATTTAGGATCCATTGACGGCTAGCTCAGTCCTAGGTACAGTGCTAGC	ATGGAGCTCAAACAGAACAAAGAACAGATCACCAAACAGAACATCAACCGTAAAGGCGAAGAACTGTTTACCGGTGTGGTTCCGATTCTGGTGGAACTGGATGGTGATGTTAATGGTCATAAATTCAGCGTTCGTGGTGAAGGCGAAGGTGATGCCACGAATGGTAAACTGACCCTGAAATTTATCTGCACCACAGGTAAACTGCCGGTTCCGTGGCCGACCCTGGTTACCACCCTGACCTATGGTGTTCAGTGTTTCGCACGTTATCCGGATCATATGAAACAGCACGATTTCTTTAAAAGCGCCATGCCGGAAGGTTATGTTCAGGAACGTACCATTAGCTTTAAAGATGACGGCACCTATAAAACCCGTGCCGAAGTTAAATTCGAAGGCGATACC…	TTCCCAGCTACGACC	GAATTCTTCCCAGCTACGACCGACGTCGCGCCCAACTCAGGGCGCTACCATAACTCTGATACTAAGTAGGTTTTT	ATGCTCGAGGCTTCCTCCGAAGACGTTATCAAAGAGTTCATGCGTTTCAAAGTTCGTATGGAAGGTTCCGTTAACGGTCACGAGTTCGAAATCGAAGGTGAAGGTGAAGGTCGTCCGTACGAAGGTACCCAGACCGCTAAACTGAAAGTTACCAAAGGTGGTCCGCTGCCGTTCGCTTGGGACATCCTGTCCCCGCAGTTCCAGTACGGTTCCAAAGCTTACGTTAAACACCCGGCTGACATCCCGGACTACCTGAAACTGTCCTTCCCGGAAGGTTTCAAATGGGAACGTGTTATGAACTTCGAAGACGGTGGTGTTGTTACCGTTACCCAGGACTCCTCCCTGCAAGACGGTGAGTTCATCTACAAAGTTAAACTGCGTGGTACCAACTTCCCGTCC…	TCTAGAGGTCACAATTAATTAAGTAAAAAAAAACCCCGCCCCTGACAGGGCGGGGTTTTTTTTTCTAATATGCGGCCGCGGCATCAAATAAAACGAAAGGCTCAGTCGAAAGACTGGGCCTTTCGTTTTATCTGTTGTTTGTCGGTGAACGCTCTCCTGAGTAGGACAAATCCGCCGCCCTAGA	AACAAAAAAAAAAAAAAAAACCCGCCATATGGCGGGGGGAAAAACACAACCCAACGCGAAAGAAACATGGAGCTCAAACAGAACAAAGAACAGATCACCAAACAGAACATCAACCGTAAAGGCGAAGAACTGTTTACCGGTGTGGTTCCGATTCTGGTGGAACTGGATGGTGATGTTAATGGTCATAAATTCAGCGTTCGTGGTGAAGGCGAAGGTGATGCCACGAATGGTAAACTGACCCTGAAATTTATCTGCACCACAGGTAAACTGCCGGTTCCGTGGCCGACCCTGGTTACCACCCTGACCTATGGTGTTCAGTGTTTCGCACGTTATCCGGATCATATGAAACAGCACGATTTCTTTAAAAGCGCCATGCCGGAAGGTTATGTTCAGGAACGT…	2288	3406	1159	764	846	616	1.10909	0.62497	0.982959
98	AACAAAAAAAAAAAAAAAAACCCGCCATATGGCGGGGGGGAGCGCACGCGCCGGGCGCGGAGAACG	CTCACTCCATCCTAGGTACAGTGCTAGCAACAAAAAAAAAAAAAAAAACCCGCCATATGGCGGGGGGGAGCGCACGCGCCGGGCGCGGAGAACGATGGAGCTCATACAGTATTGCGGATATAGAATTCAGGGCACAGTAGACAGACGTCAAATCCCGTCACATACACCAG	AAAAAGCCAGATTATTAATCCGGCTTTTTTATTATTTAGGATCCATTGACGGCTAGCTCAGTCCTAGGTACAGTGCTAGC	ATGGAGCTCAAACAGAACAAAGAACAGATCACCAAACAGAACATCAACCGTAAAGGCGAAGAACTGTTTACCGGTGTGGTTCCGATTCTGGTGGAACTGGATGGTGATGTTAATGGTCATAAATTCAGCGTTCGTGGTGAAGGCGAAGGTGATGCCACGAATGGTAAACTGACCCTGAAATTTATCTGCACCACAGGTAAACTGCCGGTTCCGTGGCCGACCCTGGTTACCACCCTGACCTATGGTGTTCAGTGTTTCGCACGTTATCCGGATCATATGAAACAGCACGATTTCTTTAAAAGCGCCATGCCGGAAGGTTATGTTCAGGAACGTACCATTAGCTTTAAAGATGACGGCACCTATAAAACCCGTGCCGAAGTTAAATTCGAAGGCGATACC…	AGGGCACAGTAGACA	GAATTCAGGGCACAGTAGACAGACGTCGCGCCCAACTCAGGGCGCTACCATAACTCTGATACTAAGTAGGTTTTT	ATGCTCGAGGCTTCCTCCGAAGACGTTATCAAAGAGTTCATGCGTTTCAAAGTTCGTATGGAAGGTTCCGTTAACGGTCACGAGTTCGAAATCGAAGGTGAAGGTGAAGGTCGTCCGTACGAAGGTACCCAGACCGCTAAACTGAAAGTTACCAAAGGTGGTCCGCTGCCGTTCGCTTGGGACATCCTGTCCCCGCAGTTCCAGTACGGTTCCAAAGCTTACGTTAAACACCCGGCTGACATCCCGGACTACCTGAAACTGTCCTTCCCGGAAGGTTTCAAATGGGAACGTGTTATGAACTTCGAAGACGGTGGTGTTGTTACCGTTACCCAGGACTCCTCCCTGCAAGACGGTGAGTTCATCTACAAAGTTAAACTGCGTGGTACCAACTTCCCGTCC…	TCTAGAGGTCACAATTAATTAAGTAAAAAAAAACCCCGCCCCTGACAGGGCGGGGTTTTTTTTTCTAATATGCGGCCGCGGCATCAAATAAAACGAAAGGCTCAGTCGAAAGACTGGGCCTTTCGTTTTATCTGTTGTTTGTCGGTGAACGCTCTCCTGAGTAGGACAAATCCGCCGCCCTAGA	AACAAAAAAAAAAAAAAAAACCCGCCATATGGCGGGGGGGAGCGCACGCGCCGGGCGCGGAGAACGATGGAGCTCAAACAGAACAAAGAACAGATCACCAAACAGAACATCAACCGTAAAGGCGAAGAACTGTTTACCGGTGTGGTTCCGATTCTGGTGGAACTGGATGGTGATGTTAATGGTCATAAATTCAGCGTTCGTGGTGAAGGCGAAGGTGATGCCACGAATGGTAAACTGACCCTGAAATTTATCTGCACCACAGGTAAACTGCCGGTTCCGTGGCCGACCCTGGTTACCACCCTGACCTATGGTGTTCAGTGTTTCGCACGTTATCCGGATCATATGAAACAGCACGATTTCTTTAAAAGCGCCATGCCGGAAGGTTATGTTCAGGAACGT…	548	1006	537	452	104	14	0.835403	0.829716	0.983561
99	AACAAAAAAAAAAAAAAAAACCCGCCATATGGCGGGCACAACAGCGCAACGACACGCCAGGAACGC	CTCACTCCATCCTAGGTACAGTGCTAGCAACAAAAAAAAAAAAAAAAACCCGCCATATGGCGGGCACAACAGCGCAACGACACGCCAGGAACGCATGGAGCTCATACAGTATTGCGGATATAGAATTCGTGGTGCAGTGCGGAGACGTCAAATCCCGTCACATACACCAG	AAAAAGCCAGATTATTAATCCGGCTTTTTTATTATTTAGGATCCATTGACGGCTAGCTCAGTCCTAGGTACAGTGCTAGC	ATGGAGCTCAAACAGAACAAAGAACAGATCACCAAACAGAACATCAACCGTAAAGGCGAAGAACTGTTTACCGGTGTGGTTCCGATTCTGGTGGAACTGGATGGTGATGTTAATGGTCATAAATTCAGCGTTCGTGGTGAAGGCGAAGGTGATGCCACGAATGGTAAACTGACCCTGAAATTTATCTGCACCACAGGTAAACTGCCGGTTCCGTGGCCGACCCTGGTTACCACCCTGACCTATGGTGTTCAGTGTTTCGCACGTTATCCGGATCATATGAAACAGCACGATTTCTTTAAAAGCGCCATGCCGGAAGGTTATGTTCAGGAACGTACCATTAGCTTTAAAGATGACGGCACCTATAAAACCCGTGCCGAAGTTAAATTCGAAGGCGATACC…	GTGGTGCAGTGCGGA	GAATTCGTGGTGCAGTGCGGAGACGTCGCGCCCAACTCAGGGCGCTACCATAACTCTGATACTAAGTAGGTTTTT	ATGCTCGAGGCTTCCTCCGAAGACGTTATCAAAGAGTTCATGCGTTTCAAAGTTCGTATGGAAGGTTCCGTTAACGGTCACGAGTTCGAAATCGAAGGTGAAGGTGAAGGTCGTCCGTACGAAGGTACCCAGACCGCTAAACTGAAAGTTACCAAAGGTGGTCCGCTGCCGTTCGCTTGGGACATCCTGTCCCCGCAGTTCCAGTACGGTTCCAAAGCTTACGTTAAACACCCGGCTGACATCCCGGACTACCTGAAACTGTCCTTCCCGGAAGGTTTCAAATGGGAACGTGTTATGAACTTCGAAGACGGTGGTGTTGTTACCGTTACCCAGGACTCCTCCCTGCAAGACGGTGAGTTCATCTACAAAGTTAAACTGCGTGGTACCAACTTCCCGTCC…	TCTAGAGGTCACAATTAATTAAGTAAAAAAAAACCCCGCCCCTGACAGGGCGGGGTTTTTTTTTCTAATATGCGGCCGCGGCATCAAATAAAACGAAAGGCTCAGTCGAAAGACTGGGCCTTTCGTTTTATCTGTTGTTTGTCGGTGAACGCTCTCCTGAGTAGGACAAATCCGCCGCCCTAGA	AACAAAAAAAAAAAAAAAAACCCGCCATATGGCGGGCACAACAGCGCAACGACACGCCAGGAACGCATGGAGCTCAAACAGAACAAAGAACAGATCACCAAACAGAACATCAACCGTAAAGGCGAAGAACTGTTTACCGGTGTGGTTCCGATTCTGGTGGAACTGGATGGTGATGTTAATGGTCATAAATTCAGCGTTCGTGGTGAAGGCGAAGGTGATGCCACGAATGGTAAACTGACCCTGAAATTTATCTGCACCACAGGTAAACTGCCGGTTCCGTGGCCGACCCTGGTTACCACCCTGACCTATGGTGTTCAGTGTTTCGCACGTTATCCGGATCATATGAAACAGCACGATTTCTTTAAAAGCGCCATGCCGGAAGGTTATGTTCAGGAACGT…	1226	690	113	184	9	7	1.45321	0.476976	0.992757
100	AACAAAAAAAAAAAAAAAAACCCGCCATATGGCGGGCAGAGAGACAAAAAAGGGGGGGAACAACGA	CTCACTCCATCCTAGGTACAGTGCTAGCAACAAAAAAAAAAAAAAAAACCCGCCATATGGCGGGCAGAGAGACAAAAAAGGGGGGGAACAACGAATGGAGCTCATACAGTATTGCGGATATAGAATTCCTTTGGCTTTGTTCAGACGTCAAATCCCGTCACATACACCAG	AAAAAGCCAGATTATTAATCCGGCTTTTTTATTATTTAGGATCCATTGACGGCTAGCTCAGTCCTAGGTACAGTGCTAGC	ATGGAGCTCAAACAGAACAAAGAACAGATCACCAAACAGAACATCAACCGTAAAGGCGAAGAACTGTTTACCGGTGTGGTTCCGATTCTGGTGGAACTGGATGGTGATGTTAATGGTCATAAATTCAGCGTTCGTGGTGAAGGCGAAGGTGATGCCACGAATGGTAAACTGACCCTGAAATTTATCTGCACCACAGGTAAACTGCCGGTTCCGTGGCCGACCCTGGTTACCACCCTGACCTATGGTGTTCAGTGTTTCGCACGTTATCCGGATCATATGAAACAGCACGATTTCTTTAAAAGCGCCATGCCGGAAGGTTATGTTCAGGAACGTACCATTAGCTTTAAAGATGACGGCACCTATAAAACCCGTGCCGAAGTTAAATTCGAAGGCGATACC…	CTTTGGCTTTGTTCA	GAATTCCTTTGGCTTTGTTCAGACGTCGCGCCCAACTCAGGGCGCTACCATAACTCTGATACTAAGTAGGTTTTT	ATGCTCGAGGCTTCCTCCGAAGACGTTATCAAAGAGTTCATGCGTTTCAAAGTTCGTATGGAAGGTTCCGTTAACGGTCACGAGTTCGAAATCGAAGGTGAAGGTGAAGGTCGTCCGTACGAAGGTACCCAGACCGCTAAACTGAAAGTTACCAAAGGTGGTCCGCTGCCGTTCGCTTGGGACATCCTGTCCCCGCAGTTCCAGTACGGTTCCAAAGCTTACGTTAAACACCCGGCTGACATCCCGGACTACCTGAAACTGTCCTTCCCGGAAGGTTTCAAATGGGAACGTGTTATGAACTTCGAAGACGGTGGTGTTGTTACCGTTACCCAGGACTCCTCCCTGCAAGACGGTGAGTTCATCTACAAAGTTAAACTGCGTGGTACCAACTTCCCGTCC…	TCTAGAGGTCACAATTAATTAAGTAAAAAAAAACCCCGCCCCTGACAGGGCGGGGTTTTTTTTTCTAATATGCGGCCGCGGCATCAAATAAAACGAAAGGCTCAGTCGAAAGACTGGGCCTTTCGTTTTATCTGTTGTTTGTCGGTGAACGCTCTCCTGAGTAGGACAAATCCGCCGCCCTAGA	AACAAAAAAAAAAAAAAAAACCCGCCATATGGCGGGCAGAGAGACAAAAAAGGGGGGGAACAACGAATGGAGCTCAAACAGAACAAAGAACAGATCACCAAACAGAACATCAACCGTAAAGGCGAAGAACTGTTTACCGGTGTGGTTCCGATTCTGGTGGAACTGGATGGTGATGTTAATGGTCATAAATTCAGCGTTCGTGGTGAAGGCGAAGGTGATGCCACGAATGGTAAACTGACCCTGAAATTTATCTGCACCACAGGTAAACTGCCGGTTCCGTGGCCGACCCTGGTTACCACCCTGACCTATGGTGTTCAGTGTTTCGCACGTTATCCGGATCATATGAAACAGCACGATTTCTTTAAAAGCGCCATGCCGGAAGGTTATGTTCAGGAACGT…	182	971	1311	1301	226	169	0.331133	2.09326	0.947891
101	AACAAAAAAAAAAAAAAAAACCCGCCATATGGCGGGACGGCGGGGAAGAACAGGACGCCGGAGCAG	CTCACTCCATCCTAGGTACAGTGCTAGCAACAAAAAAAAAAAAAAAAACCCGCCATATGGCGGGACGGCGGGGAAGAACAGGACGCCGGAGCAGATGGAGCTCATACAGTATTGCGGATATAGAATTCGATGACACTCTCTTCGACGTCAAATCCCGTCACATACACCAG	AAAAAGCCAGATTATTAATCCGGCTTTTTTATTATTTAGGATCCATTGACGGCTAGCTCAGTCCTAGGTACAGTGCTAGC	ATGGAGCTCAAACAGAACAAAGAACAGATCACCAAACAGAACATCAACCGTAAAGGCGAAGAACTGTTTACCGGTGTGGTTCCGATTCTGGTGGAACTGGATGGTGATGTTAATGGTCATAAATTCAGCGTTCGTGGTGAAGGCGAAGGTGATGCCACGAATGGTAAACTGACCCTGAAATTTATCTGCACCACAGGTAAACTGCCGGTTCCGTGGCCGACCCTGGTTACCACCCTGACCTATGGTGTTCAGTGTTTCGCACGTTATCCGGATCATATGAAACAGCACGATTTCTTTAAAAGCGCCATGCCGGAAGGTTATGTTCAGGAACGTACCATTAGCTTTAAAGATGACGGCACCTATAAAACCCGTGCCGAAGTTAAATTCGAAGGCGATACC…	GATGACACTCTCTTC	GAATTCGATGACACTCTCTTCGACGTCGCGCCCAACTCAGGGCGCTACCATAACTCTGATACTAAGTAGGTTTTT	ATGCTCGAGGCTTCCTCCGAAGACGTTATCAAAGAGTTCATGCGTTTCAAAGTTCGTATGGAAGGTTCCGTTAACGGTCACGAGTTCGAAATCGAAGGTGAAGGTGAAGGTCGTCCGTACGAAGGTACCCAGACCGCTAAACTGAAAGTTACCAAAGGTGGTCCGCTGCCGTTCGCTTGGGACATCCTGTCCCCGCAGTTCCAGTACGGTTCCAAAGCTTACGTTAAACACCCGGCTGACATCCCGGACTACCTGAAACTGTCCTTCCCGGAAGGTTTCAAATGGGAACGTGTTATGAACTTCGAAGACGGTGGTGTTGTTACCGTTACCCAGGACTCCTCCCTGCAAGACGGTGAGTTCATCTACAAAGTTAAACTGCGTGGTACCAACTTCCCGTCC…	TCTAGAGGTCACAATTAATTAAGTAAAAAAAAACCCCGCCCCTGACAGGGCGGGGTTTTTTTTTCTAATATGCGGCCGCGGCATCAAATAAAACGAAAGGCTCAGTCGAAAGACTGGGCCTTTCGTTTTATCTGTTGTTTGTCGGTGAACGCTCTCCTGAGTAGGACAAATCCGCCGCCCTAGA	AACAAAAAAAAAAAAAAAAACCCGCCATATGGCGGGACGGCGGGGAAGAACAGGACGCCGGAGCAGATGGAGCTCAAACAGAACAAAGAACAGATCACCAAACAGAACATCAACCGTAAAGGCGAAGAACTGTTTACCGGTGTGGTTCCGATTCTGGTGGAACTGGATGGTGATGTTAATGGTCATAAATTCAGCGTTCGTGGTGAAGGCGAAGGTGATGCCACGAATGGTAAACTGACCCTGAAATTTATCTGCACCACAGGTAAACTGCCGGTTCCGTGGCCGACCCTGGTTACCACCCTGACCTATGGTGTTCAGTGTTTCGCACGTTATCCGGATCATATGAAACAGCACGATTTCTTTAAAAGCGCCATGCCGGAAGGTTATGTTCAGGAACGT…	342	258	177	273	1	66	0.566083	1.22446	0.915371
102	AACAAAAAAAAAAAAAAAAACCCGCCATATGGCGGGGCCCAGCCCAAAAAAACGAGGGGGGAGAGG	CTCACTCCATCCTAGGTACAGTGCTAGCAACAAAAAAAAAAAAAAAAACCCGCCATATGGCGGGGCCCAGCCCAAAAAAACGAGGGGGGAGAGGATGGAGCTCATACAGTATTGCGGATATAGAATTCATTCATATGTCACACGACGTCAAATCCCGTCACATACACCAG	AAAAAGCCAGATTATTAATCCGGCTTTTTTATTATTTAGGATCCATTGACGGCTAGCTCAGTCCTAGGTACAGTGCTAGC	ATGGAGCTCAAACAGAACAAAGAACAGATCACCAAACAGAACATCAACCGTAAAGGCGAAGAACTGTTTACCGGTGTGGTTCCGATTCTGGTGGAACTGGATGGTGATGTTAATGGTCATAAATTCAGCGTTCGTGGTGAAGGCGAAGGTGATGCCACGAATGGTAAACTGACCCTGAAATTTATCTGCACCACAGGTAAACTGCCGGTTCCGTGGCCGACCCTGGTTACCACCCTGACCTATGGTGTTCAGTGTTTCGCACGTTATCCGGATCATATGAAACAGCACGATTTCTTTAAAAGCGCCATGCCGGAAGGTTATGTTCAGGAACGTACCATTAGCTTTAAAGATGACGGCACCTATAAAACCCGTGCCGAAGTTAAATTCGAAGGCGATACC…	ATTCATATGTCACAC	GAATTCATTCATATGTCACACGACGTCGCGCCCAACTCAGGGCGCTACCATAACTCTGATACTAAGTAGGTTTTT	ATGCTCGAGGCTTCCTCCGAAGACGTTATCAAAGAGTTCATGCGTTTCAAAGTTCGTATGGAAGGTTCCGTTAACGGTCACGAGTTCGAAATCGAAGGTGAAGGTGAAGGTCGTCCGTACGAAGGTACCCAGACCGCTAAACTGAAAGTTACCAAAGGTGGTCCGCTGCCGTTCGCTTGGGACATCCTGTCCCCGCAGTTCCAGTACGGTTCCAAAGCTTACGTTAAACACCCGGCTGACATCCCGGACTACCTGAAACTGTCCTTCCCGGAAGGTTTCAAATGGGAACGTGTTATGAACTTCGAAGACGGTGGTGTTGTTACCGTTACCCAGGACTCCTCCCTGCAAGACGGTGAGTTCATCTACAAAGTTAAACTGCGTGGTACCAACTTCCCGTCC…	TCTAGAGGTCACAATTAATTAAGTAAAAAAAAACCCCGCCCCTGACAGGGCGGGGTTTTTTTTTCTAATATGCGGCCGCGGCATCAAATAAAACGAAAGGCTCAGTCGAAAGACTGGGCCTTTCGTTTTATCTGTTGTTTGTCGGTGAACGCTCTCCTGAGTAGGACAAATCCGCCGCCCTAGA	AACAAAAAAAAAAAAAAAAACCCGCCATATGGCGGGGCCCAGCCCAAAAAAACGAGGGGGGAGAGGATGGAGCTCAAACAGAACAAAGAACAGATCACCAAACAGAACATCAACCGTAAAGGCGAAGAACTGTTTACCGGTGTGGTTCCGATTCTGGTGGAACTGGATGGTGATGTTAATGGTCATAAATTCAGCGTTCGTGGTGAAGGCGAAGGTGATGCCACGAATGGTAAACTGACCCTGAAATTTATCTGCACCACAGGTAAACTGCCGGTTCCGTGGCCGACCCTGGTTACCACCCTGACCTATGGTGTTCAGTGTTTCGCACGTTATCCGGATCATATGAAACAGCACGATTTCTTTAAAAGCGCCATGCCGGAAGGTTATGTTCAGGAACGT…	143	530	183	120	6	126	1.10377	0.627982	0.995221
103	AACAAAAAAAAAAAAAAAAACCCGCCATATGGCGGGACGCGGAAAGGGGGGCCAGCACGGCCCCAC	CTCACTCCATCCTAGGTACAGTGCTAGCAACAAAAAAAAAAAAAAAAACCCGCCATATGGCGGGACGCGGAAAGGGGGGCCAGCACGGCCCCACATGGAGCTCATACAGTATTGCGGATATAGAATTCATATGAGACGACCGCGACGTCAAATCCCGTCACATACACCAG	AAAAAGCCAGATTATTAATCCGGCTTTTTTATTATTTAGGATCCATTGACGGCTAGCTCAGTCCTAGGTACAGTGCTAGC	ATGGAGCTCAAACAGAACAAAGAACAGATCACCAAACAGAACATCAACCGTAAAGGCGAAGAACTGTTTACCGGTGTGGTTCCGATTCTGGTGGAACTGGATGGTGATGTTAATGGTCATAAATTCAGCGTTCGTGGTGAAGGCGAAGGTGATGCCACGAATGGTAAACTGACCCTGAAATTTATCTGCACCACAGGTAAACTGCCGGTTCCGTGGCCGACCCTGGTTACCACCCTGACCTATGGTGTTCAGTGTTTCGCACGTTATCCGGATCATATGAAACAGCACGATTTCTTTAAAAGCGCCATGCCGGAAGGTTATGTTCAGGAACGTACCATTAGCTTTAAAGATGACGGCACCTATAAAACCCGTGCCGAAGTTAAATTCGAAGGCGATACC…	ATATGAGACGACCGC	GAATTCATATGAGACGACCGCGACGTCGCGCCCAACTCAGGGCGCTACCATAACTCTGATACTAAGTAGGTTTTT	ATGCTCGAGGCTTCCTCCGAAGACGTTATCAAAGAGTTCATGCGTTTCAAAGTTCGTATGGAAGGTTCCGTTAACGGTCACGAGTTCGAAATCGAAGGTGAAGGTGAAGGTCGTCCGTACGAAGGTACCCAGACCGCTAAACTGAAAGTTACCAAAGGTGGTCCGCTGCCGTTCGCTTGGGACATCCTGTCCCCGCAGTTCCAGTACGGTTCCAAAGCTTACGTTAAACACCCGGCTGACATCCCGGACTACCTGAAACTGTCCTTCCCGGAAGGTTTCAAATGGGAACGTGTTATGAACTTCGAAGACGGTGGTGTTGTTACCGTTACCCAGGACTCCTCCCTGCAAGACGGTGAGTTCATCTACAAAGTTAAACTGCGTGGTACCAACTTCCCGTCC…	TCTAGAGGTCACAATTAATTAAGTAAAAAAAAACCCCGCCCCTGACAGGGCGGGGTTTTTTTTTCTAATATGCGGCCGCGGCATCAAATAAAACGAAAGGCTCAGTCGAAAGACTGGGCCTTTCGTTTTATCTGTTGTTTGTCGGTGAACGCTCTCCTGAGTAGGACAAATCCGCCGCCCTAGA	AACAAAAAAAAAAAAAAAAACCCGCCATATGGCGGGACGCGGAAAGGGGGGCCAGCACGGCCCCACATGGAGCTCAAACAGAACAAAGAACAGATCACCAAACAGAACATCAACCGTAAAGGCGAAGAACTGTTTACCGGTGTGGTTCCGATTCTGGTGGAACTGGATGGTGATGTTAATGGTCATAAATTCAGCGTTCGTGGTGAAGGCGAAGGTGATGCCACGAATGGTAAACTGACCCTGAAATTTATCTGCACCACAGGTAAACTGCCGGTTCCGTGGCCGACCCTGGTTACCACCCTGACCTATGGTGTTCAGTGTTTCGCACGTTATCCGGATCATATGAAACAGCACGATTTCTTTAAAAGCGCCATGCCGGAAGGTTATGTTCAGGAACGT…	1	8	5	4	3	0	0		0
104	AACAAAAAAAAAAAAAAAAACCCGCCATATGGCGGGGAACCAAACGGACGCAGAAGCGCGCCCGCG	CTCACTCCATCCTAGGTACAGTGCTAGCAACAAAAAAAAAAAAAAAAACCCGCCATATGGCGGGGAACCAAACGGACGCAGAAGCGCGCCCGCGATGGAGCTCATACAGTATTGCGGATATAGAATTCTCATCCCTGCTTGTAGACGTCAAATCCCGTCACATACACCAG	AAAAAGCCAGATTATTAATCCGGCTTTTTTATTATTTAGGATCCATTGACGGCTAGCTCAGTCCTAGGTACAGTGCTAGC	ATGGAGCTCAAACAGAACAAAGAACAGATCACCAAACAGAACATCAACCGTAAAGGCGAAGAACTGTTTACCGGTGTGGTTCCGATTCTGGTGGAACTGGATGGTGATGTTAATGGTCATAAATTCAGCGTTCGTGGTGAAGGCGAAGGTGATGCCACGAATGGTAAACTGACCCTGAAATTTATCTGCACCACAGGTAAACTGCCGGTTCCGTGGCCGACCCTGGTTACCACCCTGACCTATGGTGTTCAGTGTTTCGCACGTTATCCGGATCATATGAAACAGCACGATTTCTTTAAAAGCGCCATGCCGGAAGGTTATGTTCAGGAACGTACCATTAGCTTTAAAGATGACGGCACCTATAAAACCCGTGCCGAAGTTAAATTCGAAGGCGATACC…	TCATCCCTGCTTGTA	GAATTCTCATCCCTGCTTGTAGACGTCGCGCCCAACTCAGGGCGCTACCATAACTCTGATACTAAGTAGGTTTTT	ATGCTCGAGGCTTCCTCCGAAGACGTTATCAAAGAGTTCATGCGTTTCAAAGTTCGTATGGAAGGTTCCGTTAACGGTCACGAGTTCGAAATCGAAGGTGAAGGTGAAGGTCGTCCGTACGAAGGTACCCAGACCGCTAAACTGAAAGTTACCAAAGGTGGTCCGCTGCCGTTCGCTTGGGACATCCTGTCCCCGCAGTTCCAGTACGGTTCCAAAGCTTACGTTAAACACCCGGCTGACATCCCGGACTACCTGAAACTGTCCTTCCCGGAAGGTTTCAAATGGGAACGTGTTATGAACTTCGAAGACGGTGGTGTTGTTACCGTTACCCAGGACTCCTCCCTGCAAGACGGTGAGTTCATCTACAAAGTTAAACTGCGTGGTACCAACTTCCCGTCC…	TCTAGAGGTCACAATTAATTAAGTAAAAAAAAACCCCGCCCCTGACAGGGCGGGGTTTTTTTTTCTAATATGCGGCCGCGGCATCAAATAAAACGAAAGGCTCAGTCGAAAGACTGGGCCTTTCGTTTTATCTGTTGTTTGTCGGTGAACGCTCTCCTGAGTAGGACAAATCCGCCGCCCTAGA	AACAAAAAAAAAAAAAAAAACCCGCCATATGGCGGGGAACCAAACGGACGCAGAAGCGCGCCCGCGATGGAGCTCAAACAGAACAAAGAACAGATCACCAAACAGAACATCAACCGTAAAGGCGAAGAACTGTTTACCGGTGTGGTTCCGATTCTGGTGGAACTGGATGGTGATGTTAATGGTCATAAATTCAGCGTTCGTGGTGAAGGCGAAGGTGATGCCACGAATGGTAAACTGACCCTGAAATTTATCTGCACCACAGGTAAACTGCCGGTTCCGTGGCCGACCCTGGTTACCACCCTGACCTATGGTGTTCAGTGTTTCGCACGTTATCCGGATCATATGAAACAGCACGATTTCTTTAAAAGCGCCATGCCGGAAGGTTATGTTCAGGAACGT…	3331	5344	2847	2278	1215	1770	0.839797	0.825374	0.974183
105	AACTAAAAAAAAAAAAAAAACCCGCCATATGGCGGGGAAACGGAAACAGACACCGCGGCAGGCGAA	CTCACTCCATCCTAGGTACAGTGCTAGCAACTAAAAAAAAAAAAAAAACCCGCCATATGGCGGGGAAACGGAAACAGACACCGCGGCAGGCGAAATGGAGCTCATACAGTATTGCGGATATAGAATTCGTTTGAGAGCCCCTGGACGTCAAATCCCGTCACATACACCAG	AAAAAGCCAGATTATTAATCCGGCTTTTTTATTATTTAGGATCCATTGACGGCTAGCTCAGTCCTAGGTACAGTGCTAGC	ATGGAGCTCAAACAGAACAAAGAACAGATCACCAAACAGAACATCAACCGTAAAGGCGAAGAACTGTTTACCGGTGTGGTTCCGATTCTGGTGGAACTGGATGGTGATGTTAATGGTCATAAATTCAGCGTTCGTGGTGAAGGCGAAGGTGATGCCACGAATGGTAAACTGACCCTGAAATTTATCTGCACCACAGGTAAACTGCCGGTTCCGTGGCCGACCCTGGTTACCACCCTGACCTATGGTGTTCAGTGTTTCGCACGTTATCCGGATCATATGAAACAGCACGATTTCTTTAAAAGCGCCATGCCGGAAGGTTATGTTCAGGAACGTACCATTAGCTTTAAAGATGACGGCACCTATAAAACCCGTGCCGAAGTTAAATTCGAAGGCGATACC…	GTTTGAGAGCCCCTG	GAATTCGTTTGAGAGCCCCTGGACGTCGCGCCCAACTCAGGGCGCTACCATAACTCTGATACTAAGTAGGTTTTT	ATGCTCGAGGCTTCCTCCGAAGACGTTATCAAAGAGTTCATGCGTTTCAAAGTTCGTATGGAAGGTTCCGTTAACGGTCACGAGTTCGAAATCGAAGGTGAAGGTGAAGGTCGTCCGTACGAAGGTACCCAGACCGCTAAACTGAAAGTTACCAAAGGTGGTCCGCTGCCGTTCGCTTGGGACATCCTGTCCCCGCAGTTCCAGTACGGTTCCAAAGCTTACGTTAAACACCCGGCTGACATCCCGGACTACCTGAAACTGTCCTTCCCGGAAGGTTTCAAATGGGAACGTGTTATGAACTTCGAAGACGGTGGTGTTGTTACCGTTACCCAGGACTCCTCCCTGCAAGACGGTGAGTTCATCTACAAAGTTAAACTGCGTGGTACCAACTTCCCGTCC…	TCTAGAGGTCACAATTAATTAAGTAAAAAAAAACCCCGCCCCTGACAGGGCGGGGTTTTTTTTTCTAATATGCGGCCGCGGCATCAAATAAAACGAAAGGCTCAGTCGAAAGACTGGGCCTTTCGTTTTATCTGTTGTTTGTCGGTGAACGCTCTCCTGAGTAGGACAAATCCGCCGCCCTAGA	AACTAAAAAAAAAAAAAAAACCCGCCATATGGCGGGGAAACGGAAACAGACACCGCGGCAGGCGAAATGGAGCTCAAACAGAACAAAGAACAGATCACCAAACAGAACATCAACCGTAAAGGCGAAGAACTGTTTACCGGTGTGGTTCCGATTCTGGTGGAACTGGATGGTGATGTTAATGGTCATAAATTCAGCGTTCGTGGTGAAGGCGAAGGTGATGCCACGAATGGTAAACTGACCCTGAAATTTATCTGCACCACAGGTAAACTGCCGGTTCCGTGGCCGACCCTGGTTACCACCCTGACCTATGGTGTTCAGTGTTTCGCACGTTATCCGGATCATATGAAACAGCACGATTTCTTTAAAAGCGCCATGCCGGAAGGTTATGTTCAGGAACGT…	1294	884	475	715	161	492	0.71341	0.971597	0.928395
106	AACTAAAAAAAAAAAAAAAACCCGCCATATGGCGGGAGCGCGCAAAACAGCGAAAGACGGAAGCAA	CTCACTCCATCCTAGGTACAGTGCTAGCAACTAAAAAAAAAAAAAAAACCCGCCATATGGCGGGAGCGCGCAAAACAGCGAAAGACGGAAGCAAATGGAGCTCATACAGTATTGCGGATATAGAATTCCTAGTAGCCGCGGTAGACGTCAAATCCCGTCACATACACCAG	AAAAAGCCAGATTATTAATCCGGCTTTTTTATTATTTAGGATCCATTGACGGCTAGCTCAGTCCTAGGTACAGTGCTAGC	ATGGAGCTCAAACAGAACAAAGAACAGATCACCAAACAGAACATCAACCGTAAAGGCGAAGAACTGTTTACCGGTGTGGTTCCGATTCTGGTGGAACTGGATGGTGATGTTAATGGTCATAAATTCAGCGTTCGTGGTGAAGGCGAAGGTGATGCCACGAATGGTAAACTGACCCTGAAATTTATCTGCACCACAGGTAAACTGCCGGTTCCGTGGCCGACCCTGGTTACCACCCTGACCTATGGTGTTCAGTGTTTCGCACGTTATCCGGATCATATGAAACAGCACGATTTCTTTAAAAGCGCCATGCCGGAAGGTTATGTTCAGGAACGTACCATTAGCTTTAAAGATGACGGCACCTATAAAACCCGTGCCGAAGTTAAATTCGAAGGCGATACC…	CTAGTAGCCGCGGTA	GAATTCCTAGTAGCCGCGGTAGACGTCGCGCCCAACTCAGGGCGCTACCATAACTCTGATACTAAGTAGGTTTTT	ATGCTCGAGGCTTCCTCCGAAGACGTTATCAAAGAGTTCATGCGTTTCAAAGTTCGTATGGAAGGTTCCGTTAACGGTCACGAGTTCGAAATCGAAGGTGAAGGTGAAGGTCGTCCGTACGAAGGTACCCAGACCGCTAAACTGAAAGTTACCAAAGGTGGTCCGCTGCCGTTCGCTTGGGACATCCTGTCCCCGCAGTTCCAGTACGGTTCCAAAGCTTACGTTAAACACCCGGCTGACATCCCGGACTACCTGAAACTGTCCTTCCCGGAAGGTTTCAAATGGGAACGTGTTATGAACTTCGAAGACGGTGGTGTTGTTACCGTTACCCAGGACTCCTCCCTGCAAGACGGTGAGTTCATCTACAAAGTTAAACTGCGTGGTACCAACTTCCCGTCC…	TCTAGAGGTCACAATTAATTAAGTAAAAAAAAACCCCGCCCCTGACAGGGCGGGGTTTTTTTTTCTAATATGCGGCCGCGGCATCAAATAAAACGAAAGGCTCAGTCGAAAGACTGGGCCTTTCGTTTTATCTGTTGTTTGTCGGTGAACGCTCTCCTGAGTAGGACAAATCCGCCGCCCTAGA	AACTAAAAAAAAAAAAAAAACCCGCCATATGGCGGGAGCGCGCAAAACAGCGAAAGACGGAAGCAAATGGAGCTCAAACAGAACAAAGAACAGATCACCAAACAGAACATCAACCGTAAAGGCGAAGAACTGTTTACCGGTGTGGTTCCGATTCTGGTGGAACTGGATGGTGATGTTAATGGTCATAAATTCAGCGTTCGTGGTGAAGGCGAAGGTGATGCCACGAATGGTAAACTGACCCTGAAATTTATCTGCACCACAGGTAAACTGCCGGTTCCGTGGCCGACCCTGGTTACCACCCTGACCTATGGTGTTCAGTGTTTCGCACGTTATCCGGATCATATGAAACAGCACGATTTCTTTAAAAGCGCCATGCCGGAAGGTTATGTTCAGGAACGT…	359	208	120	349	2	472	0.438717	1.57994	0.654072
107	AACTAAAAAAAAAAAAAAAACCCGCCATATGGCGGGAGCCAAGACGGACGGCGACGACGCCAGGAG	CTCACTCCATCCTAGGTACAGTGCTAGCAACTAAAAAAAAAAAAAAAACCCGCCATATGGCGGGAGCCAAGACGGACGGCGACGACGCCAGGAGATGGAGCTCATACAGTATTGCGGATATAGAATTCTGCAGGTCACGAGTCGACGTCAAATCCCGTCACATACACCAG	AAAAAGCCAGATTATTAATCCGGCTTTTTTATTATTTAGGATCCATTGACGGCTAGCTCAGTCCTAGGTACAGTGCTAGC	ATGGAGCTCAAACAGAACAAAGAACAGATCACCAAACAGAACATCAACCGTAAAGGCGAAGAACTGTTTACCGGTGTGGTTCCGATTCTGGTGGAACTGGATGGTGATGTTAATGGTCATAAATTCAGCGTTCGTGGTGAAGGCGAAGGTGATGCCACGAATGGTAAACTGACCCTGAAATTTATCTGCACCACAGGTAAACTGCCGGTTCCGTGGCCGACCCTGGTTACCACCCTGACCTATGGTGTTCAGTGTTTCGCACGTTATCCGGATCATATGAAACAGCACGATTTCTTTAAAAGCGCCATGCCGGAAGGTTATGTTCAGGAACGTACCATTAGCTTTAAAGATGACGGCACCTATAAAACCCGTGCCGAAGTTAAATTCGAAGGCGATACC…	TGCAGGTCACGAGTC	GAATTCTGCAGGTCACGAGTCGACGTCGCGCCCAACTCAGGGCGCTACCATAACTCTGATACTAAGTAGGTTTTT	ATGCTCGAGGCTTCCTCCGAAGACGTTATCAAAGAGTTCATGCGTTTCAAAGTTCGTATGGAAGGTTCCGTTAACGGTCACGAGTTCGAAATCGAAGGTGAAGGTGAAGGTCGTCCGTACGAAGGTACCCAGACCGCTAAACTGAAAGTTACCAAAGGTGGTCCGCTGCCGTTCGCTTGGGACATCCTGTCCCCGCAGTTCCAGTACGGTTCCAAAGCTTACGTTAAACACCCGGCTGACATCCCGGACTACCTGAAACTGTCCTTCCCGGAAGGTTTCAAATGGGAACGTGTTATGAACTTCGAAGACGGTGGTGTTGTTACCGTTACCCAGGACTCCTCCCTGCAAGACGGTGAGTTCATCTACAAAGTTAAACTGCGTGGTACCAACTTCCCGTCC…	TCTAGAGGTCACAATTAATTAAGTAAAAAAAAACCCCGCCCCTGACAGGGCGGGGTTTTTTTTTCTAATATGCGGCCGCGGCATCAAATAAAACGAAAGGCTCAGTCGAAAGACTGGGCCTTTCGTTTTATCTGTTGTTTGTCGGTGAACGCTCTCCTGAGTAGGACAAATCCGCCGCCCTAGA	AACTAAAAAAAAAAAAAAAACCCGCCATATGGCGGGAGCCAAGACGGACGGCGACGACGCCAGGAGATGGAGCTCAAACAGAACAAAGAACAGATCACCAAACAGAACATCAACCGTAAAGGCGAAGAACTGTTTACCGGTGTGGTTCCGATTCTGGTGGAACTGGATGGTGATGTTAATGGTCATAAATTCAGCGTTCGTGGTGAAGGCGAAGGTGATGCCACGAATGGTAAACTGACCCTGAAATTTATCTGCACCACAGGTAAACTGCCGGTTCCGTGGCCGACCCTGGTTACCACCCTGACCTATGGTGTTCAGTGTTTCGCACGTTATCCGGATCATATGAAACAGCACGATTTCTTTAAAAGCGCCATGCCGGAAGGTTATGTTCAGGAACGT…	758	390	196	232	181	146	0.802445	0.863794	0.916434
108	AACTAAAAAAAAAAAAAAAACCCGCCATATGGCGGGGCAAGCCCGCAGGGCGGAAGCGGCACGAAC	CTCACTCCATCCTAGGTACAGTGCTAGCAACTAAAAAAAAAAAAAAAACCCGCCATATGGCGGGGCAAGCCCGCAGGGCGGAAGCGGCACGAACATGGAGCTCATACAGTATTGCGGATATAGAATTCGGTATAGAGTGTCGCGACGTCAAATCCCGTCACATACACCAG	AAAAAGCCAGATTATTAATCCGGCTTTTTTATTATTTAGGATCCATTGACGGCTAGCTCAGTCCTAGGTACAGTGCTAGC	ATGGAGCTCAAACAGAACAAAGAACAGATCACCAAACAGAACATCAACCGTAAAGGCGAAGAACTGTTTACCGGTGTGGTTCCGATTCTGGTGGAACTGGATGGTGATGTTAATGGTCATAAATTCAGCGTTCGTGGTGAAGGCGAAGGTGATGCCACGAATGGTAAACTGACCCTGAAATTTATCTGCACCACAGGTAAACTGCCGGTTCCGTGGCCGACCCTGGTTACCACCCTGACCTATGGTGTTCAGTGTTTCGCACGTTATCCGGATCATATGAAACAGCACGATTTCTTTAAAAGCGCCATGCCGGAAGGTTATGTTCAGGAACGTACCATTAGCTTTAAAGATGACGGCACCTATAAAACCCGTGCCGAAGTTAAATTCGAAGGCGATACC…	GGTATAGAGTGTCGC	GAATTCGGTATAGAGTGTCGCGACGTCGCGCCCAACTCAGGGCGCTACCATAACTCTGATACTAAGTAGGTTTTT	ATGCTCGAGGCTTCCTCCGAAGACGTTATCAAAGAGTTCATGCGTTTCAAAGTTCGTATGGAAGGTTCCGTTAACGGTCACGAGTTCGAAATCGAAGGTGAAGGTGAAGGTCGTCCGTACGAAGGTACCCAGACCGCTAAACTGAAAGTTACCAAAGGTGGTCCGCTGCCGTTCGCTTGGGACATCCTGTCCCCGCAGTTCCAGTACGGTTCCAAAGCTTACGTTAAACACCCGGCTGACATCCCGGACTACCTGAAACTGTCCTTCCCGGAAGGTTTCAAATGGGAACGTGTTATGAACTTCGAAGACGGTGGTGTTGTTACCGTTACCCAGGACTCCTCCCTGCAAGACGGTGAGTTCATCTACAAAGTTAAACTGCGTGGTACCAACTTCCCGTCC…	TCTAGAGGTCACAATTAATTAAGTAAAAAAAAACCCCGCCCCTGACAGGGCGGGGTTTTTTTTTCTAATATGCGGCCGCGGCATCAAATAAAACGAAAGGCTCAGTCGAAAGACTGGGCCTTTCGTTTTATCTGTTGTTTGTCGGTGAACGCTCTCCTGAGTAGGACAAATCCGCCGCCCTAGA	AACTAAAAAAAAAAAAAAAACCCGCCATATGGCGGGGCAAGCCCGCAGGGCGGAAGCGGCACGAACATGGAGCTCAAACAGAACAAAGAACAGATCACCAAACAGAACATCAACCGTAAAGGCGAAGAACTGTTTACCGGTGTGGTTCCGATTCTGGTGGAACTGGATGGTGATGTTAATGGTCATAAATTCAGCGTTCGTGGTGAAGGCGAAGGTGATGCCACGAATGGTAAACTGACCCTGAAATTTATCTGCACCACAGGTAAACTGCCGGTTCCGTGGCCGACCCTGGTTACCACCCTGACCTATGGTGTTCAGTGTTTCGCACGTTATCCGGATCATATGAAACAGCACGATTTCTTTAAAAGCGCCATGCCGGAAGGTTATGTTCAGGAACGT…	255	401	364	261	11	145	0.579541	1.19603	0.981716
109	AACTAAAAAAAAAAAAAAAACCCGCCATATGGCGGGCAACCCCCACGGAAAGCAAAGGGAAACAAG	CTCACTCCATCCTAGGTACAGTGCTAGCAACTAAAAAAAAAAAAAAAACCCGCCATATGGCGGGCAACCCCCACGGAAAGCAAAGGGAAACAAGATGGAGCTCATACAGTATTGCGGATATAGAATTCAGGATCCTCGCTGATGACGTCAAATCCCGTCACATACACCAG	AAAAAGCCAGATTATTAATCCGGCTTTTTTATTATTTAGGATCCATTGACGGCTAGCTCAGTCCTAGGTACAGTGCTAGC	ATGGAGCTCAAACAGAACAAAGAACAGATCACCAAACAGAACATCAACCGTAAAGGCGAAGAACTGTTTACCGGTGTGGTTCCGATTCTGGTGGAACTGGATGGTGATGTTAATGGTCATAAATTCAGCGTTCGTGGTGAAGGCGAAGGTGATGCCACGAATGGTAAACTGACCCTGAAATTTATCTGCACCACAGGTAAACTGCCGGTTCCGTGGCCGACCCTGGTTACCACCCTGACCTATGGTGTTCAGTGTTTCGCACGTTATCCGGATCATATGAAACAGCACGATTTCTTTAAAAGCGCCATGCCGGAAGGTTATGTTCAGGAACGTACCATTAGCTTTAAAGATGACGGCACCTATAAAACCCGTGCCGAAGTTAAATTCGAAGGCGATACC…	AGGATCCTCGCTGAT	GAATTCAGGATCCTCGCTGATGACGTCGCGCCCAACTCAGGGCGCTACCATAACTCTGATACTAAGTAGGTTTTT	ATGCTCGAGGCTTCCTCCGAAGACGTTATCAAAGAGTTCATGCGTTTCAAAGTTCGTATGGAAGGTTCCGTTAACGGTCACGAGTTCGAAATCGAAGGTGAAGGTGAAGGTCGTCCGTACGAAGGTACCCAGACCGCTAAACTGAAAGTTACCAAAGGTGGTCCGCTGCCGTTCGCTTGGGACATCCTGTCCCCGCAGTTCCAGTACGGTTCCAAAGCTTACGTTAAACACCCGGCTGACATCCCGGACTACCTGAAACTGTCCTTCCCGGAAGGTTTCAAATGGGAACGTGTTATGAACTTCGAAGACGGTGGTGTTGTTACCGTTACCCAGGACTCCTCCCTGCAAGACGGTGAGTTCATCTACAAAGTTAAACTGCGTGGTACCAACTTCCCGTCC…	TCTAGAGGTCACAATTAATTAAGTAAAAAAAAACCCCGCCCCTGACAGGGCGGGGTTTTTTTTTCTAATATGCGGCCGCGGCATCAAATAAAACGAAAGGCTCAGTCGAAAGACTGGGCCTTTCGTTTTATCTGTTGTTTGTCGGTGAACGCTCTCCTGAGTAGGACAAATCCGCCGCCCTAGA	AACTAAAAAAAAAAAAAAAACCCGCCATATGGCGGGCAACCCCCACGGAAAGCAAAGGGAAACAAGATGGAGCTCAAACAGAACAAAGAACAGATCACCAAACAGAACATCAACCGTAAAGGCGAAGAACTGTTTACCGGTGTGGTTCCGATTCTGGTGGAACTGGATGGTGATGTTAATGGTCATAAATTCAGCGTTCGTGGTGAAGGCGAAGGTGATGCCACGAATGGTAAACTGACCCTGAAATTTATCTGCACCACAGGTAAACTGCCGGTTCCGTGGCCGACCCTGGTTACCACCCTGACCTATGGTGTTCAGTGTTTCGCACGTTATCCGGATCATATGAAACAGCACGATTTCTTTAAAAGCGCCATGCCGGAAGGTTATGTTCAGGAACGT…	1169	1584	1879	1229	493	960	0.447974	1.54729	0.966097
110	AACTAAAAAAAAAAAAAAAACCCGCCATATGGCGGGGCCACAGCGGCGGACAAAGAGGGCACACAG	CTCACTCCATCCTAGGTACAGTGCTAGCAACTAAAAAAAAAAAAAAAACCCGCCATATGGCGGGGCCACAGCGGCGGACAAAGAGGGCACACAGATGGAGCTCATACAGTATTGCGGATATAGAATTCTTCCAGTATCCGGAAGACGTCAAATCCCGTCACATACACCAG	AAAAAGCCAGATTATTAATCCGGCTTTTTTATTATTTAGGATCCATTGACGGCTAGCTCAGTCCTAGGTACAGTGCTAGC	ATGGAGCTCAAACAGAACAAAGAACAGATCACCAAACAGAACATCAACCGTAAAGGCGAAGAACTGTTTACCGGTGTGGTTCCGATTCTGGTGGAACTGGATGGTGATGTTAATGGTCATAAATTCAGCGTTCGTGGTGAAGGCGAAGGTGATGCCACGAATGGTAAACTGACCCTGAAATTTATCTGCACCACAGGTAAACTGCCGGTTCCGTGGCCGACCCTGGTTACCACCCTGACCTATGGTGTTCAGTGTTTCGCACGTTATCCGGATCATATGAAACAGCACGATTTCTTTAAAAGCGCCATGCCGGAAGGTTATGTTCAGGAACGTACCATTAGCTTTAAAGATGACGGCACCTATAAAACCCGTGCCGAAGTTAAATTCGAAGGCGATACC…	TTCCAGTATCCGGAA	GAATTCTTCCAGTATCCGGAAGACGTCGCGCCCAACTCAGGGCGCTACCATAACTCTGATACTAAGTAGGTTTTT	ATGCTCGAGGCTTCCTCCGAAGACGTTATCAAAGAGTTCATGCGTTTCAAAGTTCGTATGGAAGGTTCCGTTAACGGTCACGAGTTCGAAATCGAAGGTGAAGGTGAAGGTCGTCCGTACGAAGGTACCCAGACCGCTAAACTGAAAGTTACCAAAGGTGGTCCGCTGCCGTTCGCTTGGGACATCCTGTCCCCGCAGTTCCAGTACGGTTCCAAAGCTTACGTTAAACACCCGGCTGACATCCCGGACTACCTGAAACTGTCCTTCCCGGAAGGTTTCAAATGGGAACGTGTTATGAACTTCGAAGACGGTGGTGTTGTTACCGTTACCCAGGACTCCTCCCTGCAAGACGGTGAGTTCATCTACAAAGTTAAACTGCGTGGTACCAACTTCCCGTCC…	TCTAGAGGTCACAATTAATTAAGTAAAAAAAAACCCCGCCCCTGACAGGGCGGGGTTTTTTTTTCTAATATGCGGCCGCGGCATCAAATAAAACGAAAGGCTCAGTCGAAAGACTGGGCCTTTCGTTTTATCTGTTGTTTGTCGGTGAACGCTCTCCTGAGTAGGACAAATCCGCCGCCCTAGA	AACTAAAAAAAAAAAAAAAACCCGCCATATGGCGGGGCCACAGCGGCGGACAAAGAGGGCACACAGATGGAGCTCAAACAGAACAAAGAACAGATCACCAAACAGAACATCAACCGTAAAGGCGAAGAACTGTTTACCGGTGTGGTTCCGATTCTGGTGGAACTGGATGGTGATGTTAATGGTCATAAATTCAGCGTTCGTGGTGAAGGCGAAGGTGATGCCACGAATGGTAAACTGACCCTGAAATTTATCTGCACCACAGGTAAACTGCCGGTTCCGTGGCCGACCCTGGTTACCACCCTGACCTATGGTGTTCAGTGTTTCGCACGTTATCCGGATCATATGAAACAGCACGATTTCTTTAAAAGCGCCATGCCGGAAGGTTATGTTCAGGAACGT…	340	347	887	669	227	141	0.164651	4.20979	0.995429
111	AACTAAAAAAAAAAAAAAAACCCGCCATATGGCGGGGGGGCACACACCACCGCCCCGCGAAACGAG	CTCACTCCATCCTAGGTACAGTGCTAGCAACTAAAAAAAAAAAAAAAACCCGCCATATGGCGGGGGGGCACACACCACCGCCCCGCGAAACGAGATGGAGCTCATACAGTATTGCGGATATAGAATTCAGGAGCGTTACATGCGACGTCAAATCCCGTCACATACACCAG	AAAAAGCCAGATTATTAATCCGGCTTTTTTATTATTTAGGATCCATTGACGGCTAGCTCAGTCCTAGGTACAGTGCTAGC	ATGGAGCTCAAACAGAACAAAGAACAGATCACCAAACAGAACATCAACCGTAAAGGCGAAGAACTGTTTACCGGTGTGGTTCCGATTCTGGTGGAACTGGATGGTGATGTTAATGGTCATAAATTCAGCGTTCGTGGTGAAGGCGAAGGTGATGCCACGAATGGTAAACTGACCCTGAAATTTATCTGCACCACAGGTAAACTGCCGGTTCCGTGGCCGACCCTGGTTACCACCCTGACCTATGGTGTTCAGTGTTTCGCACGTTATCCGGATCATATGAAACAGCACGATTTCTTTAAAAGCGCCATGCCGGAAGGTTATGTTCAGGAACGTACCATTAGCTTTAAAGATGACGGCACCTATAAAACCCGTGCCGAAGTTAAATTCGAAGGCGATACC…	AGGAGCGTTACATGC	GAATTCAGGAGCGTTACATGCGACGTCGCGCCCAACTCAGGGCGCTACCATAACTCTGATACTAAGTAGGTTTTT	ATGCTCGAGGCTTCCTCCGAAGACGTTATCAAAGAGTTCATGCGTTTCAAAGTTCGTATGGAAGGTTCCGTTAACGGTCACGAGTTCGAAATCGAAGGTGAAGGTGAAGGTCGTCCGTACGAAGGTACCCAGACCGCTAAACTGAAAGTTACCAAAGGTGGTCCGCTGCCGTTCGCTTGGGACATCCTGTCCCCGCAGTTCCAGTACGGTTCCAAAGCTTACGTTAAACACCCGGCTGACATCCCGGACTACCTGAAACTGTCCTTCCCGGAAGGTTTCAAATGGGAACGTGTTATGAACTTCGAAGACGGTGGTGTTGTTACCGTTACCCAGGACTCCTCCCTGCAAGACGGTGAGTTCATCTACAAAGTTAAACTGCGTGGTACCAACTTCCCGTCC…	TCTAGAGGTCACAATTAATTAAGTAAAAAAAAACCCCGCCCCTGACAGGGCGGGGTTTTTTTTTCTAATATGCGGCCGCGGCATCAAATAAAACGAAAGGCTCAGTCGAAAGACTGGGCCTTTCGTTTTATCTGTTGTTTGTCGGTGAACGCTCTCCTGAGTAGGACAAATCCGCCGCCCTAGA	AACTAAAAAAAAAAAAAAAACCCGCCATATGGCGGGGGGGCACACACCACCGCCCCGCGAAACGAGATGGAGCTCAAACAGAACAAAGAACAGATCACCAAACAGAACATCAACCGTAAAGGCGAAGAACTGTTTACCGGTGTGGTTCCGATTCTGGTGGAACTGGATGGTGATGTTAATGGTCATAAATTCAGCGTTCGTGGTGAAGGCGAAGGTGATGCCACGAATGGTAAACTGACCCTGAAATTTATCTGCACCACAGGTAAACTGCCGGTTCCGTGGCCGACCCTGGTTACCACCCTGACCTATGGTGTTCAGTGTTTCGCACGTTATCCGGATCATATGAAACAGCACGATTTCTTTAAAAGCGCCATGCCGGAAGGTTATGTTCAGGAACGT…	1341	1840	752	336	175	195	1.03623	0.668913	0.996143
112	AACTAAAAAAAAAAAAAAAACCCGCCATATGGCGGGGGACAAGGAGGCGGGGGGAACCCCGCGCCC	CTCACTCCATCCTAGGTACAGTGCTAGCAACTAAAAAAAAAAAAAAAACCCGCCATATGGCGGGGGACAAGGAGGCGGGGGGAACCCCGCGCCCATGGAGCTCATACAGTATTGCGGATATAGAATTCCGTCGAGATGGGCCTGACGTCAAATCCCGTCACATACACCAG	AAAAAGCCAGATTATTAATCCGGCTTTTTTATTATTTAGGATCCATTGACGGCTAGCTCAGTCCTAGGTACAGTGCTAGC	ATGGAGCTCAAACAGAACAAAGAACAGATCACCAAACAGAACATCAACCGTAAAGGCGAAGAACTGTTTACCGGTGTGGTTCCGATTCTGGTGGAACTGGATGGTGATGTTAATGGTCATAAATTCAGCGTTCGTGGTGAAGGCGAAGGTGATGCCACGAATGGTAAACTGACCCTGAAATTTATCTGCACCACAGGTAAACTGCCGGTTCCGTGGCCGACCCTGGTTACCACCCTGACCTATGGTGTTCAGTGTTTCGCACGTTATCCGGATCATATGAAACAGCACGATTTCTTTAAAAGCGCCATGCCGGAAGGTTATGTTCAGGAACGTACCATTAGCTTTAAAGATGACGGCACCTATAAAACCCGTGCCGAAGTTAAATTCGAAGGCGATACC…	CGTCGAGATGGGCCT	GAATTCCGTCGAGATGGGCCTGACGTCGCGCCCAACTCAGGGCGCTACCATAACTCTGATACTAAGTAGGTTTTT	ATGCTCGAGGCTTCCTCCGAAGACGTTATCAAAGAGTTCATGCGTTTCAAAGTTCGTATGGAAGGTTCCGTTAACGGTCACGAGTTCGAAATCGAAGGTGAAGGTGAAGGTCGTCCGTACGAAGGTACCCAGACCGCTAAACTGAAAGTTACCAAAGGTGGTCCGCTGCCGTTCGCTTGGGACATCCTGTCCCCGCAGTTCCAGTACGGTTCCAAAGCTTACGTTAAACACCCGGCTGACATCCCGGACTACCTGAAACTGTCCTTCCCGGAAGGTTTCAAATGGGAACGTGTTATGAACTTCGAAGACGGTGGTGTTGTTACCGTTACCCAGGACTCCTCCCTGCAAGACGGTGAGTTCATCTACAAAGTTAAACTGCGTGGTACCAACTTCCCGTCC…	TCTAGAGGTCACAATTAATTAAGTAAAAAAAAACCCCGCCCCTGACAGGGCGGGGTTTTTTTTTCTAATATGCGGCCGCGGCATCAAATAAAACGAAAGGCTCAGTCGAAAGACTGGGCCTTTCGTTTTATCTGTTGTTTGTCGGTGAACGCTCTCCTGAGTAGGACAAATCCGCCGCCCTAGA	AACTAAAAAAAAAAAAAAAACCCGCCATATGGCGGGGGACAAGGAGGCGGGGGGAACCCCGCGCCCATGGAGCTCAAACAGAACAAAGAACAGATCACCAAACAGAACATCAACCGTAAAGGCGAAGAACTGTTTACCGGTGTGGTTCCGATTCTGGTGGAACTGGATGGTGATGTTAATGGTCATAAATTCAGCGTTCGTGGTGAAGGCGAAGGTGATGCCACGAATGGTAAACTGACCCTGAAATTTATCTGCACCACAGGTAAACTGCCGGTTCCGTGGCCGACCCTGGTTACCACCCTGACCTATGGTGTTCAGTGTTTCGCACGTTATCCGGATCATATGAAACAGCACGATTTCTTTAAAAGCGCCATGCCGGAAGGTTATGTTCAGGAACGT…	966	1219	356	270	678	417	1.18139	0.586719	0.928309
113	AACGAAAAAAAAAAAAAAAACCCGCCATATGGCGGGACGCCCGCCCGAGCGGACACGACGCGGGGG	CTCACTCCATCCTAGGTACAGTGCTAGCAACGAAAAAAAAAAAAAAAACCCGCCATATGGCGGGACGCCCGCCCGAGCGGACACGACGCGGGGGATGGAGCTCATACAGTATTGCGGATATAGAATTCCATACAGGGTCGCTGGACGTCAAATCCCGTCACATACACCAG	AAAAAGCCAGATTATTAATCCGGCTTTTTTATTATTTAGGATCCATTGACGGCTAGCTCAGTCCTAGGTACAGTGCTAGC	ATGGAGCTCAAACAGAACAAAGAACAGATCACCAAACAGAACATCAACCGTAAAGGCGAAGAACTGTTTACCGGTGTGGTTCCGATTCTGGTGGAACTGGATGGTGATGTTAATGGTCATAAATTCAGCGTTCGTGGTGAAGGCGAAGGTGATGCCACGAATGGTAAACTGACCCTGAAATTTATCTGCACCACAGGTAAACTGCCGGTTCCGTGGCCGACCCTGGTTACCACCCTGACCTATGGTGTTCAGTGTTTCGCACGTTATCCGGATCATATGAAACAGCACGATTTCTTTAAAAGCGCCATGCCGGAAGGTTATGTTCAGGAACGTACCATTAGCTTTAAAGATGACGGCACCTATAAAACCCGTGCCGAAGTTAAATTCGAAGGCGATACC…	CATACAGGGTCGCTG	GAATTCCATACAGGGTCGCTGGACGTCGCGCCCAACTCAGGGCGCTACCATAACTCTGATACTAAGTAGGTTTTT	ATGCTCGAGGCTTCCTCCGAAGACGTTATCAAAGAGTTCATGCGTTTCAAAGTTCGTATGGAAGGTTCCGTTAACGGTCACGAGTTCGAAATCGAAGGTGAAGGTGAAGGTCGTCCGTACGAAGGTACCCAGACCGCTAAACTGAAAGTTACCAAAGGTGGTCCGCTGCCGTTCGCTTGGGACATCCTGTCCCCGCAGTTCCAGTACGGTTCCAAAGCTTACGTTAAACACCCGGCTGACATCCCGGACTACCTGAAACTGTCCTTCCCGGAAGGTTTCAAATGGGAACGTGTTATGAACTTCGAAGACGGTGGTGTTGTTACCGTTACCCAGGACTCCTCCCTGCAAGACGGTGAGTTCATCTACAAAGTTAAACTGCGTGGTACCAACTTCCCGTCC…	TCTAGAGGTCACAATTAATTAAGTAAAAAAAAACCCCGCCCCTGACAGGGCGGGGTTTTTTTTTCTAATATGCGGCCGCGGCATCAAATAAAACGAAAGGCTCAGTCGAAAGACTGGGCCTTTCGTTTTATCTGTTGTTTGTCGGTGAACGCTCTCCTGAGTAGGACAAATCCGCCGCCCTAGA	AACGAAAAAAAAAAAAAAAACCCGCCATATGGCGGGACGCCCGCCCGAGCGGACACGACGCGGGGGATGGAGCTCAAACAGAACAAAGAACAGATCACCAAACAGAACATCAACCGTAAAGGCGAAGAACTGTTTACCGGTGTGGTTCCGATTCTGGTGGAACTGGATGGTGATGTTAATGGTCATAAATTCAGCGTTCGTGGTGAAGGCGAAGGTGATGCCACGAATGGTAAACTGACCCTGAAATTTATCTGCACCACAGGTAAACTGCCGGTTCCGTGGCCGACCCTGGTTACCACCCTGACCTATGGTGTTCAGTGTTTCGCACGTTATCCGGATCATATGAAACAGCACGATTTCTTTAAAAGCGCCATGCCGGAAGGTTATGTTCAGGAACGT…	716	848	161	80	164	8	1.43373	0.483457	0.992103
114	AACGAAAAAAAAAAAAAAAACCCGCCATATGGCGGGAAGGCCAACAACCAGCAGCCACCACACGCC	CTCACTCCATCCTAGGTACAGTGCTAGCAACGAAAAAAAAAAAAAAAACCCGCCATATGGCGGGAAGGCCAACAACCAGCAGCCACCACACGCCATGGAGCTCATACAGTATTGCGGATATAGAATTCAGTGAGCCAACCCGGGACGTCAAATCCCGTCACATACACCAG	AAAAAGCCAGATTATTAATCCGGCTTTTTTATTATTTAGGATCCATTGACGGCTAGCTCAGTCCTAGGTACAGTGCTAGC	ATGGAGCTCAAACAGAACAAAGAACAGATCACCAAACAGAACATCAACCGTAAAGGCGAAGAACTGTTTACCGGTGTGGTTCCGATTCTGGTGGAACTGGATGGTGATGTTAATGGTCATAAATTCAGCGTTCGTGGTGAAGGCGAAGGTGATGCCACGAATGGTAAACTGACCCTGAAATTTATCTGCACCACAGGTAAACTGCCGGTTCCGTGGCCGACCCTGGTTACCACCCTGACCTATGGTGTTCAGTGTTTCGCACGTTATCCGGATCATATGAAACAGCACGATTTCTTTAAAAGCGCCATGCCGGAAGGTTATGTTCAGGAACGTACCATTAGCTTTAAAGATGACGGCACCTATAAAACCCGTGCCGAAGTTAAATTCGAAGGCGATACC…	AGTGAGCCAACCCGG	GAATTCAGTGAGCCAACCCGGGACGTCGCGCCCAACTCAGGGCGCTACCATAACTCTGATACTAAGTAGGTTTTT	ATGCTCGAGGCTTCCTCCGAAGACGTTATCAAAGAGTTCATGCGTTTCAAAGTTCGTATGGAAGGTTCCGTTAACGGTCACGAGTTCGAAATCGAAGGTGAAGGTGAAGGTCGTCCGTACGAAGGTACCCAGACCGCTAAACTGAAAGTTACCAAAGGTGGTCCGCTGCCGTTCGCTTGGGACATCCTGTCCCCGCAGTTCCAGTACGGTTCCAAAGCTTACGTTAAACACCCGGCTGACATCCCGGACTACCTGAAACTGTCCTTCCCGGAAGGTTTCAAATGGGAACGTGTTATGAACTTCGAAGACGGTGGTGTTGTTACCGTTACCCAGGACTCCTCCCTGCAAGACGGTGAGTTCATCTACAAAGTTAAACTGCGTGGTACCAACTTCCCGTCC…	TCTAGAGGTCACAATTAATTAAGTAAAAAAAAACCCCGCCCCTGACAGGGCGGGGTTTTTTTTTCTAATATGCGGCCGCGGCATCAAATAAAACGAAAGGCTCAGTCGAAAGACTGGGCCTTTCGTTTTATCTGTTGTTTGTCGGTGAACGCTCTCCTGAGTAGGACAAATCCGCCGCCCTAGA	AACGAAAAAAAAAAAAAAAACCCGCCATATGGCGGGAAGGCCAACAACCAGCAGCCACCACACGCCATGGAGCTCAAACAGAACAAAGAACAGATCACCAAACAGAACATCAACCGTAAAGGCGAAGAACTGTTTACCGGTGTGGTTCCGATTCTGGTGGAACTGGATGGTGATGTTAATGGTCATAAATTCAGCGTTCGTGGTGAAGGCGAAGGTGATGCCACGAATGGTAAACTGACCCTGAAATTTATCTGCACCACAGGTAAACTGCCGGTTCCGTGGCCGACCCTGGTTACCACCCTGACCTATGGTGTTCAGTGTTTCGCACGTTATCCGGATCATATGAAACAGCACGATTTCTTTAAAAGCGCCATGCCGGAAGGTTATGTTCAGGAACGT…	442	656	485	251	139	260	0.714073	0.970696	0.983136
115	AACGAAAAAAAAAAAAAAAACCCGCCATATGGCGGGGCGAAGCCAGAACCCGGCAGGGGAACCCCG	CTCACTCCATCCTAGGTACAGTGCTAGCAACGAAAAAAAAAAAAAAAACCCGCCATATGGCGGGGCGAAGCCAGAACCCGGCAGGGGAACCCCGATGGAGCTCATACAGTATTGCGGATATAGAATTCCAACACAATATGGCTGACGTCAAATCCCGTCACATACACCAG	AAAAAGCCAGATTATTAATCCGGCTTTTTTATTATTTAGGATCCATTGACGGCTAGCTCAGTCCTAGGTACAGTGCTAGC	ATGGAGCTCAAACAGAACAAAGAACAGATCACCAAACAGAACATCAACCGTAAAGGCGAAGAACTGTTTACCGGTGTGGTTCCGATTCTGGTGGAACTGGATGGTGATGTTAATGGTCATAAATTCAGCGTTCGTGGTGAAGGCGAAGGTGATGCCACGAATGGTAAACTGACCCTGAAATTTATCTGCACCACAGGTAAACTGCCGGTTCCGTGGCCGACCCTGGTTACCACCCTGACCTATGGTGTTCAGTGTTTCGCACGTTATCCGGATCATATGAAACAGCACGATTTCTTTAAAAGCGCCATGCCGGAAGGTTATGTTCAGGAACGTACCATTAGCTTTAAAGATGACGGCACCTATAAAACCCGTGCCGAAGTTAAATTCGAAGGCGATACC…	CAACACAATATGGCT	GAATTCCAACACAATATGGCTGACGTCGCGCCCAACTCAGGGCGCTACCATAACTCTGATACTAAGTAGGTTTTT	ATGCTCGAGGCTTCCTCCGAAGACGTTATCAAAGAGTTCATGCGTTTCAAAGTTCGTATGGAAGGTTCCGTTAACGGTCACGAGTTCGAAATCGAAGGTGAAGGTGAAGGTCGTCCGTACGAAGGTACCCAGACCGCTAAACTGAAAGTTACCAAAGGTGGTCCGCTGCCGTTCGCTTGGGACATCCTGTCCCCGCAGTTCCAGTACGGTTCCAAAGCTTACGTTAAACACCCGGCTGACATCCCGGACTACCTGAAACTGTCCTTCCCGGAAGGTTTCAAATGGGAACGTGTTATGAACTTCGAAGACGGTGGTGTTGTTACCGTTACCCAGGACTCCTCCCTGCAAGACGGTGAGTTCATCTACAAAGTTAAACTGCGTGGTACCAACTTCCCGTCC…	TCTAGAGGTCACAATTAATTAAGTAAAAAAAAACCCCGCCCCTGACAGGGCGGGGTTTTTTTTTCTAATATGCGGCCGCGGCATCAAATAAAACGAAAGGCTCAGTCGAAAGACTGGGCCTTTCGTTTTATCTGTTGTTTGTCGGTGAACGCTCTCCTGAGTAGGACAAATCCGCCGCCCTAGA	AACGAAAAAAAAAAAAAAAACCCGCCATATGGCGGGGCGAAGCCAGAACCCGGCAGGGGAACCCCGATGGAGCTCAAACAGAACAAAGAACAGATCACCAAACAGAACATCAACCGTAAAGGCGAAGAACTGTTTACCGGTGTGGTTCCGATTCTGGTGGAACTGGATGGTGATGTTAATGGTCATAAATTCAGCGTTCGTGGTGAAGGCGAAGGTGATGCCACGAATGGTAAACTGACCCTGAAATTTATCTGCACCACAGGTAAACTGCCGGTTCCGTGGCCGACCCTGGTTACCACCCTGACCTATGGTGTTCAGTGTTTCGCACGTTATCCGGATCATATGAAACAGCACGATTTCTTTAAAAGCGCCATGCCGGAAGGTTATGTTCAGGAACGT…	78	529	193	86	44	8	1.09591	0.632484	0.997019
116	AACGAAAAAAAAAAAAAAAACCCGCCATATGGCGGGACACCGGGGCAAAAAAAAGAGGCGCCAAAC	CTCACTCCATCCTAGGTACAGTGCTAGCAACGAAAAAAAAAAAAAAAACCCGCCATATGGCGGGACACCGGGGCAAAAAAAAGAGGCGCCAAACATGGAGCTCATACAGTATTGCGGATATAGAATTCAGTAGCGGTTAACGAGACGTCAAATCCCGTCACATACACCAG	AAAAAGCCAGATTATTAATCCGGCTTTTTTATTATTTAGGATCCATTGACGGCTAGCTCAGTCCTAGGTACAGTGCTAGC	ATGGAGCTCAAACAGAACAAAGAACAGATCACCAAACAGAACATCAACCGTAAAGGCGAAGAACTGTTTACCGGTGTGGTTCCGATTCTGGTGGAACTGGATGGTGATGTTAATGGTCATAAATTCAGCGTTCGTGGTGAAGGCGAAGGTGATGCCACGAATGGTAAACTGACCCTGAAATTTATCTGCACCACAGGTAAACTGCCGGTTCCGTGGCCGACCCTGGTTACCACCCTGACCTATGGTGTTCAGTGTTTCGCACGTTATCCGGATCATATGAAACAGCACGATTTCTTTAAAAGCGCCATGCCGGAAGGTTATGTTCAGGAACGTACCATTAGCTTTAAAGATGACGGCACCTATAAAACCCGTGCCGAAGTTAAATTCGAAGGCGATACC…	AGTAGCGGTTAACGA	GAATTCAGTAGCGGTTAACGAGACGTCGCGCCCAACTCAGGGCGCTACCATAACTCTGATACTAAGTAGGTTTTT	ATGCTCGAGGCTTCCTCCGAAGACGTTATCAAAGAGTTCATGCGTTTCAAAGTTCGTATGGAAGGTTCCGTTAACGGTCACGAGTTCGAAATCGAAGGTGAAGGTGAAGGTCGTCCGTACGAAGGTACCCAGACCGCTAAACTGAAAGTTACCAAAGGTGGTCCGCTGCCGTTCGCTTGGGACATCCTGTCCCCGCAGTTCCAGTACGGTTCCAAAGCTTACGTTAAACACCCGGCTGACATCCCGGACTACCTGAAACTGTCCTTCCCGGAAGGTTTCAAATGGGAACGTGTTATGAACTTCGAAGACGGTGGTGTTGTTACCGTTACCCAGGACTCCTCCCTGCAAGACGGTGAGTTCATCTACAAAGTTAAACTGCGTGGTACCAACTTCCCGTCC…	TCTAGAGGTCACAATTAATTAAGTAAAAAAAAACCCCGCCCCTGACAGGGCGGGGTTTTTTTTTCTAATATGCGGCCGCGGCATCAAATAAAACGAAAGGCTCAGTCGAAAGACTGGGCCTTTCGTTTTATCTGTTGTTTGTCGGTGAACGCTCTCCTGAGTAGGACAAATCCGCCGCCCTAGA	AACGAAAAAAAAAAAAAAAACCCGCCATATGGCGGGACACCGGGGCAAAAAAAAGAGGCGCCAAACATGGAGCTCAAACAGAACAAAGAACAGATCACCAAACAGAACATCAACCGTAAAGGCGAAGAACTGTTTACCGGTGTGGTTCCGATTCTGGTGGAACTGGATGGTGATGTTAATGGTCATAAATTCAGCGTTCGTGGTGAAGGCGAAGGTGATGCCACGAATGGTAAACTGACCCTGAAATTTATCTGCACCACAGGTAAACTGCCGGTTCCGTGGCCGACCCTGGTTACCACCCTGACCTATGGTGTTCAGTGTTTCGCACGTTATCCGGATCATATGAAACAGCACGATTTCTTTAAAAGCGCCATGCCGGAAGGTTATGTTCAGGAACGT…	664	614	228	348	42	421	0.956958	0.724323	0.96011
117	AACGAAAAAAAAAAAAAAAACCCGCCATATGGCGGGAAGAACAGCGACAAAAAAGGGGAGAGCCGC	CTCACTCCATCCTAGGTACAGTGCTAGCAACGAAAAAAAAAAAAAAAACCCGCCATATGGCGGGAAGAACAGCGACAAAAAAGGGGAGAGCCGCATGGAGCTCATACAGTATTGCGGATATAGAATTCGCGCGCGGTGGTGACGACGTCAAATCCCGTCACATACACCAG	AAAAAGCCAGATTATTAATCCGGCTTTTTTATTATTTAGGATCCATTGACGGCTAGCTCAGTCCTAGGTACAGTGCTAGC	ATGGAGCTCAAACAGAACAAAGAACAGATCACCAAACAGAACATCAACCGTAAAGGCGAAGAACTGTTTACCGGTGTGGTTCCGATTCTGGTGGAACTGGATGGTGATGTTAATGGTCATAAATTCAGCGTTCGTGGTGAAGGCGAAGGTGATGCCACGAATGGTAAACTGACCCTGAAATTTATCTGCACCACAGGTAAACTGCCGGTTCCGTGGCCGACCCTGGTTACCACCCTGACCTATGGTGTTCAGTGTTTCGCACGTTATCCGGATCATATGAAACAGCACGATTTCTTTAAAAGCGCCATGCCGGAAGGTTATGTTCAGGAACGTACCATTAGCTTTAAAGATGACGGCACCTATAAAACCCGTGCCGAAGTTAAATTCGAAGGCGATACC…	GCGCGCGGTGGTGAC	GAATTCGCGCGCGGTGGTGACGACGTCGCGCCCAACTCAGGGCGCTACCATAACTCTGATACTAAGTAGGTTTTT	ATGCTCGAGGCTTCCTCCGAAGACGTTATCAAAGAGTTCATGCGTTTCAAAGTTCGTATGGAAGGTTCCGTTAACGGTCACGAGTTCGAAATCGAAGGTGAAGGTGAAGGTCGTCCGTACGAAGGTACCCAGACCGCTAAACTGAAAGTTACCAAAGGTGGTCCGCTGCCGTTCGCTTGGGACATCCTGTCCCCGCAGTTCCAGTACGGTTCCAAAGCTTACGTTAAACACCCGGCTGACATCCCGGACTACCTGAAACTGTCCTTCCCGGAAGGTTTCAAATGGGAACGTGTTATGAACTTCGAAGACGGTGGTGTTGTTACCGTTACCCAGGACTCCTCCCTGCAAGACGGTGAGTTCATCTACAAAGTTAAACTGCGTGGTACCAACTTCCCGTCC…	TCTAGAGGTCACAATTAATTAAGTAAAAAAAAACCCCGCCCCTGACAGGGCGGGGTTTTTTTTTCTAATATGCGGCCGCGGCATCAAATAAAACGAAAGGCTCAGTCGAAAGACTGGGCCTTTCGTTTTATCTGTTGTTTGTCGGTGAACGCTCTCCTGAGTAGGACAAATCCGCCGCCCTAGA	AACGAAAAAAAAAAAAAAAACCCGCCATATGGCGGGAAGAACAGCGACAAAAAAGGGGAGAGCCGCATGGAGCTCAAACAGAACAAAGAACAGATCACCAAACAGAACATCAACCGTAAAGGCGAAGAACTGTTTACCGGTGTGGTTCCGATTCTGGTGGAACTGGATGGTGATGTTAATGGTCATAAATTCAGCGTTCGTGGTGAAGGCGAAGGTGATGCCACGAATGGTAAACTGACCCTGAAATTTATCTGCACCACAGGTAAACTGCCGGTTCCGTGGCCGACCCTGGTTACCACCCTGACCTATGGTGTTCAGTGTTTCGCACGTTATCCGGATCATATGAAACAGCACGATTTCTTTAAAAGCGCCATGCCGGAAGGTTATGTTCAGGAACGT…	71	960	1002	1553	228	227	0.333141	2.08064	0.857214
118	AACGAAAAAAAAAAAAAAAACCCGCCATATGGCGGGAAGAAAACGCGAGGCCCAGCCAAGCGCGGC	CTCACTCCATCCTAGGTACAGTGCTAGCAACGAAAAAAAAAAAAAAAACCCGCCATATGGCGGGAAGAAAACGCGAGGCCCAGCCAAGCGCGGCATGGAGCTCATACAGTATTGCGGATATAGAATTCCCCGTAGGGGTGTTCGACGTCAAATCCCGTCACATACACCAG	AAAAAGCCAGATTATTAATCCGGCTTTTTTATTATTTAGGATCCATTGACGGCTAGCTCAGTCCTAGGTACAGTGCTAGC	ATGGAGCTCAAACAGAACAAAGAACAGATCACCAAACAGAACATCAACCGTAAAGGCGAAGAACTGTTTACCGGTGTGGTTCCGATTCTGGTGGAACTGGATGGTGATGTTAATGGTCATAAATTCAGCGTTCGTGGTGAAGGCGAAGGTGATGCCACGAATGGTAAACTGACCCTGAAATTTATCTGCACCACAGGTAAACTGCCGGTTCCGTGGCCGACCCTGGTTACCACCCTGACCTATGGTGTTCAGTGTTTCGCACGTTATCCGGATCATATGAAACAGCACGATTTCTTTAAAAGCGCCATGCCGGAAGGTTATGTTCAGGAACGTACCATTAGCTTTAAAGATGACGGCACCTATAAAACCCGTGCCGAAGTTAAATTCGAAGGCGATACC…	CCCGTAGGGGTGTTC	GAATTCCCCGTAGGGGTGTTCGACGTCGCGCCCAACTCAGGGCGCTACCATAACTCTGATACTAAGTAGGTTTTT	ATGCTCGAGGCTTCCTCCGAAGACGTTATCAAAGAGTTCATGCGTTTCAAAGTTCGTATGGAAGGTTCCGTTAACGGTCACGAGTTCGAAATCGAAGGTGAAGGTGAAGGTCGTCCGTACGAAGGTACCCAGACCGCTAAACTGAAAGTTACCAAAGGTGGTCCGCTGCCGTTCGCTTGGGACATCCTGTCCCCGCAGTTCCAGTACGGTTCCAAAGCTTACGTTAAACACCCGGCTGACATCCCGGACTACCTGAAACTGTCCTTCCCGGAAGGTTTCAAATGGGAACGTGTTATGAACTTCGAAGACGGTGGTGTTGTTACCGTTACCCAGGACTCCTCCCTGCAAGACGGTGAGTTCATCTACAAAGTTAAACTGCGTGGTACCAACTTCCCGTCC…	TCTAGAGGTCACAATTAATTAAGTAAAAAAAAACCCCGCCCCTGACAGGGCGGGGTTTTTTTTTCTAATATGCGGCCGCGGCATCAAATAAAACGAAAGGCTCAGTCGAAAGACTGGGCCTTTCGTTTTATCTGTTGTTTGTCGGTGAACGCTCTCCTGAGTAGGACAAATCCGCCGCCCTAGA	AACGAAAAAAAAAAAAAAAACCCGCCATATGGCGGGAAGAAAACGCGAGGCCCAGCCAAGCGCGGCATGGAGCTCAAACAGAACAAAGAACAGATCACCAAACAGAACATCAACCGTAAAGGCGAAGAACTGTTTACCGGTGTGGTTCCGATTCTGGTGGAACTGGATGGTGATGTTAATGGTCATAAATTCAGCGTTCGTGGTGAAGGCGAAGGTGATGCCACGAATGGTAAACTGACCCTGAAATTTATCTGCACCACAGGTAAACTGCCGGTTCCGTGGCCGACCCTGGTTACCACCCTGACCTATGGTGTTCAGTGTTTCGCACGTTATCCGGATCATATGAAACAGCACGATTTCTTTAAAAGCGCCATGCCGGAAGGTTATGTTCAGGAACGT…	258	487	176	331	35	502	0.927254	0.747526	0.933899
119	AACGAAAAAAAAAAAAAAAACCCGCCATATGGCGGGGCAACCAGAGCGGGCACGAGACAGCCCGGG	CTCACTCCATCCTAGGTACAGTGCTAGCAACGAAAAAAAAAAAAAAAACCCGCCATATGGCGGGGCAACCAGAGCGGGCACGAGACAGCCCGGGATGGAGCTCATACAGTATTGCGGATATAGAATTCATATGCTGCCAAGAGGACGTCAAATCCCGTCACATACACCAG	AAAAAGCCAGATTATTAATCCGGCTTTTTTATTATTTAGGATCCATTGACGGCTAGCTCAGTCCTAGGTACAGTGCTAGC	ATGGAGCTCAAACAGAACAAAGAACAGATCACCAAACAGAACATCAACCGTAAAGGCGAAGAACTGTTTACCGGTGTGGTTCCGATTCTGGTGGAACTGGATGGTGATGTTAATGGTCATAAATTCAGCGTTCGTGGTGAAGGCGAAGGTGATGCCACGAATGGTAAACTGACCCTGAAATTTATCTGCACCACAGGTAAACTGCCGGTTCCGTGGCCGACCCTGGTTACCACCCTGACCTATGGTGTTCAGTGTTTCGCACGTTATCCGGATCATATGAAACAGCACGATTTCTTTAAAAGCGCCATGCCGGAAGGTTATGTTCAGGAACGTACCATTAGCTTTAAAGATGACGGCACCTATAAAACCCGTGCCGAAGTTAAATTCGAAGGCGATACC…	ATATGCTGCCAAGAG	GAATTCATATGCTGCCAAGAGGACGTCGCGCCCAACTCAGGGCGCTACCATAACTCTGATACTAAGTAGGTTTTT	ATGCTCGAGGCTTCCTCCGAAGACGTTATCAAAGAGTTCATGCGTTTCAAAGTTCGTATGGAAGGTTCCGTTAACGGTCACGAGTTCGAAATCGAAGGTGAAGGTGAAGGTCGTCCGTACGAAGGTACCCAGACCGCTAAACTGAAAGTTACCAAAGGTGGTCCGCTGCCGTTCGCTTGGGACATCCTGTCCCCGCAGTTCCAGTACGGTTCCAAAGCTTACGTTAAACACCCGGCTGACATCCCGGACTACCTGAAACTGTCCTTCCCGGAAGGTTTCAAATGGGAACGTGTTATGAACTTCGAAGACGGTGGTGTTGTTACCGTTACCCAGGACTCCTCCCTGCAAGACGGTGAGTTCATCTACAAAGTTAAACTGCGTGGTACCAACTTCCCGTCC…	TCTAGAGGTCACAATTAATTAAGTAAAAAAAAACCCCGCCCCTGACAGGGCGGGGTTTTTTTTTCTAATATGCGGCCGCGGCATCAAATAAAACGAAAGGCTCAGTCGAAAGACTGGGCCTTTCGTTTTATCTGTTGTTTGTCGGTGAACGCTCTCCTGAGTAGGACAAATCCGCCGCCCTAGA	AACGAAAAAAAAAAAAAAAACCCGCCATATGGCGGGGCAACCAGAGCGGGCACGAGACAGCCCGGGATGGAGCTCAAACAGAACAAAGAACAGATCACCAAACAGAACATCAACCGTAAAGGCGAAGAACTGTTTACCGGTGTGGTTCCGATTCTGGTGGAACTGGATGGTGATGTTAATGGTCATAAATTCAGCGTTCGTGGTGAAGGCGAAGGTGATGCCACGAATGGTAAACTGACCCTGAAATTTATCTGCACCACAGGTAAACTGCCGGTTCCGTGGCCGACCCTGGTTACCACCCTGACCTATGGTGTTCAGTGTTTCGCACGTTATCCGGATCATATGAAACAGCACGATTTCTTTAAAAGCGCCATGCCGGAAGGTTATGTTCAGGAACGT…	740	1050	599	528	329	283	0.783752	0.884397	0.958859
120	AACGAAAAAAAAAAAAAAAACCCGCCATATGGCGGGCAGGGAGACACACGACGACAGAGAGGGGGG	CTCACTCCATCCTAGGTACAGTGCTAGCAACGAAAAAAAAAAAAAAAACCCGCCATATGGCGGGCAGGGAGACACACGACGACAGAGAGGGGGGATGGAGCTCATACAGTATTGCGGATATAGAATTCCAGGTTTGGACACAGGACGTCAAATCCCGTCACATACACCAG	AAAAAGCCAGATTATTAATCCGGCTTTTTTATTATTTAGGATCCATTGACGGCTAGCTCAGTCCTAGGTACAGTGCTAGC	ATGGAGCTCAAACAGAACAAAGAACAGATCACCAAACAGAACATCAACCGTAAAGGCGAAGAACTGTTTACCGGTGTGGTTCCGATTCTGGTGGAACTGGATGGTGATGTTAATGGTCATAAATTCAGCGTTCGTGGTGAAGGCGAAGGTGATGCCACGAATGGTAAACTGACCCTGAAATTTATCTGCACCACAGGTAAACTGCCGGTTCCGTGGCCGACCCTGGTTACCACCCTGACCTATGGTGTTCAGTGTTTCGCACGTTATCCGGATCATATGAAACAGCACGATTTCTTTAAAAGCGCCATGCCGGAAGGTTATGTTCAGGAACGTACCATTAGCTTTAAAGATGACGGCACCTATAAAACCCGTGCCGAAGTTAAATTCGAAGGCGATACC…	CAGGTTTGGACACAG	GAATTCCAGGTTTGGACACAGGACGTCGCGCCCAACTCAGGGCGCTACCATAACTCTGATACTAAGTAGGTTTTT	ATGCTCGAGGCTTCCTCCGAAGACGTTATCAAAGAGTTCATGCGTTTCAAAGTTCGTATGGAAGGTTCCGTTAACGGTCACGAGTTCGAAATCGAAGGTGAAGGTGAAGGTCGTCCGTACGAAGGTACCCAGACCGCTAAACTGAAAGTTACCAAAGGTGGTCCGCTGCCGTTCGCTTGGGACATCCTGTCCCCGCAGTTCCAGTACGGTTCCAAAGCTTACGTTAAACACCCGGCTGACATCCCGGACTACCTGAAACTGTCCTTCCCGGAAGGTTTCAAATGGGAACGTGTTATGAACTTCGAAGACGGTGGTGTTGTTACCGTTACCCAGGACTCCTCCCTGCAAGACGGTGAGTTCATCTACAAAGTTAAACTGCGTGGTACCAACTTCCCGTCC…	TCTAGAGGTCACAATTAATTAAGTAAAAAAAAACCCCGCCCCTGACAGGGCGGGGTTTTTTTTTCTAATATGCGGCCGCGGCATCAAATAAAACGAAAGGCTCAGTCGAAAGACTGGGCCTTTCGTTTTATCTGTTGTTTGTCGGTGAACGCTCTCCTGAGTAGGACAAATCCGCCGCCCTAGA	AACGAAAAAAAAAAAAAAAACCCGCCATATGGCGGGCAGGGAGACACACGACGACAGAGAGGGGGGATGGAGCTCAAACAGAACAAAGAACAGATCACCAAACAGAACATCAACCGTAAAGGCGAAGAACTGTTTACCGGTGTGGTTCCGATTCTGGTGGAACTGGATGGTGATGTTAATGGTCATAAATTCAGCGTTCGTGGTGAAGGCGAAGGTGATGCCACGAATGGTAAACTGACCCTGAAATTTATCTGCACCACAGGTAAACTGCCGGTTCCGTGGCCGACCCTGGTTACCACCCTGACCTATGGTGTTCAGTGTTTCGCACGTTATCCGGATCATATGAAACAGCACGATTTCTTTAAAAGCGCCATGCCGGAAGGTTATGTTCAGGAACGT…	575	1421	501	1277	153	1787	0.84835	0.817053	0.882033
121	AACCAAAAAAAAAAAAAAAACCCGCCATATGGCGGGCGGGCAACCGACGCGACAGAAGACGGCGAC	CTCACTCCATCCTAGGTACAGTGCTAGCAACCAAAAAAAAAAAAAAAACCCGCCATATGGCGGGCGGGCAACCGACGCGACAGAAGACGGCGACATGGAGCTCATACAGTATTGCGGATATAGAATTCTTCCCATCCATCTGCGACGTCAAATCCCGTCACATACACCAG	AAAAAGCCAGATTATTAATCCGGCTTTTTTATTATTTAGGATCCATTGACGGCTAGCTCAGTCCTAGGTACAGTGCTAGC	ATGGAGCTCAAACAGAACAAAGAACAGATCACCAAACAGAACATCAACCGTAAAGGCGAAGAACTGTTTACCGGTGTGGTTCCGATTCTGGTGGAACTGGATGGTGATGTTAATGGTCATAAATTCAGCGTTCGTGGTGAAGGCGAAGGTGATGCCACGAATGGTAAACTGACCCTGAAATTTATCTGCACCACAGGTAAACTGCCGGTTCCGTGGCCGACCCTGGTTACCACCCTGACCTATGGTGTTCAGTGTTTCGCACGTTATCCGGATCATATGAAACAGCACGATTTCTTTAAAAGCGCCATGCCGGAAGGTTATGTTCAGGAACGTACCATTAGCTTTAAAGATGACGGCACCTATAAAACCCGTGCCGAAGTTAAATTCGAAGGCGATACC…	TTCCCATCCATCTGC	GAATTCTTCCCATCCATCTGCGACGTCGCGCCCAACTCAGGGCGCTACCATAACTCTGATACTAAGTAGGTTTTT	ATGCTCGAGGCTTCCTCCGAAGACGTTATCAAAGAGTTCATGCGTTTCAAAGTTCGTATGGAAGGTTCCGTTAACGGTCACGAGTTCGAAATCGAAGGTGAAGGTGAAGGTCGTCCGTACGAAGGTACCCAGACCGCTAAACTGAAAGTTACCAAAGGTGGTCCGCTGCCGTTCGCTTGGGACATCCTGTCCCCGCAGTTCCAGTACGGTTCCAAAGCTTACGTTAAACACCCGGCTGACATCCCGGACTACCTGAAACTGTCCTTCCCGGAAGGTTTCAAATGGGAACGTGTTATGAACTTCGAAGACGGTGGTGTTGTTACCGTTACCCAGGACTCCTCCCTGCAAGACGGTGAGTTCATCTACAAAGTTAAACTGCGTGGTACCAACTTCCCGTCC…	TCTAGAGGTCACAATTAATTAAGTAAAAAAAAACCCCGCCCCTGACAGGGCGGGGTTTTTTTTTCTAATATGCGGCCGCGGCATCAAATAAAACGAAAGGCTCAGTCGAAAGACTGGGCCTTTCGTTTTATCTGTTGTTTGTCGGTGAACGCTCTCCTGAGTAGGACAAATCCGCCGCCCTAGA	AACCAAAAAAAAAAAAAAAACCCGCCATATGGCGGGCGGGCAACCGACGCGACAGAAGACGGCGACATGGAGCTCAAACAGAACAAAGAACAGATCACCAAACAGAACATCAACCGTAAAGGCGAAGAACTGTTTACCGGTGTGGTTCCGATTCTGGTGGAACTGGATGGTGATGTTAATGGTCATAAATTCAGCGTTCGTGGTGAAGGCGAAGGTGATGCCACGAATGGTAAACTGACCCTGAAATTTATCTGCACCACAGGTAAACTGCCGGTTCCGTGGCCGACCCTGGTTACCACCCTGACCTATGGTGTTCAGTGTTTCGCACGTTATCCGGATCATATGAAACAGCACGATTTCTTTAAAAGCGCCATGCCGGAAGGTTATGTTCAGGAACGT…	1684	3261	1587	789	510	1171	0.937042	0.739718	0.989854
122	AACCAAAAAAAAAAAAAAAACCCGCCATATGGCGGGGAAGAAACGGCAGCGAGCACAAGAAACGCG	CTCACTCCATCCTAGGTACAGTGCTAGCAACCAAAAAAAAAAAAAAAACCCGCCATATGGCGGGGAAGAAACGGCAGCGAGCACAAGAAACGCGATGGAGCTCATACAGTATTGCGGATATAGAATTCGACCCACACCCGAGCGACGTCAAATCCCGTCACATACACCAG	AAAAAGCCAGATTATTAATCCGGCTTTTTTATTATTTAGGATCCATTGACGGCTAGCTCAGTCCTAGGTACAGTGCTAGC	ATGGAGCTCAAACAGAACAAAGAACAGATCACCAAACAGAACATCAACCGTAAAGGCGAAGAACTGTTTACCGGTGTGGTTCCGATTCTGGTGGAACTGGATGGTGATGTTAATGGTCATAAATTCAGCGTTCGTGGTGAAGGCGAAGGTGATGCCACGAATGGTAAACTGACCCTGAAATTTATCTGCACCACAGGTAAACTGCCGGTTCCGTGGCCGACCCTGGTTACCACCCTGACCTATGGTGTTCAGTGTTTCGCACGTTATCCGGATCATATGAAACAGCACGATTTCTTTAAAAGCGCCATGCCGGAAGGTTATGTTCAGGAACGTACCATTAGCTTTAAAGATGACGGCACCTATAAAACCCGTGCCGAAGTTAAATTCGAAGGCGATACC…	GACCCACACCCGAGC	GAATTCGACCCACACCCGAGCGACGTCGCGCCCAACTCAGGGCGCTACCATAACTCTGATACTAAGTAGGTTTTT	ATGCTCGAGGCTTCCTCCGAAGACGTTATCAAAGAGTTCATGCGTTTCAAAGTTCGTATGGAAGGTTCCGTTAACGGTCACGAGTTCGAAATCGAAGGTGAAGGTGAAGGTCGTCCGTACGAAGGTACCCAGACCGCTAAACTGAAAGTTACCAAAGGTGGTCCGCTGCCGTTCGCTTGGGACATCCTGTCCCCGCAGTTCCAGTACGGTTCCAAAGCTTACGTTAAACACCCGGCTGACATCCCGGACTACCTGAAACTGTCCTTCCCGGAAGGTTTCAAATGGGAACGTGTTATGAACTTCGAAGACGGTGGTGTTGTTACCGTTACCCAGGACTCCTCCCTGCAAGACGGTGAGTTCATCTACAAAGTTAAACTGCGTGGTACCAACTTCCCGTCC…	TCTAGAGGTCACAATTAATTAAGTAAAAAAAAACCCCGCCCCTGACAGGGCGGGGTTTTTTTTTCTAATATGCGGCCGCGGCATCAAATAAAACGAAAGGCTCAGTCGAAAGACTGGGCCTTTCGTTTTATCTGTTGTTTGTCGGTGAACGCTCTCCTGAGTAGGACAAATCCGCCGCCCTAGA	AACCAAAAAAAAAAAAAAAACCCGCCATATGGCGGGGAAGAAACGGCAGCGAGCACAAGAAACGCGATGGAGCTCAAACAGAACAAAGAACAGATCACCAAACAGAACATCAACCGTAAAGGCGAAGAACTGTTTACCGGTGTGGTTCCGATTCTGGTGGAACTGGATGGTGATGTTAATGGTCATAAATTCAGCGTTCGTGGTGAAGGCGAAGGTGATGCCACGAATGGTAAACTGACCCTGAAATTTATCTGCACCACAGGTAAACTGCCGGTTCCGTGGCCGACCCTGGTTACCACCCTGACCTATGGTGTTCAGTGTTTCGCACGTTATCCGGATCATATGAAACAGCACGATTTCTTTAAAAGCGCCATGCCGGAAGGTTATGTTCAGGAACGT…	879	824	347	327	154	486	0.955344	0.725547	0.973586
123	AACCAAAAAAAAAAAAAAAACCCGCCATATGGCGGGACAGAGGCAGAGCGGCGGAAAAGCGCCAGC	CTCACTCCATCCTAGGTACAGTGCTAGCAACCAAAAAAAAAAAAAAAACCCGCCATATGGCGGGACAGAGGCAGAGCGGCGGAAAAGCGCCAGCATGGAGCTCATACAGTATTGCGGATATAGAATTCCCGCATTACGAGATTGACGTCAAATCCCGTCACATACACCAG	AAAAAGCCAGATTATTAATCCGGCTTTTTTATTATTTAGGATCCATTGACGGCTAGCTCAGTCCTAGGTACAGTGCTAGC	ATGGAGCTCAAACAGAACAAAGAACAGATCACCAAACAGAACATCAACCGTAAAGGCGAAGAACTGTTTACCGGTGTGGTTCCGATTCTGGTGGAACTGGATGGTGATGTTAATGGTCATAAATTCAGCGTTCGTGGTGAAGGCGAAGGTGATGCCACGAATGGTAAACTGACCCTGAAATTTATCTGCACCACAGGTAAACTGCCGGTTCCGTGGCCGACCCTGGTTACCACCCTGACCTATGGTGTTCAGTGTTTCGCACGTTATCCGGATCATATGAAACAGCACGATTTCTTTAAAAGCGCCATGCCGGAAGGTTATGTTCAGGAACGTACCATTAGCTTTAAAGATGACGGCACCTATAAAACCCGTGCCGAAGTTAAATTCGAAGGCGATACC…	CCGCATTACGAGATT	GAATTCCCGCATTACGAGATTGACGTCGCGCCCAACTCAGGGCGCTACCATAACTCTGATACTAAGTAGGTTTTT	ATGCTCGAGGCTTCCTCCGAAGACGTTATCAAAGAGTTCATGCGTTTCAAAGTTCGTATGGAAGGTTCCGTTAACGGTCACGAGTTCGAAATCGAAGGTGAAGGTGAAGGTCGTCCGTACGAAGGTACCCAGACCGCTAAACTGAAAGTTACCAAAGGTGGTCCGCTGCCGTTCGCTTGGGACATCCTGTCCCCGCAGTTCCAGTACGGTTCCAAAGCTTACGTTAAACACCCGGCTGACATCCCGGACTACCTGAAACTGTCCTTCCCGGAAGGTTTCAAATGGGAACGTGTTATGAACTTCGAAGACGGTGGTGTTGTTACCGTTACCCAGGACTCCTCCCTGCAAGACGGTGAGTTCATCTACAAAGTTAAACTGCGTGGTACCAACTTCCCGTCC…	TCTAGAGGTCACAATTAATTAAGTAAAAAAAAACCCCGCCCCTGACAGGGCGGGGTTTTTTTTTCTAATATGCGGCCGCGGCATCAAATAAAACGAAAGGCTCAGTCGAAAGACTGGGCCTTTCGTTTTATCTGTTGTTTGTCGGTGAACGCTCTCCTGAGTAGGACAAATCCGCCGCCCTAGA	AACCAAAAAAAAAAAAAAAACCCGCCATATGGCGGGACAGAGGCAGAGCGGCGGAAAAGCGCCAGCATGGAGCTCAAACAGAACAAAGAACAGATCACCAAACAGAACATCAACCGTAAAGGCGAAGAACTGTTTACCGGTGTGGTTCCGATTCTGGTGGAACTGGATGGTGATGTTAATGGTCATAAATTCAGCGTTCGTGGTGAAGGCGAAGGTGATGCCACGAATGGTAAACTGACCCTGAAATTTATCTGCACCACAGGTAAACTGCCGGTTCCGTGGCCGACCCTGGTTACCACCCTGACCTATGGTGTTCAGTGTTTCGCACGTTATCCGGATCATATGAAACAGCACGATTTCTTTAAAAGCGCCATGCCGGAAGGTTATGTTCAGGAACGT…	449	942	414	321	108	649	0.954838	0.725932	0.98102
124	AACCAAAAAAAAAAAAAAAACCCGCCATATGGCGGGCGAGGAAGCCCCGGGCCCCCCGAGAAGCCC	CTCACTCCATCCTAGGTACAGTGCTAGCAACCAAAAAAAAAAAAAAAACCCGCCATATGGCGGGCGAGGAAGCCCCGGGCCCCCCGAGAAGCCCATGGAGCTCATACAGTATTGCGGATATAGAATTCTAGACCTGAGCCGTGGACGTCAAATCCCGTCACATACACCAG	AAAAAGCCAGATTATTAATCCGGCTTTTTTATTATTTAGGATCCATTGACGGCTAGCTCAGTCCTAGGTACAGTGCTAGC	ATGGAGCTCAAACAGAACAAAGAACAGATCACCAAACAGAACATCAACCGTAAAGGCGAAGAACTGTTTACCGGTGTGGTTCCGATTCTGGTGGAACTGGATGGTGATGTTAATGGTCATAAATTCAGCGTTCGTGGTGAAGGCGAAGGTGATGCCACGAATGGTAAACTGACCCTGAAATTTATCTGCACCACAGGTAAACTGCCGGTTCCGTGGCCGACCCTGGTTACCACCCTGACCTATGGTGTTCAGTGTTTCGCACGTTATCCGGATCATATGAAACAGCACGATTTCTTTAAAAGCGCCATGCCGGAAGGTTATGTTCAGGAACGTACCATTAGCTTTAAAGATGACGGCACCTATAAAACCCGTGCCGAAGTTAAATTCGAAGGCGATACC…	TAGACCTGAGCCGTG	GAATTCTAGACCTGAGCCGTGGACGTCGCGCCCAACTCAGGGCGCTACCATAACTCTGATACTAAGTAGGTTTTT	ATGCTCGAGGCTTCCTCCGAAGACGTTATCAAAGAGTTCATGCGTTTCAAAGTTCGTATGGAAGGTTCCGTTAACGGTCACGAGTTCGAAATCGAAGGTGAAGGTGAAGGTCGTCCGTACGAAGGTACCCAGACCGCTAAACTGAAAGTTACCAAAGGTGGTCCGCTGCCGTTCGCTTGGGACATCCTGTCCCCGCAGTTCCAGTACGGTTCCAAAGCTTACGTTAAACACCCGGCTGACATCCCGGACTACCTGAAACTGTCCTTCCCGGAAGGTTTCAAATGGGAACGTGTTATGAACTTCGAAGACGGTGGTGTTGTTACCGTTACCCAGGACTCCTCCCTGCAAGACGGTGAGTTCATCTACAAAGTTAAACTGCGTGGTACCAACTTCCCGTCC…	TCTAGAGGTCACAATTAATTAAGTAAAAAAAAACCCCGCCCCTGACAGGGCGGGGTTTTTTTTTCTAATATGCGGCCGCGGCATCAAATAAAACGAAAGGCTCAGTCGAAAGACTGGGCCTTTCGTTTTATCTGTTGTTTGTCGGTGAACGCTCTCCTGAGTAGGACAAATCCGCCGCCCTAGA	AACCAAAAAAAAAAAAAAAACCCGCCATATGGCGGGCGAGGAAGCCCCGGGCCCCCCGAGAAGCCCATGGAGCTCAAACAGAACAAAGAACAGATCACCAAACAGAACATCAACCGTAAAGGCGAAGAACTGTTTACCGGTGTGGTTCCGATTCTGGTGGAACTGGATGGTGATGTTAATGGTCATAAATTCAGCGTTCGTGGTGAAGGCGAAGGTGATGCCACGAATGGTAAACTGACCCTGAAATTTATCTGCACCACAGGTAAACTGCCGGTTCCGTGGCCGACCCTGGTTACCACCCTGACCTATGGTGTTCAGTGTTTCGCACGTTATCCGGATCATATGAAACAGCACGATTTCTTTAAAAGCGCCATGCCGGAAGGTTATGTTCAGGAACGT…	3060	3750	2077	1003	1096	1594	0.868096	0.798468	0.975615
125	AACCAAAAAAAAAAAAAAAACCCGCCATATGGCGGGCCGAAGCGGGAGAACAGCCCACGACACGGC	CTCACTCCATCCTAGGTACAGTGCTAGCAACCAAAAAAAAAAAAAAAACCCGCCATATGGCGGGCCGAAGCGGGAGAACAGCCCACGACACGGCATGGAGCTCATACAGTATTGCGGATATAGAATTCGAGAGAGGCGAAGCCGACGTCAAATCCCGTCACATACACCAG	AAAAAGCCAGATTATTAATCCGGCTTTTTTATTATTTAGGATCCATTGACGGCTAGCTCAGTCCTAGGTACAGTGCTAGC	ATGGAGCTCAAACAGAACAAAGAACAGATCACCAAACAGAACATCAACCGTAAAGGCGAAGAACTGTTTACCGGTGTGGTTCCGATTCTGGTGGAACTGGATGGTGATGTTAATGGTCATAAATTCAGCGTTCGTGGTGAAGGCGAAGGTGATGCCACGAATGGTAAACTGACCCTGAAATTTATCTGCACCACAGGTAAACTGCCGGTTCCGTGGCCGACCCTGGTTACCACCCTGACCTATGGTGTTCAGTGTTTCGCACGTTATCCGGATCATATGAAACAGCACGATTTCTTTAAAAGCGCCATGCCGGAAGGTTATGTTCAGGAACGTACCATTAGCTTTAAAGATGACGGCACCTATAAAACCCGTGCCGAAGTTAAATTCGAAGGCGATACC…	GAGAGAGGCGAAGCC	GAATTCGAGAGAGGCGAAGCCGACGTCGCGCCCAACTCAGGGCGCTACCATAACTCTGATACTAAGTAGGTTTTT	ATGCTCGAGGCTTCCTCCGAAGACGTTATCAAAGAGTTCATGCGTTTCAAAGTTCGTATGGAAGGTTCCGTTAACGGTCACGAGTTCGAAATCGAAGGTGAAGGTGAAGGTCGTCCGTACGAAGGTACCCAGACCGCTAAACTGAAAGTTACCAAAGGTGGTCCGCTGCCGTTCGCTTGGGACATCCTGTCCCCGCAGTTCCAGTACGGTTCCAAAGCTTACGTTAAACACCCGGCTGACATCCCGGACTACCTGAAACTGTCCTTCCCGGAAGGTTTCAAATGGGAACGTGTTATGAACTTCGAAGACGGTGGTGTTGTTACCGTTACCCAGGACTCCTCCCTGCAAGACGGTGAGTTCATCTACAAAGTTAAACTGCGTGGTACCAACTTCCCGTCC…	TCTAGAGGTCACAATTAATTAAGTAAAAAAAAACCCCGCCCCTGACAGGGCGGGGTTTTTTTTTCTAATATGCGGCCGCGGCATCAAATAAAACGAAAGGCTCAGTCGAAAGACTGGGCCTTTCGTTTTATCTGTTGTTTGTCGGTGAACGCTCTCCTGAGTAGGACAAATCCGCCGCCCTAGA	AACCAAAAAAAAAAAAAAAACCCGCCATATGGCGGGCCGAAGCGGGAGAACAGCCCACGACACGGCATGGAGCTCAAACAGAACAAAGAACAGATCACCAAACAGAACATCAACCGTAAAGGCGAAGAACTGTTTACCGGTGTGGTTCCGATTCTGGTGGAACTGGATGGTGATGTTAATGGTCATAAATTCAGCGTTCGTGGTGAAGGCGAAGGTGATGCCACGAATGGTAAACTGACCCTGAAATTTATCTGCACCACAGGTAAACTGCCGGTTCCGTGGCCGACCCTGGTTACCACCCTGACCTATGGTGTTCAGTGTTTCGCACGTTATCCGGATCATATGAAACAGCACGATTTCTTTAAAAGCGCCATGCCGGAAGGTTATGTTCAGGAACGT…	1695	1175	625	603	165	475	0.816081	0.849361	0.97281
126	AACCAAAAAAAAAAAAAAAACCCGCCATATGGCGGGGACAGCCGGGCCGGAGGGAGGACACCGAGA	CTCACTCCATCCTAGGTACAGTGCTAGCAACCAAAAAAAAAAAAAAAACCCGCCATATGGCGGGGACAGCCGGGCCGGAGGGAGGACACCGAGAATGGAGCTCATACAGTATTGCGGATATAGAATTCCGCCTACACCTACAGGACGTCAAATCCCGTCACATACACCAG	AAAAAGCCAGATTATTAATCCGGCTTTTTTATTATTTAGGATCCATTGACGGCTAGCTCAGTCCTAGGTACAGTGCTAGC	ATGGAGCTCAAACAGAACAAAGAACAGATCACCAAACAGAACATCAACCGTAAAGGCGAAGAACTGTTTACCGGTGTGGTTCCGATTCTGGTGGAACTGGATGGTGATGTTAATGGTCATAAATTCAGCGTTCGTGGTGAAGGCGAAGGTGATGCCACGAATGGTAAACTGACCCTGAAATTTATCTGCACCACAGGTAAACTGCCGGTTCCGTGGCCGACCCTGGTTACCACCCTGACCTATGGTGTTCAGTGTTTCGCACGTTATCCGGATCATATGAAACAGCACGATTTCTTTAAAAGCGCCATGCCGGAAGGTTATGTTCAGGAACGTACCATTAGCTTTAAAGATGACGGCACCTATAAAACCCGTGCCGAAGTTAAATTCGAAGGCGATACC…	CGCCTACACCTACAG	GAATTCCGCCTACACCTACAGGACGTCGCGCCCAACTCAGGGCGCTACCATAACTCTGATACTAAGTAGGTTTTT	ATGCTCGAGGCTTCCTCCGAAGACGTTATCAAAGAGTTCATGCGTTTCAAAGTTCGTATGGAAGGTTCCGTTAACGGTCACGAGTTCGAAATCGAAGGTGAAGGTGAAGGTCGTCCGTACGAAGGTACCCAGACCGCTAAACTGAAAGTTACCAAAGGTGGTCCGCTGCCGTTCGCTTGGGACATCCTGTCCCCGCAGTTCCAGTACGGTTCCAAAGCTTACGTTAAACACCCGGCTGACATCCCGGACTACCTGAAACTGTCCTTCCCGGAAGGTTTCAAATGGGAACGTGTTATGAACTTCGAAGACGGTGGTGTTGTTACCGTTACCCAGGACTCCTCCCTGCAAGACGGTGAGTTCATCTACAAAGTTAAACTGCGTGGTACCAACTTCCCGTCC…	TCTAGAGGTCACAATTAATTAAGTAAAAAAAAACCCCGCCCCTGACAGGGCGGGGTTTTTTTTTCTAATATGCGGCCGCGGCATCAAATAAAACGAAAGGCTCAGTCGAAAGACTGGGCCTTTCGTTTTATCTGTTGTTTGTCGGTGAACGCTCTCCTGAGTAGGACAAATCCGCCGCCCTAGA	AACCAAAAAAAAAAAAAAAACCCGCCATATGGCGGGGACAGCCGGGCCGGAGGGAGGACACCGAGAATGGAGCTCAAACAGAACAAAGAACAGATCACCAAACAGAACATCAACCGTAAAGGCGAAGAACTGTTTACCGGTGTGGTTCCGATTCTGGTGGAACTGGATGGTGATGTTAATGGTCATAAATTCAGCGTTCGTGGTGAAGGCGAAGGTGATGCCACGAATGGTAAACTGACCCTGAAATTTATCTGCACCACAGGTAAACTGCCGGTTCCGTGGCCGACCCTGGTTACCACCCTGACCTATGGTGTTCAGTGTTTCGCACGTTATCCGGATCATATGAAACAGCACGATTTCTTTAAAAGCGCCATGCCGGAAGGTTATGTTCAGGAACGT…	11	222	139	459	1	10	0.352915	1.96406	0.702327
127	AACCAAAAAAAAAAAAAAAACCCGCCATATGGCGGGGCCAAACCAAGCAACAGAAGGAGGCAGCGG	CTCACTCCATCCTAGGTACAGTGCTAGCAACCAAAAAAAAAAAAAAAACCCGCCATATGGCGGGGCCAAACCAAGCAACAGAAGGAGGCAGCGGATGGAGCTCATACAGTATTGCGGATATAGAATTCAACGAATCTTCGATTGACGTCAAATCCCGTCACATACACCAG	AAAAAGCCAGATTATTAATCCGGCTTTTTTATTATTTAGGATCCATTGACGGCTAGCTCAGTCCTAGGTACAGTGCTAGC	ATGGAGCTCAAACAGAACAAAGAACAGATCACCAAACAGAACATCAACCGTAAAGGCGAAGAACTGTTTACCGGTGTGGTTCCGATTCTGGTGGAACTGGATGGTGATGTTAATGGTCATAAATTCAGCGTTCGTGGTGAAGGCGAAGGTGATGCCACGAATGGTAAACTGACCCTGAAATTTATCTGCACCACAGGTAAACTGCCGGTTCCGTGGCCGACCCTGGTTACCACCCTGACCTATGGTGTTCAGTGTTTCGCACGTTATCCGGATCATATGAAACAGCACGATTTCTTTAAAAGCGCCATGCCGGAAGGTTATGTTCAGGAACGTACCATTAGCTTTAAAGATGACGGCACCTATAAAACCCGTGCCGAAGTTAAATTCGAAGGCGATACC…	AACGAATCTTCGATT	GAATTCAACGAATCTTCGATTGACGTCGCGCCCAACTCAGGGCGCTACCATAACTCTGATACTAAGTAGGTTTTT	ATGCTCGAGGCTTCCTCCGAAGACGTTATCAAAGAGTTCATGCGTTTCAAAGTTCGTATGGAAGGTTCCGTTAACGGTCACGAGTTCGAAATCGAAGGTGAAGGTGAAGGTCGTCCGTACGAAGGTACCCAGACCGCTAAACTGAAAGTTACCAAAGGTGGTCCGCTGCCGTTCGCTTGGGACATCCTGTCCCCGCAGTTCCAGTACGGTTCCAAAGCTTACGTTAAACACCCGGCTGACATCCCGGACTACCTGAAACTGTCCTTCCCGGAAGGTTTCAAATGGGAACGTGTTATGAACTTCGAAGACGGTGGTGTTGTTACCGTTACCCAGGACTCCTCCCTGCAAGACGGTGAGTTCATCTACAAAGTTAAACTGCGTGGTACCAACTTCCCGTCC…	TCTAGAGGTCACAATTAATTAAGTAAAAAAAAACCCCGCCCCTGACAGGGCGGGGTTTTTTTTTCTAATATGCGGCCGCGGCATCAAATAAAACGAAAGGCTCAGTCGAAAGACTGGGCCTTTCGTTTTATCTGTTGTTTGTCGGTGAACGCTCTCCTGAGTAGGACAAATCCGCCGCCCTAGA	AACCAAAAAAAAAAAAAAAACCCGCCATATGGCGGGGCCAAACCAAGCAACAGAAGGAGGCAGCGGATGGAGCTCAAACAGAACAAAGAACAGATCACCAAACAGAACATCAACCGTAAAGGCGAAGAACTGTTTACCGGTGTGGTTCCGATTCTGGTGGAACTGGATGGTGATGTTAATGGTCATAAATTCAGCGTTCGTGGTGAAGGCGAAGGTGATGCCACGAATGGTAAACTGACCCTGAAATTTATCTGCACCACAGGTAAACTGCCGGTTCCGTGGCCGACCCTGGTTACCACCCTGACCTATGGTGTTCAGTGTTTCGCACGTTATCCGGATCATATGAAACAGCACGATTTCTTTAAAAGCGCCATGCCGGAAGGTTATGTTCAGGAACGT…	7	15	10	11	1	4	0		0
128	AACCAAAAAAAAAAAAAAAACCCGCCATATGGCGGGCCAACCGACGACGGAGAGAAACGCCGGCGG	CTCACTCCATCCTAGGTACAGTGCTAGCAACCAAAAAAAAAAAAAAAACCCGCCATATGGCGGGCCAACCGACGACGGAGAGAAACGCCGGCGGATGGAGCTCATACAGTATTGCGGATATAGAATTCATTGTGTGCAGTCTTGACGTCAAATCCCGTCACATACACCAG	AAAAAGCCAGATTATTAATCCGGCTTTTTTATTATTTAGGATCCATTGACGGCTAGCTCAGTCCTAGGTACAGTGCTAGC	ATGGAGCTCAAACAGAACAAAGAACAGATCACCAAACAGAACATCAACCGTAAAGGCGAAGAACTGTTTACCGGTGTGGTTCCGATTCTGGTGGAACTGGATGGTGATGTTAATGGTCATAAATTCAGCGTTCGTGGTGAAGGCGAAGGTGATGCCACGAATGGTAAACTGACCCTGAAATTTATCTGCACCACAGGTAAACTGCCGGTTCCGTGGCCGACCCTGGTTACCACCCTGACCTATGGTGTTCAGTGTTTCGCACGTTATCCGGATCATATGAAACAGCACGATTTCTTTAAAAGCGCCATGCCGGAAGGTTATGTTCAGGAACGTACCATTAGCTTTAAAGATGACGGCACCTATAAAACCCGTGCCGAAGTTAAATTCGAAGGCGATACC…	ATTGTGTGCAGTCTT	GAATTCATTGTGTGCAGTCTTGACGTCGCGCCCAACTCAGGGCGCTACCATAACTCTGATACTAAGTAGGTTTTT	ATGCTCGAGGCTTCCTCCGAAGACGTTATCAAAGAGTTCATGCGTTTCAAAGTTCGTATGGAAGGTTCCGTTAACGGTCACGAGTTCGAAATCGAAGGTGAAGGTGAAGGTCGTCCGTACGAAGGTACCCAGACCGCTAAACTGAAAGTTACCAAAGGTGGTCCGCTGCCGTTCGCTTGGGACATCCTGTCCCCGCAGTTCCAGTACGGTTCCAAAGCTTACGTTAAACACCCGGCTGACATCCCGGACTACCTGAAACTGTCCTTCCCGGAAGGTTTCAAATGGGAACGTGTTATGAACTTCGAAGACGGTGGTGTTGTTACCGTTACCCAGGACTCCTCCCTGCAAGACGGTGAGTTCATCTACAAAGTTAAACTGCGTGGTACCAACTTCCCGTCC…	TCTAGAGGTCACAATTAATTAAGTAAAAAAAAACCCCGCCCCTGACAGGGCGGGGTTTTTTTTTCTAATATGCGGCCGCGGCATCAAATAAAACGAAAGGCTCAGTCGAAAGACTGGGCCTTTCGTTTTATCTGTTGTTTGTCGGTGAACGCTCTCCTGAGTAGGACAAATCCGCCGCCCTAGA	AACCAAAAAAAAAAAAAAAACCCGCCATATGGCGGGCCAACCGACGACGGAGAGAAACGCCGGCGGATGGAGCTCAAACAGAACAAAGAACAGATCACCAAACAGAACATCAACCGTAAAGGCGAAGAACTGTTTACCGGTGTGGTTCCGATTCTGGTGGAACTGGATGGTGATGTTAATGGTCATAAATTCAGCGTTCGTGGTGAAGGCGAAGGTGATGCCACGAATGGTAAACTGACCCTGAAATTTATCTGCACCACAGGTAAACTGCCGGTTCCGTGGCCGACCCTGGTTACCACCCTGACCTATGGTGTTCAGTGTTTCGCACGTTATCCGGATCATATGAAACAGCACGATTTCTTTAAAAGCGCCATGCCGGAAGGTTATGTTCAGGAACGT…	83	258	112	45	12	295	1.01096	0.685634	0.97888
129	ATAAAAAAAAAAAAAAAAAACCCGCCATATGGCGGGAGCGCCGACGCCACAACCAGAGAGAGCCGC	CTCACTCCATCCTAGGTACAGTGCTAGCATAAAAAAAAAAAAAAAAAACCCGCCATATGGCGGGAGCGCCGACGCCACAACCAGAGAGAGCCGCATGGAGCTCATACAGTATTGCGGATATAGAATTCGTCTGGTTAGAAGTAGACGTCAAATCCCGTCACATACACCAG	AAAAAGCCAGATTATTAATCCGGCTTTTTTATTATTTAGGATCCATTGACGGCTAGCTCAGTCCTAGGTACAGTGCTAGC	ATGGAGCTCAAACAGAACAAAGAACAGATCACCAAACAGAACATCAACCGTAAAGGCGAAGAACTGTTTACCGGTGTGGTTCCGATTCTGGTGGAACTGGATGGTGATGTTAATGGTCATAAATTCAGCGTTCGTGGTGAAGGCGAAGGTGATGCCACGAATGGTAAACTGACCCTGAAATTTATCTGCACCACAGGTAAACTGCCGGTTCCGTGGCCGACCCTGGTTACCACCCTGACCTATGGTGTTCAGTGTTTCGCACGTTATCCGGATCATATGAAACAGCACGATTTCTTTAAAAGCGCCATGCCGGAAGGTTATGTTCAGGAACGTACCATTAGCTTTAAAGATGACGGCACCTATAAAACCCGTGCCGAAGTTAAATTCGAAGGCGATACC…	GTCTGGTTAGAAGTA	GAATTCGTCTGGTTAGAAGTAGACGTCGCGCCCAACTCAGGGCGCTACCATAACTCTGATACTAAGTAGGTTTTT	ATGCTCGAGGCTTCCTCCGAAGACGTTATCAAAGAGTTCATGCGTTTCAAAGTTCGTATGGAAGGTTCCGTTAACGGTCACGAGTTCGAAATCGAAGGTGAAGGTGAAGGTCGTCCGTACGAAGGTACCCAGACCGCTAAACTGAAAGTTACCAAAGGTGGTCCGCTGCCGTTCGCTTGGGACATCCTGTCCCCGCAGTTCCAGTACGGTTCCAAAGCTTACGTTAAACACCCGGCTGACATCCCGGACTACCTGAAACTGTCCTTCCCGGAAGGTTTCAAATGGGAACGTGTTATGAACTTCGAAGACGGTGGTGTTGTTACCGTTACCCAGGACTCCTCCCTGCAAGACGGTGAGTTCATCTACAAAGTTAAACTGCGTGGTACCAACTTCCCGTCC…	TCTAGAGGTCACAATTAATTAAGTAAAAAAAAACCCCGCCCCTGACAGGGCGGGGTTTTTTTTTCTAATATGCGGCCGCGGCATCAAATAAAACGAAAGGCTCAGTCGAAAGACTGGGCCTTTCGTTTTATCTGTTGTTTGTCGGTGAACGCTCTCCTGAGTAGGACAAATCCGCCGCCCTAGA	ATAAAAAAAAAAAAAAAAAACCCGCCATATGGCGGGAGCGCCGACGCCACAACCAGAGAGAGCCGCATGGAGCTCAAACAGAACAAAGAACAGATCACCAAACAGAACATCAACCGTAAAGGCGAAGAACTGTTTACCGGTGTGGTTCCGATTCTGGTGGAACTGGATGGTGATGTTAATGGTCATAAATTCAGCGTTCGTGGTGAAGGCGAAGGTGATGCCACGAATGGTAAACTGACCCTGAAATTTATCTGCACCACAGGTAAACTGCCGGTTCCGTGGCCGACCCTGGTTACCACCCTGACCTATGGTGTTCAGTGTTTCGCACGTTATCCGGATCATATGAAACAGCACGATTTCTTTAAAAGCGCCATGCCGGAAGGTTATGTTCAGGAACGT…	371	414	41	104	136	2	1.70735	0.405979	0.971878
130	ATAAAAAAAAAAAAAAAAAACCCGCCATATGGCGGGGCAGGAACACCGACACCCAGACGACGAAGC	CTCACTCCATCCTAGGTACAGTGCTAGCATAAAAAAAAAAAAAAAAAACCCGCCATATGGCGGGGCAGGAACACCGACACCCAGACGACGAAGCATGGAGCTCATACAGTATTGCGGATATAGAATTCACGGGTATGGCGAGCGACGTCAAATCCCGTCACATACACCAG	AAAAAGCCAGATTATTAATCCGGCTTTTTTATTATTTAGGATCCATTGACGGCTAGCTCAGTCCTAGGTACAGTGCTAGC	ATGGAGCTCAAACAGAACAAAGAACAGATCACCAAACAGAACATCAACCGTAAAGGCGAAGAACTGTTTACCGGTGTGGTTCCGATTCTGGTGGAACTGGATGGTGATGTTAATGGTCATAAATTCAGCGTTCGTGGTGAAGGCGAAGGTGATGCCACGAATGGTAAACTGACCCTGAAATTTATCTGCACCACAGGTAAACTGCCGGTTCCGTGGCCGACCCTGGTTACCACCCTGACCTATGGTGTTCAGTGTTTCGCACGTTATCCGGATCATATGAAACAGCACGATTTCTTTAAAAGCGCCATGCCGGAAGGTTATGTTCAGGAACGTACCATTAGCTTTAAAGATGACGGCACCTATAAAACCCGTGCCGAAGTTAAATTCGAAGGCGATACC…	ACGGGTATGGCGAGC	GAATTCACGGGTATGGCGAGCGACGTCGCGCCCAACTCAGGGCGCTACCATAACTCTGATACTAAGTAGGTTTTT	ATGCTCGAGGCTTCCTCCGAAGACGTTATCAAAGAGTTCATGCGTTTCAAAGTTCGTATGGAAGGTTCCGTTAACGGTCACGAGTTCGAAATCGAAGGTGAAGGTGAAGGTCGTCCGTACGAAGGTACCCAGACCGCTAAACTGAAAGTTACCAAAGGTGGTCCGCTGCCGTTCGCTTGGGACATCCTGTCCCCGCAGTTCCAGTACGGTTCCAAAGCTTACGTTAAACACCCGGCTGACATCCCGGACTACCTGAAACTGTCCTTCCCGGAAGGTTTCAAATGGGAACGTGTTATGAACTTCGAAGACGGTGGTGTTGTTACCGTTACCCAGGACTCCTCCCTGCAAGACGGTGAGTTCATCTACAAAGTTAAACTGCGTGGTACCAACTTCCCGTCC…	TCTAGAGGTCACAATTAATTAAGTAAAAAAAAACCCCGCCCCTGACAGGGCGGGGTTTTTTTTTCTAATATGCGGCCGCGGCATCAAATAAAACGAAAGGCTCAGTCGAAAGACTGGGCCTTTCGTTTTATCTGTTGTTTGTCGGTGAACGCTCTCCTGAGTAGGACAAATCCGCCGCCCTAGA	ATAAAAAAAAAAAAAAAAAACCCGCCATATGGCGGGGCAGGAACACCGACACCCAGACGACGAAGCATGGAGCTCAAACAGAACAAAGAACAGATCACCAAACAGAACATCAACCGTAAAGGCGAAGAACTGTTTACCGGTGTGGTTCCGATTCTGGTGGAACTGGATGGTGATGTTAATGGTCATAAATTCAGCGTTCGTGGTGAAGGCGAAGGTGATGCCACGAATGGTAAACTGACCCTGAAATTTATCTGCACCACAGGTAAACTGCCGGTTCCGTGGCCGACCCTGGTTACCACCCTGACCTATGGTGTTCAGTGTTTCGCACGTTATCCGGATCATATGAAACAGCACGATTTCTTTAAAAGCGCCATGCCGGAAGGTTATGTTCAGGAACGT…	2096	1104	422	100	210	494	1.09333	0.633976	0.989669
131	ATAAAAAAAAAAAAAAAAAACCCGCCATATGGCGGGGCAGGGCAGCACCACGGGAGCCGCCACCCG	CTCACTCCATCCTAGGTACAGTGCTAGCATAAAAAAAAAAAAAAAAAACCCGCCATATGGCGGGGCAGGGCAGCACCACGGGAGCCGCCACCCGATGGAGCTCATACAGTATTGCGGATATAGAATTCTTCGGGCCTACGTGAGACGTCAAATCCCGTCACATACACCAG	AAAAAGCCAGATTATTAATCCGGCTTTTTTATTATTTAGGATCCATTGACGGCTAGCTCAGTCCTAGGTACAGTGCTAGC	ATGGAGCTCAAACAGAACAAAGAACAGATCACCAAACAGAACATCAACCGTAAAGGCGAAGAACTGTTTACCGGTGTGGTTCCGATTCTGGTGGAACTGGATGGTGATGTTAATGGTCATAAATTCAGCGTTCGTGGTGAAGGCGAAGGTGATGCCACGAATGGTAAACTGACCCTGAAATTTATCTGCACCACAGGTAAACTGCCGGTTCCGTGGCCGACCCTGGTTACCACCCTGACCTATGGTGTTCAGTGTTTCGCACGTTATCCGGATCATATGAAACAGCACGATTTCTTTAAAAGCGCCATGCCGGAAGGTTATGTTCAGGAACGTACCATTAGCTTTAAAGATGACGGCACCTATAAAACCCGTGCCGAAGTTAAATTCGAAGGCGATACC…	TTCGGGCCTACGTGA	GAATTCTTCGGGCCTACGTGAGACGTCGCGCCCAACTCAGGGCGCTACCATAACTCTGATACTAAGTAGGTTTTT	ATGCTCGAGGCTTCCTCCGAAGACGTTATCAAAGAGTTCATGCGTTTCAAAGTTCGTATGGAAGGTTCCGTTAACGGTCACGAGTTCGAAATCGAAGGTGAAGGTGAAGGTCGTCCGTACGAAGGTACCCAGACCGCTAAACTGAAAGTTACCAAAGGTGGTCCGCTGCCGTTCGCTTGGGACATCCTGTCCCCGCAGTTCCAGTACGGTTCCAAAGCTTACGTTAAACACCCGGCTGACATCCCGGACTACCTGAAACTGTCCTTCCCGGAAGGTTTCAAATGGGAACGTGTTATGAACTTCGAAGACGGTGGTGTTGTTACCGTTACCCAGGACTCCTCCCTGCAAGACGGTGAGTTCATCTACAAAGTTAAACTGCGTGGTACCAACTTCCCGTCC…	TCTAGAGGTCACAATTAATTAAGTAAAAAAAAACCCCGCCCCTGACAGGGCGGGGTTTTTTTTTCTAATATGCGGCCGCGGCATCAAATAAAACGAAAGGCTCAGTCGAAAGACTGGGCCTTTCGTTTTATCTGTTGTTTGTCGGTGAACGCTCTCCTGAGTAGGACAAATCCGCCGCCCTAGA	ATAAAAAAAAAAAAAAAAAACCCGCCATATGGCGGGGCAGGGCAGCACCACGGGAGCCGCCACCCGATGGAGCTCAAACAGAACAAAGAACAGATCACCAAACAGAACATCAACCGTAAAGGCGAAGAACTGTTTACCGGTGTGGTTCCGATTCTGGTGGAACTGGATGGTGATGTTAATGGTCATAAATTCAGCGTTCGTGGTGAAGGCGAAGGTGATGCCACGAATGGTAAACTGACCCTGAAATTTATCTGCACCACAGGTAAACTGCCGGTTCCGTGGCCGACCCTGGTTACCACCCTGACCTATGGTGTTCAGTGTTTCGCACGTTATCCGGATCATATGAAACAGCACGATTTCTTTAAAAGCGCCATGCCGGAAGGTTATGTTCAGGAACGT…	292	530	239	118	3	4	0.980081	0.707235	0.997174
132	ATAAAAAAAAAAAAAAAAAACCCGCCATATGGCGGGAAAGGAGCCGAACGCCGACAAACAGAACAG	CTCACTCCATCCTAGGTACAGTGCTAGCATAAAAAAAAAAAAAAAAAACCCGCCATATGGCGGGAAAGGAGCCGAACGCCGACAAACAGAACAGATGGAGCTCATACAGTATTGCGGATATAGAATTCTAGAGGCGGCGGATCGACGTCAAATCCCGTCACATACACCAG	AAAAAGCCAGATTATTAATCCGGCTTTTTTATTATTTAGGATCCATTGACGGCTAGCTCAGTCCTAGGTACAGTGCTAGC	ATGGAGCTCAAACAGAACAAAGAACAGATCACCAAACAGAACATCAACCGTAAAGGCGAAGAACTGTTTACCGGTGTGGTTCCGATTCTGGTGGAACTGGATGGTGATGTTAATGGTCATAAATTCAGCGTTCGTGGTGAAGGCGAAGGTGATGCCACGAATGGTAAACTGACCCTGAAATTTATCTGCACCACAGGTAAACTGCCGGTTCCGTGGCCGACCCTGGTTACCACCCTGACCTATGGTGTTCAGTGTTTCGCACGTTATCCGGATCATATGAAACAGCACGATTTCTTTAAAAGCGCCATGCCGGAAGGTTATGTTCAGGAACGTACCATTAGCTTTAAAGATGACGGCACCTATAAAACCCGTGCCGAAGTTAAATTCGAAGGCGATACC…	TAGAGGCGGCGGATC	GAATTCTAGAGGCGGCGGATCGACGTCGCGCCCAACTCAGGGCGCTACCATAACTCTGATACTAAGTAGGTTTTT	ATGCTCGAGGCTTCCTCCGAAGACGTTATCAAAGAGTTCATGCGTTTCAAAGTTCGTATGGAAGGTTCCGTTAACGGTCACGAGTTCGAAATCGAAGGTGAAGGTGAAGGTCGTCCGTACGAAGGTACCCAGACCGCTAAACTGAAAGTTACCAAAGGTGGTCCGCTGCCGTTCGCTTGGGACATCCTGTCCCCGCAGTTCCAGTACGGTTCCAAAGCTTACGTTAAACACCCGGCTGACATCCCGGACTACCTGAAACTGTCCTTCCCGGAAGGTTTCAAATGGGAACGTGTTATGAACTTCGAAGACGGTGGTGTTGTTACCGTTACCCAGGACTCCTCCCTGCAAGACGGTGAGTTCATCTACAAAGTTAAACTGCGTGGTACCAACTTCCCGTCC…	TCTAGAGGTCACAATTAATTAAGTAAAAAAAAACCCCGCCCCTGACAGGGCGGGGTTTTTTTTTCTAATATGCGGCCGCGGCATCAAATAAAACGAAAGGCTCAGTCGAAAGACTGGGCCTTTCGTTTTATCTGTTGTTTGTCGGTGAACGCTCTCCTGAGTAGGACAAATCCGCCGCCCTAGA	ATAAAAAAAAAAAAAAAAAACCCGCCATATGGCGGGAAAGGAGCCGAACGCCGACAAACAGAACAGATGGAGCTCAAACAGAACAAAGAACAGATCACCAAACAGAACATCAACCGTAAAGGCGAAGAACTGTTTACCGGTGTGGTTCCGATTCTGGTGGAACTGGATGGTGATGTTAATGGTCATAAATTCAGCGTTCGTGGTGAAGGCGAAGGTGATGCCACGAATGGTAAACTGACCCTGAAATTTATCTGCACCACAGGTAAACTGCCGGTTCCGTGGCCGACCCTGGTTACCACCCTGACCTATGGTGTTCAGTGTTTCGCACGTTATCCGGATCATATGAAACAGCACGATTTCTTTAAAAGCGCCATGCCGGAAGGTTATGTTCAGGAACGT…	2605	3068	1671	1199	570	1633	0.842022	0.823194	0.978002
133	ATAAAAAAAAAAAAAAAAAACCCGCCATATGGCGGGGGAACGCCGAGCGCACGCGCGCCAGGGGCG	CTCACTCCATCCTAGGTACAGTGCTAGCATAAAAAAAAAAAAAAAAAACCCGCCATATGGCGGGGGAACGCCGAGCGCACGCGCGCCAGGGGCGATGGAGCTCATACAGTATTGCGGATATAGAATTCAAACTCTACCGGCCCGACGTCAAATCCCGTCACATACACCAG	AAAAAGCCAGATTATTAATCCGGCTTTTTTATTATTTAGGATCCATTGACGGCTAGCTCAGTCCTAGGTACAGTGCTAGC	ATGGAGCTCAAACAGAACAAAGAACAGATCACCAAACAGAACATCAACCGTAAAGGCGAAGAACTGTTTACCGGTGTGGTTCCGATTCTGGTGGAACTGGATGGTGATGTTAATGGTCATAAATTCAGCGTTCGTGGTGAAGGCGAAGGTGATGCCACGAATGGTAAACTGACCCTGAAATTTATCTGCACCACAGGTAAACTGCCGGTTCCGTGGCCGACCCTGGTTACCACCCTGACCTATGGTGTTCAGTGTTTCGCACGTTATCCGGATCATATGAAACAGCACGATTTCTTTAAAAGCGCCATGCCGGAAGGTTATGTTCAGGAACGTACCATTAGCTTTAAAGATGACGGCACCTATAAAACCCGTGCCGAAGTTAAATTCGAAGGCGATACC…	AAACTCTACCGGCCC	GAATTCAAACTCTACCGGCCCGACGTCGCGCCCAACTCAGGGCGCTACCATAACTCTGATACTAAGTAGGTTTTT	ATGCTCGAGGCTTCCTCCGAAGACGTTATCAAAGAGTTCATGCGTTTCAAAGTTCGTATGGAAGGTTCCGTTAACGGTCACGAGTTCGAAATCGAAGGTGAAGGTGAAGGTCGTCCGTACGAAGGTACCCAGACCGCTAAACTGAAAGTTACCAAAGGTGGTCCGCTGCCGTTCGCTTGGGACATCCTGTCCCCGCAGTTCCAGTACGGTTCCAAAGCTTACGTTAAACACCCGGCTGACATCCCGGACTACCTGAAACTGTCCTTCCCGGAAGGTTTCAAATGGGAACGTGTTATGAACTTCGAAGACGGTGGTGTTGTTACCGTTACCCAGGACTCCTCCCTGCAAGACGGTGAGTTCATCTACAAAGTTAAACTGCGTGGTACCAACTTCCCGTCC…	TCTAGAGGTCACAATTAATTAAGTAAAAAAAAACCCCGCCCCTGACAGGGCGGGGTTTTTTTTTCTAATATGCGGCCGCGGCATCAAATAAAACGAAAGGCTCAGTCGAAAGACTGGGCCTTTCGTTTTATCTGTTGTTTGTCGGTGAACGCTCTCCTGAGTAGGACAAATCCGCCGCCCTAGA	ATAAAAAAAAAAAAAAAAAACCCGCCATATGGCGGGGGAACGCCGAGCGCACGCGCGCCAGGGGCGATGGAGCTCAAACAGAACAAAGAACAGATCACCAAACAGAACATCAACCGTAAAGGCGAAGAACTGTTTACCGGTGTGGTTCCGATTCTGGTGGAACTGGATGGTGATGTTAATGGTCATAAATTCAGCGTTCGTGGTGAAGGCGAAGGTGATGCCACGAATGGTAAACTGACCCTGAAATTTATCTGCACCACAGGTAAACTGCCGGTTCCGTGGCCGACCCTGGTTACCACCCTGACCTATGGTGTTCAGTGTTTCGCACGTTATCCGGATCATATGAAACAGCACGATTTCTTTAAAAGCGCCATGCCGGAAGGTTATGTTCAGGAACGT…	514	309	198	182	98	122	0.708741	0.977997	0.950787
134	ATAAAAAAAAAAAAAAAAAACCCGCCATATGGCGGGAAAACGACACAGACGGCGAAGAGAGGCAGC	CTCACTCCATCCTAGGTACAGTGCTAGCATAAAAAAAAAAAAAAAAAACCCGCCATATGGCGGGAAAACGACACAGACGGCGAAGAGAGGCAGCATGGAGCTCATACAGTATTGCGGATATAGAATTCTACGCCGAGGTCCCTGACGTCAAATCCCGTCACATACACCAG	AAAAAGCCAGATTATTAATCCGGCTTTTTTATTATTTAGGATCCATTGACGGCTAGCTCAGTCCTAGGTACAGTGCTAGC	ATGGAGCTCAAACAGAACAAAGAACAGATCACCAAACAGAACATCAACCGTAAAGGCGAAGAACTGTTTACCGGTGTGGTTCCGATTCTGGTGGAACTGGATGGTGATGTTAATGGTCATAAATTCAGCGTTCGTGGTGAAGGCGAAGGTGATGCCACGAATGGTAAACTGACCCTGAAATTTATCTGCACCACAGGTAAACTGCCGGTTCCGTGGCCGACCCTGGTTACCACCCTGACCTATGGTGTTCAGTGTTTCGCACGTTATCCGGATCATATGAAACAGCACGATTTCTTTAAAAGCGCCATGCCGGAAGGTTATGTTCAGGAACGTACCATTAGCTTTAAAGATGACGGCACCTATAAAACCCGTGCCGAAGTTAAATTCGAAGGCGATACC…	TACGCCGAGGTCCCT	GAATTCTACGCCGAGGTCCCTGACGTCGCGCCCAACTCAGGGCGCTACCATAACTCTGATACTAAGTAGGTTTTT	ATGCTCGAGGCTTCCTCCGAAGACGTTATCAAAGAGTTCATGCGTTTCAAAGTTCGTATGGAAGGTTCCGTTAACGGTCACGAGTTCGAAATCGAAGGTGAAGGTGAAGGTCGTCCGTACGAAGGTACCCAGACCGCTAAACTGAAAGTTACCAAAGGTGGTCCGCTGCCGTTCGCTTGGGACATCCTGTCCCCGCAGTTCCAGTACGGTTCCAAAGCTTACGTTAAACACCCGGCTGACATCCCGGACTACCTGAAACTGTCCTTCCCGGAAGGTTTCAAATGGGAACGTGTTATGAACTTCGAAGACGGTGGTGTTGTTACCGTTACCCAGGACTCCTCCCTGCAAGACGGTGAGTTCATCTACAAAGTTAAACTGCGTGGTACCAACTTCCCGTCC…	TCTAGAGGTCACAATTAATTAAGTAAAAAAAAACCCCGCCCCTGACAGGGCGGGGTTTTTTTTTCTAATATGCGGCCGCGGCATCAAATAAAACGAAAGGCTCAGTCGAAAGACTGGGCCTTTCGTTTTATCTGTTGTTTGTCGGTGAACGCTCTCCTGAGTAGGACAAATCCGCCGCCCTAGA	ATAAAAAAAAAAAAAAAAAACCCGCCATATGGCGGGAAAACGACACAGACGGCGAAGAGAGGCAGCATGGAGCTCAAACAGAACAAAGAACAGATCACCAAACAGAACATCAACCGTAAAGGCGAAGAACTGTTTACCGGTGTGGTTCCGATTCTGGTGGAACTGGATGGTGATGTTAATGGTCATAAATTCAGCGTTCGTGGTGAAGGCGAAGGTGATGCCACGAATGGTAAACTGACCCTGAAATTTATCTGCACCACAGGTAAACTGCCGGTTCCGTGGCCGACCCTGGTTACCACCCTGACCTATGGTGTTCAGTGTTTCGCACGTTATCCGGATCATATGAAACAGCACGATTTCTTTAAAAGCGCCATGCCGGAAGGTTATGTTCAGGAACGT…	1335	3911	3538	2868	1195	1702	0.54217	1.27847	0.953384
135	ATAAAAAAAAAAAAAAAAAACCCGCCATATGGCGGGGGAAGAAACCCGGCCCAGCGGCCGAACCCG	CTCACTCCATCCTAGGTACAGTGCTAGCATAAAAAAAAAAAAAAAAAACCCGCCATATGGCGGGGGAAGAAACCCGGCCCAGCGGCCGAACCCGATGGAGCTCATACAGTATTGCGGATATAGAATTCTCATCCATATCCTTTGACGTCAAATCCCGTCACATACACCAG	AAAAAGCCAGATTATTAATCCGGCTTTTTTATTATTTAGGATCCATTGACGGCTAGCTCAGTCCTAGGTACAGTGCTAGC	ATGGAGCTCAAACAGAACAAAGAACAGATCACCAAACAGAACATCAACCGTAAAGGCGAAGAACTGTTTACCGGTGTGGTTCCGATTCTGGTGGAACTGGATGGTGATGTTAATGGTCATAAATTCAGCGTTCGTGGTGAAGGCGAAGGTGATGCCACGAATGGTAAACTGACCCTGAAATTTATCTGCACCACAGGTAAACTGCCGGTTCCGTGGCCGACCCTGGTTACCACCCTGACCTATGGTGTTCAGTGTTTCGCACGTTATCCGGATCATATGAAACAGCACGATTTCTTTAAAAGCGCCATGCCGGAAGGTTATGTTCAGGAACGTACCATTAGCTTTAAAGATGACGGCACCTATAAAACCCGTGCCGAAGTTAAATTCGAAGGCGATACC…	TCATCCATATCCTTT	GAATTCTCATCCATATCCTTTGACGTCGCGCCCAACTCAGGGCGCTACCATAACTCTGATACTAAGTAGGTTTTT	ATGCTCGAGGCTTCCTCCGAAGACGTTATCAAAGAGTTCATGCGTTTCAAAGTTCGTATGGAAGGTTCCGTTAACGGTCACGAGTTCGAAATCGAAGGTGAAGGTGAAGGTCGTCCGTACGAAGGTACCCAGACCGCTAAACTGAAAGTTACCAAAGGTGGTCCGCTGCCGTTCGCTTGGGACATCCTGTCCCCGCAGTTCCAGTACGGTTCCAAAGCTTACGTTAAACACCCGGCTGACATCCCGGACTACCTGAAACTGTCCTTCCCGGAAGGTTTCAAATGGGAACGTGTTATGAACTTCGAAGACGGTGGTGTTGTTACCGTTACCCAGGACTCCTCCCTGCAAGACGGTGAGTTCATCTACAAAGTTAAACTGCGTGGTACCAACTTCCCGTCC…	TCTAGAGGTCACAATTAATTAAGTAAAAAAAAACCCCGCCCCTGACAGGGCGGGGTTTTTTTTTCTAATATGCGGCCGCGGCATCAAATAAAACGAAAGGCTCAGTCGAAAGACTGGGCCTTTCGTTTTATCTGTTGTTTGTCGGTGAACGCTCTCCTGAGTAGGACAAATCCGCCGCCCTAGA	ATAAAAAAAAAAAAAAAAAACCCGCCATATGGCGGGGGAAGAAACCCGGCCCAGCGGCCGAACCCGATGGAGCTCAAACAGAACAAAGAACAGATCACCAAACAGAACATCAACCGTAAAGGCGAAGAACTGTTTACCGGTGTGGTTCCGATTCTGGTGGAACTGGATGGTGATGTTAATGGTCATAAATTCAGCGTTCGTGGTGAAGGCGAAGGTGATGCCACGAATGGTAAACTGACCCTGAAATTTATCTGCACCACAGGTAAACTGCCGGTTCCGTGGCCGACCCTGGTTACCACCCTGACCTATGGTGTTCAGTGTTTCGCACGTTATCCGGATCATATGAAACAGCACGATTTCTTTAAAAGCGCCATGCCGGAAGGTTATGTTCAGGAACGT…	290	303	187	246	106	10	0.650959	1.06481	0.919861
136	ATAAAAAAAAAAAAAAAAAACCCGCCATATGGCGGGACACCGAGGGAAGGAACACGAGGCAAAACG	CTCACTCCATCCTAGGTACAGTGCTAGCATAAAAAAAAAAAAAAAAAACCCGCCATATGGCGGGACACCGAGGGAAGGAACACGAGGCAAAACGATGGAGCTCATACAGTATTGCGGATATAGAATTCTACTAGTCTAGATAAGACGTCAAATCCCGTCACATACACCAG	AAAAAGCCAGATTATTAATCCGGCTTTTTTATTATTTAGGATCCATTGACGGCTAGCTCAGTCCTAGGTACAGTGCTAGC	ATGGAGCTCAAACAGAACAAAGAACAGATCACCAAACAGAACATCAACCGTAAAGGCGAAGAACTGTTTACCGGTGTGGTTCCGATTCTGGTGGAACTGGATGGTGATGTTAATGGTCATAAATTCAGCGTTCGTGGTGAAGGCGAAGGTGATGCCACGAATGGTAAACTGACCCTGAAATTTATCTGCACCACAGGTAAACTGCCGGTTCCGTGGCCGACCCTGGTTACCACCCTGACCTATGGTGTTCAGTGTTTCGCACGTTATCCGGATCATATGAAACAGCACGATTTCTTTAAAAGCGCCATGCCGGAAGGTTATGTTCAGGAACGTACCATTAGCTTTAAAGATGACGGCACCTATAAAACCCGTGCCGAAGTTAAATTCGAAGGCGATACC…	TACTAGTCTAGATAA	GAATTCTACTAGTCTAGATAAGACGTCGCGCCCAACTCAGGGCGCTACCATAACTCTGATACTAAGTAGGTTTTT	ATGCTCGAGGCTTCCTCCGAAGACGTTATCAAAGAGTTCATGCGTTTCAAAGTTCGTATGGAAGGTTCCGTTAACGGTCACGAGTTCGAAATCGAAGGTGAAGGTGAAGGTCGTCCGTACGAAGGTACCCAGACCGCTAAACTGAAAGTTACCAAAGGTGGTCCGCTGCCGTTCGCTTGGGACATCCTGTCCCCGCAGTTCCAGTACGGTTCCAAAGCTTACGTTAAACACCCGGCTGACATCCCGGACTACCTGAAACTGTCCTTCCCGGAAGGTTTCAAATGGGAACGTGTTATGAACTTCGAAGACGGTGGTGTTGTTACCGTTACCCAGGACTCCTCCCTGCAAGACGGTGAGTTCATCTACAAAGTTAAACTGCGTGGTACCAACTTCCCGTCC…	TCTAGAGGTCACAATTAATTAAGTAAAAAAAAACCCCGCCCCTGACAGGGCGGGGTTTTTTTTTCTAATATGCGGCCGCGGCATCAAATAAAACGAAAGGCTCAGTCGAAAGACTGGGCCTTTCGTTTTATCTGTTGTTTGTCGGTGAACGCTCTCCTGAGTAGGACAAATCCGCCGCCCTAGA	ATAAAAAAAAAAAAAAAAAACCCGCCATATGGCGGGACACCGAGGGAAGGAACACGAGGCAAAACGATGGAGCTCAAACAGAACAAAGAACAGATCACCAAACAGAACATCAACCGTAAAGGCGAAGAACTGTTTACCGGTGTGGTTCCGATTCTGGTGGAACTGGATGGTGATGTTAATGGTCATAAATTCAGCGTTCGTGGTGAAGGCGAAGGTGATGCCACGAATGGTAAACTGACCCTGAAATTTATCTGCACCACAGGTAAACTGCCGGTTCCGTGGCCGACCCTGGTTACCACCCTGACCTATGGTGTTCAGTGTTTCGCACGTTATCCGGATCATATGAAACAGCACGATTTCTTTAAAAGCGCCATGCCGGAAGGTTATGTTCAGGAACGT…	210	338	533	861	420	887	0.106805	6.48987	0.56544
137	ATATAAAAAAAAAAAAAAAACCCGCCATATGGCGGGGCAAAACCACAAACCCACGCGGAAGCCGGG	CTCACTCCATCCTAGGTACAGTGCTAGCATATAAAAAAAAAAAAAAAACCCGCCATATGGCGGGGCAAAACCACAAACCCACGCGGAAGCCGGGATGGAGCTCATACAGTATTGCGGATATAGAATTCAAATCCTGCAGCCTAGACGTCAAATCCCGTCACATACACCAG	AAAAAGCCAGATTATTAATCCGGCTTTTTTATTATTTAGGATCCATTGACGGCTAGCTCAGTCCTAGGTACAGTGCTAGC	ATGGAGCTCAAACAGAACAAAGAACAGATCACCAAACAGAACATCAACCGTAAAGGCGAAGAACTGTTTACCGGTGTGGTTCCGATTCTGGTGGAACTGGATGGTGATGTTAATGGTCATAAATTCAGCGTTCGTGGTGAAGGCGAAGGTGATGCCACGAATGGTAAACTGACCCTGAAATTTATCTGCACCACAGGTAAACTGCCGGTTCCGTGGCCGACCCTGGTTACCACCCTGACCTATGGTGTTCAGTGTTTCGCACGTTATCCGGATCATATGAAACAGCACGATTTCTTTAAAAGCGCCATGCCGGAAGGTTATGTTCAGGAACGTACCATTAGCTTTAAAGATGACGGCACCTATAAAACCCGTGCCGAAGTTAAATTCGAAGGCGATACC…	AAATCCTGCAGCCTA	GAATTCAAATCCTGCAGCCTAGACGTCGCGCCCAACTCAGGGCGCTACCATAACTCTGATACTAAGTAGGTTTTT	ATGCTCGAGGCTTCCTCCGAAGACGTTATCAAAGAGTTCATGCGTTTCAAAGTTCGTATGGAAGGTTCCGTTAACGGTCACGAGTTCGAAATCGAAGGTGAAGGTGAAGGTCGTCCGTACGAAGGTACCCAGACCGCTAAACTGAAAGTTACCAAAGGTGGTCCGCTGCCGTTCGCTTGGGACATCCTGTCCCCGCAGTTCCAGTACGGTTCCAAAGCTTACGTTAAACACCCGGCTGACATCCCGGACTACCTGAAACTGTCCTTCCCGGAAGGTTTCAAATGGGAACGTGTTATGAACTTCGAAGACGGTGGTGTTGTTACCGTTACCCAGGACTCCTCCCTGCAAGACGGTGAGTTCATCTACAAAGTTAAACTGCGTGGTACCAACTTCCCGTCC…	TCTAGAGGTCACAATTAATTAAGTAAAAAAAAACCCCGCCCCTGACAGGGCGGGGTTTTTTTTTCTAATATGCGGCCGCGGCATCAAATAAAACGAAAGGCTCAGTCGAAAGACTGGGCCTTTCGTTTTATCTGTTGTTTGTCGGTGAACGCTCTCCTGAGTAGGACAAATCCGCCGCCCTAGA	ATATAAAAAAAAAAAAAAAACCCGCCATATGGCGGGGCAAAACCACAAACCCACGCGGAAGCCGGGATGGAGCTCAAACAGAACAAAGAACAGATCACCAAACAGAACATCAACCGTAAAGGCGAAGAACTGTTTACCGGTGTGGTTCCGATTCTGGTGGAACTGGATGGTGATGTTAATGGTCATAAATTCAGCGTTCGTGGTGAAGGCGAAGGTGATGCCACGAATGGTAAACTGACCCTGAAATTTATCTGCACCACAGGTAAACTGCCGGTTCCGTGGCCGACCCTGGTTACCACCCTGACCTATGGTGTTCAGTGTTTCGCACGTTATCCGGATCATATGAAACAGCACGATTTCTTTAAAAGCGCCATGCCGGAAGGTTATGTTCAGGAACGT…	15	79	12	31	2	2	0		0
138	ATATAAAAAAAAAAAAAAAACCCGCCATATGGCGGGGACCCCCACGGGACAGCCCACAACAGACAG	CTCACTCCATCCTAGGTACAGTGCTAGCATATAAAAAAAAAAAAAAAACCCGCCATATGGCGGGGACCCCCACGGGACAGCCCACAACAGACAGATGGAGCTCATACAGTATTGCGGATATAGAATTCCCTAATGACCACGACGACGTCAAATCCCGTCACATACACCAG	AAAAAGCCAGATTATTAATCCGGCTTTTTTATTATTTAGGATCCATTGACGGCTAGCTCAGTCCTAGGTACAGTGCTAGC	ATGGAGCTCAAACAGAACAAAGAACAGATCACCAAACAGAACATCAACCGTAAAGGCGAAGAACTGTTTACCGGTGTGGTTCCGATTCTGGTGGAACTGGATGGTGATGTTAATGGTCATAAATTCAGCGTTCGTGGTGAAGGCGAAGGTGATGCCACGAATGGTAAACTGACCCTGAAATTTATCTGCACCACAGGTAAACTGCCGGTTCCGTGGCCGACCCTGGTTACCACCCTGACCTATGGTGTTCAGTGTTTCGCACGTTATCCGGATCATATGAAACAGCACGATTTCTTTAAAAGCGCCATGCCGGAAGGTTATGTTCAGGAACGTACCATTAGCTTTAAAGATGACGGCACCTATAAAACCCGTGCCGAAGTTAAATTCGAAGGCGATACC…	CCTAATGACCACGAC	GAATTCCCTAATGACCACGACGACGTCGCGCCCAACTCAGGGCGCTACCATAACTCTGATACTAAGTAGGTTTTT	ATGCTCGAGGCTTCCTCCGAAGACGTTATCAAAGAGTTCATGCGTTTCAAAGTTCGTATGGAAGGTTCCGTTAACGGTCACGAGTTCGAAATCGAAGGTGAAGGTGAAGGTCGTCCGTACGAAGGTACCCAGACCGCTAAACTGAAAGTTACCAAAGGTGGTCCGCTGCCGTTCGCTTGGGACATCCTGTCCCCGCAGTTCCAGTACGGTTCCAAAGCTTACGTTAAACACCCGGCTGACATCCCGGACTACCTGAAACTGTCCTTCCCGGAAGGTTTCAAATGGGAACGTGTTATGAACTTCGAAGACGGTGGTGTTGTTACCGTTACCCAGGACTCCTCCCTGCAAGACGGTGAGTTCATCTACAAAGTTAAACTGCGTGGTACCAACTTCCCGTCC…	TCTAGAGGTCACAATTAATTAAGTAAAAAAAAACCCCGCCCCTGACAGGGCGGGGTTTTTTTTTCTAATATGCGGCCGCGGCATCAAATAAAACGAAAGGCTCAGTCGAAAGACTGGGCCTTTCGTTTTATCTGTTGTTTGTCGGTGAACGCTCTCCTGAGTAGGACAAATCCGCCGCCCTAGA	ATATAAAAAAAAAAAAAAAACCCGCCATATGGCGGGGACCCCCACGGGACAGCCCACAACAGACAGATGGAGCTCAAACAGAACAAAGAACAGATCACCAAACAGAACATCAACCGTAAAGGCGAAGAACTGTTTACCGGTGTGGTTCCGATTCTGGTGGAACTGGATGGTGATGTTAATGGTCATAAATTCAGCGTTCGTGGTGAAGGCGAAGGTGATGCCACGAATGGTAAACTGACCCTGAAATTTATCTGCACCACAGGTAAACTGCCGGTTCCGTGGCCGACCCTGGTTACCACCCTGACCTATGGTGTTCAGTGTTTCGCACGTTATCCGGATCATATGAAACAGCACGATTTCTTTAAAAGCGCCATGCCGGAAGGTTATGTTCAGGAACGT…	383	208	154	160	160	7	0.564754	1.22734	0.822374
139	ATATAAAAAAAAAAAAAAAACCCGCCATATGGCGGGCGCCACCGAACCGCGGCCAGAGCGGCCGGA	CTCACTCCATCCTAGGTACAGTGCTAGCATATAAAAAAAAAAAAAAAACCCGCCATATGGCGGGCGCCACCGAACCGCGGCCAGAGCGGCCGGAATGGAGCTCATACAGTATTGCGGATATAGAATTCTGTCTACATCATCCTGACGTCAAATCCCGTCACATACACCAG	AAAAAGCCAGATTATTAATCCGGCTTTTTTATTATTTAGGATCCATTGACGGCTAGCTCAGTCCTAGGTACAGTGCTAGC	ATGGAGCTCAAACAGAACAAAGAACAGATCACCAAACAGAACATCAACCGTAAAGGCGAAGAACTGTTTACCGGTGTGGTTCCGATTCTGGTGGAACTGGATGGTGATGTTAATGGTCATAAATTCAGCGTTCGTGGTGAAGGCGAAGGTGATGCCACGAATGGTAAACTGACCCTGAAATTTATCTGCACCACAGGTAAACTGCCGGTTCCGTGGCCGACCCTGGTTACCACCCTGACCTATGGTGTTCAGTGTTTCGCACGTTATCCGGATCATATGAAACAGCACGATTTCTTTAAAAGCGCCATGCCGGAAGGTTATGTTCAGGAACGTACCATTAGCTTTAAAGATGACGGCACCTATAAAACCCGTGCCGAAGTTAAATTCGAAGGCGATACC…	TGTCTACATCATCCT	GAATTCTGTCTACATCATCCTGACGTCGCGCCCAACTCAGGGCGCTACCATAACTCTGATACTAAGTAGGTTTTT	ATGCTCGAGGCTTCCTCCGAAGACGTTATCAAAGAGTTCATGCGTTTCAAAGTTCGTATGGAAGGTTCCGTTAACGGTCACGAGTTCGAAATCGAAGGTGAAGGTGAAGGTCGTCCGTACGAAGGTACCCAGACCGCTAAACTGAAAGTTACCAAAGGTGGTCCGCTGCCGTTCGCTTGGGACATCCTGTCCCCGCAGTTCCAGTACGGTTCCAAAGCTTACGTTAAACACCCGGCTGACATCCCGGACTACCTGAAACTGTCCTTCCCGGAAGGTTTCAAATGGGAACGTGTTATGAACTTCGAAGACGGTGGTGTTGTTACCGTTACCCAGGACTCCTCCCTGCAAGACGGTGAGTTCATCTACAAAGTTAAACTGCGTGGTACCAACTTCCCGTCC…	TCTAGAGGTCACAATTAATTAAGTAAAAAAAAACCCCGCCCCTGACAGGGCGGGGTTTTTTTTTCTAATATGCGGCCGCGGCATCAAATAAAACGAAAGGCTCAGTCGAAAGACTGGGCCTTTCGTTTTATCTGTTGTTTGTCGGTGAACGCTCTCCTGAGTAGGACAAATCCGCCGCCCTAGA	ATATAAAAAAAAAAAAAAAACCCGCCATATGGCGGGCGCCACCGAACCGCGGCCAGAGCGGCCGGAATGGAGCTCAAACAGAACAAAGAACAGATCACCAAACAGAACATCAACCGTAAAGGCGAAGAACTGTTTACCGGTGTGGTTCCGATTCTGGTGGAACTGGATGGTGATGTTAATGGTCATAAATTCAGCGTTCGTGGTGAAGGCGAAGGTGATGCCACGAATGGTAAACTGACCCTGAAATTTATCTGCACCACAGGTAAACTGCCGGTTCCGTGGCCGACCCTGGTTACCACCCTGACCTATGGTGTTCAGTGTTTCGCACGTTATCCGGATCATATGAAACAGCACGATTTCTTTAAAAGCGCCATGCCGGAAGGTTATGTTCAGGAACGT…	1382	2262	892	856	451	1018	0.991337	0.699204	0.97589
140	ATATAAAAAAAAAAAAAAAACCCGCCATATGGCGGGAGCAAAGAGGGGGCCCGACGCCCGCGGCAG	CTCACTCCATCCTAGGTACAGTGCTAGCATATAAAAAAAAAAAAAAAACCCGCCATATGGCGGGAGCAAAGAGGGGGCCCGACGCCCGCGGCAGATGGAGCTCATACAGTATTGCGGATATAGAATTCGCGCTAACGCCCTATGACGTCAAATCCCGTCACATACACCAG	AAAAAGCCAGATTATTAATCCGGCTTTTTTATTATTTAGGATCCATTGACGGCTAGCTCAGTCCTAGGTACAGTGCTAGC	ATGGAGCTCAAACAGAACAAAGAACAGATCACCAAACAGAACATCAACCGTAAAGGCGAAGAACTGTTTACCGGTGTGGTTCCGATTCTGGTGGAACTGGATGGTGATGTTAATGGTCATAAATTCAGCGTTCGTGGTGAAGGCGAAGGTGATGCCACGAATGGTAAACTGACCCTGAAATTTATCTGCACCACAGGTAAACTGCCGGTTCCGTGGCCGACCCTGGTTACCACCCTGACCTATGGTGTTCAGTGTTTCGCACGTTATCCGGATCATATGAAACAGCACGATTTCTTTAAAAGCGCCATGCCGGAAGGTTATGTTCAGGAACGTACCATTAGCTTTAAAGATGACGGCACCTATAAAACCCGTGCCGAAGTTAAATTCGAAGGCGATACC…	GCGCTAACGCCCTAT	GAATTCGCGCTAACGCCCTATGACGTCGCGCCCAACTCAGGGCGCTACCATAACTCTGATACTAAGTAGGTTTTT	ATGCTCGAGGCTTCCTCCGAAGACGTTATCAAAGAGTTCATGCGTTTCAAAGTTCGTATGGAAGGTTCCGTTAACGGTCACGAGTTCGAAATCGAAGGTGAAGGTGAAGGTCGTCCGTACGAAGGTACCCAGACCGCTAAACTGAAAGTTACCAAAGGTGGTCCGCTGCCGTTCGCTTGGGACATCCTGTCCCCGCAGTTCCAGTACGGTTCCAAAGCTTACGTTAAACACCCGGCTGACATCCCGGACTACCTGAAACTGTCCTTCCCGGAAGGTTTCAAATGGGAACGTGTTATGAACTTCGAAGACGGTGGTGTTGTTACCGTTACCCAGGACTCCTCCCTGCAAGACGGTGAGTTCATCTACAAAGTTAAACTGCGTGGTACCAACTTCCCGTCC…	TCTAGAGGTCACAATTAATTAAGTAAAAAAAAACCCCGCCCCTGACAGGGCGGGGTTTTTTTTTCTAATATGCGGCCGCGGCATCAAATAAAACGAAAGGCTCAGTCGAAAGACTGGGCCTTTCGTTTTATCTGTTGTTTGTCGGTGAACGCTCTCCTGAGTAGGACAAATCCGCCGCCCTAGA	ATATAAAAAAAAAAAAAAAACCCGCCATATGGCGGGAGCAAAGAGGGGGCCCGACGCCCGCGGCAGATGGAGCTCAAACAGAACAAAGAACAGATCACCAAACAGAACATCAACCGTAAAGGCGAAGAACTGTTTACCGGTGTGGTTCCGATTCTGGTGGAACTGGATGGTGATGTTAATGGTCATAAATTCAGCGTTCGTGGTGAAGGCGAAGGTGATGCCACGAATGGTAAACTGACCCTGAAATTTATCTGCACCACAGGTAAACTGCCGGTTCCGTGGCCGACCCTGGTTACCACCCTGACCTATGGTGTTCAGTGTTTCGCACGTTATCCGGATCATATGAAACAGCACGATTTCTTTAAAAGCGCCATGCCGGAAGGTTATGTTCAGGAACGT…	32	260	214	49	49	152	0.719783	0.962995	0.9879
141	ATATAAAAAAAAAAAAAAAACCCGCCATATGGCGGGGCGGGCAGGAAGAACCGGGGACCGGGGCAG	CTCACTCCATCCTAGGTACAGTGCTAGCATATAAAAAAAAAAAAAAAACCCGCCATATGGCGGGGCGGGCAGGAAGAACCGGGGACCGGGGCAGATGGAGCTCATACAGTATTGCGGATATAGAATTCACTGAAGAATCAGCCGACGTCAAATCCCGTCACATACACCAG	AAAAAGCCAGATTATTAATCCGGCTTTTTTATTATTTAGGATCCATTGACGGCTAGCTCAGTCCTAGGTACAGTGCTAGC	ATGGAGCTCAAACAGAACAAAGAACAGATCACCAAACAGAACATCAACCGTAAAGGCGAAGAACTGTTTACCGGTGTGGTTCCGATTCTGGTGGAACTGGATGGTGATGTTAATGGTCATAAATTCAGCGTTCGTGGTGAAGGCGAAGGTGATGCCACGAATGGTAAACTGACCCTGAAATTTATCTGCACCACAGGTAAACTGCCGGTTCCGTGGCCGACCCTGGTTACCACCCTGACCTATGGTGTTCAGTGTTTCGCACGTTATCCGGATCATATGAAACAGCACGATTTCTTTAAAAGCGCCATGCCGGAAGGTTATGTTCAGGAACGTACCATTAGCTTTAAAGATGACGGCACCTATAAAACCCGTGCCGAAGTTAAATTCGAAGGCGATACC…	ACTGAAGAATCAGCC	GAATTCACTGAAGAATCAGCCGACGTCGCGCCCAACTCAGGGCGCTACCATAACTCTGATACTAAGTAGGTTTTT	ATGCTCGAGGCTTCCTCCGAAGACGTTATCAAAGAGTTCATGCGTTTCAAAGTTCGTATGGAAGGTTCCGTTAACGGTCACGAGTTCGAAATCGAAGGTGAAGGTGAAGGTCGTCCGTACGAAGGTACCCAGACCGCTAAACTGAAAGTTACCAAAGGTGGTCCGCTGCCGTTCGCTTGGGACATCCTGTCCCCGCAGTTCCAGTACGGTTCCAAAGCTTACGTTAAACACCCGGCTGACATCCCGGACTACCTGAAACTGTCCTTCCCGGAAGGTTTCAAATGGGAACGTGTTATGAACTTCGAAGACGGTGGTGTTGTTACCGTTACCCAGGACTCCTCCCTGCAAGACGGTGAGTTCATCTACAAAGTTAAACTGCGTGGTACCAACTTCCCGTCC…	TCTAGAGGTCACAATTAATTAAGTAAAAAAAAACCCCGCCCCTGACAGGGCGGGGTTTTTTTTTCTAATATGCGGCCGCGGCATCAAATAAAACGAAAGGCTCAGTCGAAAGACTGGGCCTTTCGTTTTATCTGTTGTTTGTCGGTGAACGCTCTCCTGAGTAGGACAAATCCGCCGCCCTAGA	ATATAAAAAAAAAAAAAAAACCCGCCATATGGCGGGGCGGGCAGGAAGAACCGGGGACCGGGGCAGATGGAGCTCAAACAGAACAAAGAACAGATCACCAAACAGAACATCAACCGTAAAGGCGAAGAACTGTTTACCGGTGTGGTTCCGATTCTGGTGGAACTGGATGGTGATGTTAATGGTCATAAATTCAGCGTTCGTGGTGAAGGCGAAGGTGATGCCACGAATGGTAAACTGACCCTGAAATTTATCTGCACCACAGGTAAACTGCCGGTTCCGTGGCCGACCCTGGTTACCACCCTGACCTATGGTGTTCAGTGTTTCGCACGTTATCCGGATCATATGAAACAGCACGATTTCTTTAAAAGCGCCATGCCGGAAGGTTATGTTCAGGAACGT…	28	128	32	4	3	109	1.31707	0.52628	0.989966
142	ATATAAAAAAAAAAAAAAAACCCGCCATATGGCGGGAAGCCCCACCACGCGACGCGCGACGGAGGG	CTCACTCCATCCTAGGTACAGTGCTAGCATATAAAAAAAAAAAAAAAACCCGCCATATGGCGGGAAGCCCCACCACGCGACGCGCGACGGAGGGATGGAGCTCATACAGTATTGCGGATATAGAATTCCTAAGATTACTTGCGGACGTCAAATCCCGTCACATACACCAG	AAAAAGCCAGATTATTAATCCGGCTTTTTTATTATTTAGGATCCATTGACGGCTAGCTCAGTCCTAGGTACAGTGCTAGC	ATGGAGCTCAAACAGAACAAAGAACAGATCACCAAACAGAACATCAACCGTAAAGGCGAAGAACTGTTTACCGGTGTGGTTCCGATTCTGGTGGAACTGGATGGTGATGTTAATGGTCATAAATTCAGCGTTCGTGGTGAAGGCGAAGGTGATGCCACGAATGGTAAACTGACCCTGAAATTTATCTGCACCACAGGTAAACTGCCGGTTCCGTGGCCGACCCTGGTTACCACCCTGACCTATGGTGTTCAGTGTTTCGCACGTTATCCGGATCATATGAAACAGCACGATTTCTTTAAAAGCGCCATGCCGGAAGGTTATGTTCAGGAACGTACCATTAGCTTTAAAGATGACGGCACCTATAAAACCCGTGCCGAAGTTAAATTCGAAGGCGATACC…	CTAAGATTACTTGCG	GAATTCCTAAGATTACTTGCGGACGTCGCGCCCAACTCAGGGCGCTACCATAACTCTGATACTAAGTAGGTTTTT	ATGCTCGAGGCTTCCTCCGAAGACGTTATCAAAGAGTTCATGCGTTTCAAAGTTCGTATGGAAGGTTCCGTTAACGGTCACGAGTTCGAAATCGAAGGTGAAGGTGAAGGTCGTCCGTACGAAGGTACCCAGACCGCTAAACTGAAAGTTACCAAAGGTGGTCCGCTGCCGTTCGCTTGGGACATCCTGTCCCCGCAGTTCCAGTACGGTTCCAAAGCTTACGTTAAACACCCGGCTGACATCCCGGACTACCTGAAACTGTCCTTCCCGGAAGGTTTCAAATGGGAACGTGTTATGAACTTCGAAGACGGTGGTGTTGTTACCGTTACCCAGGACTCCTCCCTGCAAGACGGTGAGTTCATCTACAAAGTTAAACTGCGTGGTACCAACTTCCCGTCC…	TCTAGAGGTCACAATTAATTAAGTAAAAAAAAACCCCGCCCCTGACAGGGCGGGGTTTTTTTTTCTAATATGCGGCCGCGGCATCAAATAAAACGAAAGGCTCAGTCGAAAGACTGGGCCTTTCGTTTTATCTGTTGTTTGTCGGTGAACGCTCTCCTGAGTAGGACAAATCCGCCGCCCTAGA	ATATAAAAAAAAAAAAAAAACCCGCCATATGGCGGGAAGCCCCACCACGCGACGCGCGACGGAGGGATGGAGCTCAAACAGAACAAAGAACAGATCACCAAACAGAACATCAACCGTAAAGGCGAAGAACTGTTTACCGGTGTGGTTCCGATTCTGGTGGAACTGGATGGTGATGTTAATGGTCATAAATTCAGCGTTCGTGGTGAAGGCGAAGGTGATGCCACGAATGGTAAACTGACCCTGAAATTTATCTGCACCACAGGTAAACTGCCGGTTCCGTGGCCGACCCTGGTTACCACCCTGACCTATGGTGTTCAGTGTTTCGCACGTTATCCGGATCATATGAAACAGCACGATTTCTTTAAAAGCGCCATGCCGGAAGGTTATGTTCAGGAACGT…	1658	1051	255	124	145	845	1.30615	0.530681	0.985887
143	ATATAAAAAAAAAAAAAAAACCCGCCATATGGCGGGCGAAAACGCAGGCGAAGCAAAGGAGACAGA	CTCACTCCATCCTAGGTACAGTGCTAGCATATAAAAAAAAAAAAAAAACCCGCCATATGGCGGGCGAAAACGCAGGCGAAGCAAAGGAGACAGAATGGAGCTCATACAGTATTGCGGATATAGAATTCAGTCTCCTATCGTGCGACGTCAAATCCCGTCACATACACCAG	AAAAAGCCAGATTATTAATCCGGCTTTTTTATTATTTAGGATCCATTGACGGCTAGCTCAGTCCTAGGTACAGTGCTAGC	ATGGAGCTCAAACAGAACAAAGAACAGATCACCAAACAGAACATCAACCGTAAAGGCGAAGAACTGTTTACCGGTGTGGTTCCGATTCTGGTGGAACTGGATGGTGATGTTAATGGTCATAAATTCAGCGTTCGTGGTGAAGGCGAAGGTGATGCCACGAATGGTAAACTGACCCTGAAATTTATCTGCACCACAGGTAAACTGCCGGTTCCGTGGCCGACCCTGGTTACCACCCTGACCTATGGTGTTCAGTGTTTCGCACGTTATCCGGATCATATGAAACAGCACGATTTCTTTAAAAGCGCCATGCCGGAAGGTTATGTTCAGGAACGTACCATTAGCTTTAAAGATGACGGCACCTATAAAACCCGTGCCGAAGTTAAATTCGAAGGCGATACC…	AGTCTCCTATCGTGC	GAATTCAGTCTCCTATCGTGCGACGTCGCGCCCAACTCAGGGCGCTACCATAACTCTGATACTAAGTAGGTTTTT	ATGCTCGAGGCTTCCTCCGAAGACGTTATCAAAGAGTTCATGCGTTTCAAAGTTCGTATGGAAGGTTCCGTTAACGGTCACGAGTTCGAAATCGAAGGTGAAGGTGAAGGTCGTCCGTACGAAGGTACCCAGACCGCTAAACTGAAAGTTACCAAAGGTGGTCCGCTGCCGTTCGCTTGGGACATCCTGTCCCCGCAGTTCCAGTACGGTTCCAAAGCTTACGTTAAACACCCGGCTGACATCCCGGACTACCTGAAACTGTCCTTCCCGGAAGGTTTCAAATGGGAACGTGTTATGAACTTCGAAGACGGTGGTGTTGTTACCGTTACCCAGGACTCCTCCCTGCAAGACGGTGAGTTCATCTACAAAGTTAAACTGCGTGGTACCAACTTCCCGTCC…	TCTAGAGGTCACAATTAATTAAGTAAAAAAAAACCCCGCCCCTGACAGGGCGGGGTTTTTTTTTCTAATATGCGGCCGCGGCATCAAATAAAACGAAAGGCTCAGTCGAAAGACTGGGCCTTTCGTTTTATCTGTTGTTTGTCGGTGAACGCTCTCCTGAGTAGGACAAATCCGCCGCCCTAGA	ATATAAAAAAAAAAAAAAAACCCGCCATATGGCGGGCGAAAACGCAGGCGAAGCAAAGGAGACAGAATGGAGCTCAAACAGAACAAAGAACAGATCACCAAACAGAACATCAACCGTAAAGGCGAAGAACTGTTTACCGGTGTGGTTCCGATTCTGGTGGAACTGGATGGTGATGTTAATGGTCATAAATTCAGCGTTCGTGGTGAAGGCGAAGGTGATGCCACGAATGGTAAACTGACCCTGAAATTTATCTGCACCACAGGTAAACTGCCGGTTCCGTGGCCGACCCTGGTTACCACCCTGACCTATGGTGTTCAGTGTTTCGCACGTTATCCGGATCATATGAAACAGCACGATTTCTTTAAAAGCGCCATGCCGGAAGGTTATGTTCAGGAACGT…	666	1145	1248	965	356	554	0.458785	1.51083	0.956626
144	ATATAAAAAAAAAAAAAAAACCCGCCATATGGCGGGCAAGGGCAGCAGACAGAGGAGAAGAACCAG	CTCACTCCATCCTAGGTACAGTGCTAGCATATAAAAAAAAAAAAAAAACCCGCCATATGGCGGGCAAGGGCAGCAGACAGAGGAGAAGAACCAGATGGAGCTCATACAGTATTGCGGATATAGAATTCAGTGGCTGTCGTGGCGACGTCAAATCCCGTCACATACACCAG	AAAAAGCCAGATTATTAATCCGGCTTTTTTATTATTTAGGATCCATTGACGGCTAGCTCAGTCCTAGGTACAGTGCTAGC	ATGGAGCTCAAACAGAACAAAGAACAGATCACCAAACAGAACATCAACCGTAAAGGCGAAGAACTGTTTACCGGTGTGGTTCCGATTCTGGTGGAACTGGATGGTGATGTTAATGGTCATAAATTCAGCGTTCGTGGTGAAGGCGAAGGTGATGCCACGAATGGTAAACTGACCCTGAAATTTATCTGCACCACAGGTAAACTGCCGGTTCCGTGGCCGACCCTGGTTACCACCCTGACCTATGGTGTTCAGTGTTTCGCACGTTATCCGGATCATATGAAACAGCACGATTTCTTTAAAAGCGCCATGCCGGAAGGTTATGTTCAGGAACGTACCATTAGCTTTAAAGATGACGGCACCTATAAAACCCGTGCCGAAGTTAAATTCGAAGGCGATACC…	AGTGGCTGTCGTGGC	GAATTCAGTGGCTGTCGTGGCGACGTCGCGCCCAACTCAGGGCGCTACCATAACTCTGATACTAAGTAGGTTTTT	ATGCTCGAGGCTTCCTCCGAAGACGTTATCAAAGAGTTCATGCGTTTCAAAGTTCGTATGGAAGGTTCCGTTAACGGTCACGAGTTCGAAATCGAAGGTGAAGGTGAAGGTCGTCCGTACGAAGGTACCCAGACCGCTAAACTGAAAGTTACCAAAGGTGGTCCGCTGCCGTTCGCTTGGGACATCCTGTCCCCGCAGTTCCAGTACGGTTCCAAAGCTTACGTTAAACACCCGGCTGACATCCCGGACTACCTGAAACTGTCCTTCCCGGAAGGTTTCAAATGGGAACGTGTTATGAACTTCGAAGACGGTGGTGTTGTTACCGTTACCCAGGACTCCTCCCTGCAAGACGGTGAGTTCATCTACAAAGTTAAACTGCGTGGTACCAACTTCCCGTCC…	TCTAGAGGTCACAATTAATTAAGTAAAAAAAAACCCCGCCCCTGACAGGGCGGGGTTTTTTTTTCTAATATGCGGCCGCGGCATCAAATAAAACGAAAGGCTCAGTCGAAAGACTGGGCCTTTCGTTTTATCTGTTGTTTGTCGGTGAACGCTCTCCTGAGTAGGACAAATCCGCCGCCCTAGA	ATATAAAAAAAAAAAAAAAACCCGCCATATGGCGGGCAAGGGCAGCAGACAGAGGAGAAGAACCAGATGGAGCTCAAACAGAACAAAGAACAGATCACCAAACAGAACATCAACCGTAAAGGCGAAGAACTGTTTACCGGTGTGGTTCCGATTCTGGTGGAACTGGATGGTGATGTTAATGGTCATAAATTCAGCGTTCGTGGTGAAGGCGAAGGTGATGCCACGAATGGTAAACTGACCCTGAAATTTATCTGCACCACAGGTAAACTGCCGGTTCCGTGGCCGACCCTGGTTACCACCCTGACCTATGGTGTTCAGTGTTTCGCACGTTATCCGGATCATATGAAACAGCACGATTTCTTTAAAAGCGCCATGCCGGAAGGTTATGTTCAGGAACGT…	14	84	230	63	9	761	0		0
145	ATAGAAAAAAAAAAAAAAAACCCGCCATATGGCGGGGCCAGAGAAACACAGGCAGAACCGAGAGAG	CTCACTCCATCCTAGGTACAGTGCTAGCATAGAAAAAAAAAAAAAAAACCCGCCATATGGCGGGGCCAGAGAAACACAGGCAGAACCGAGAGAGATGGAGCTCATACAGTATTGCGGATATAGAATTCAGGATGCTAAGACTCGACGTCAAATCCCGTCACATACACCAG	AAAAAGCCAGATTATTAATCCGGCTTTTTTATTATTTAGGATCCATTGACGGCTAGCTCAGTCCTAGGTACAGTGCTAGC	ATGGAGCTCAAACAGAACAAAGAACAGATCACCAAACAGAACATCAACCGTAAAGGCGAAGAACTGTTTACCGGTGTGGTTCCGATTCTGGTGGAACTGGATGGTGATGTTAATGGTCATAAATTCAGCGTTCGTGGTGAAGGCGAAGGTGATGCCACGAATGGTAAACTGACCCTGAAATTTATCTGCACCACAGGTAAACTGCCGGTTCCGTGGCCGACCCTGGTTACCACCCTGACCTATGGTGTTCAGTGTTTCGCACGTTATCCGGATCATATGAAACAGCACGATTTCTTTAAAAGCGCCATGCCGGAAGGTTATGTTCAGGAACGTACCATTAGCTTTAAAGATGACGGCACCTATAAAACCCGTGCCGAAGTTAAATTCGAAGGCGATACC…	AGGATGCTAAGACTC	GAATTCAGGATGCTAAGACTCGACGTCGCGCCCAACTCAGGGCGCTACCATAACTCTGATACTAAGTAGGTTTTT	ATGCTCGAGGCTTCCTCCGAAGACGTTATCAAAGAGTTCATGCGTTTCAAAGTTCGTATGGAAGGTTCCGTTAACGGTCACGAGTTCGAAATCGAAGGTGAAGGTGAAGGTCGTCCGTACGAAGGTACCCAGACCGCTAAACTGAAAGTTACCAAAGGTGGTCCGCTGCCGTTCGCTTGGGACATCCTGTCCCCGCAGTTCCAGTACGGTTCCAAAGCTTACGTTAAACACCCGGCTGACATCCCGGACTACCTGAAACTGTCCTTCCCGGAAGGTTTCAAATGGGAACGTGTTATGAACTTCGAAGACGGTGGTGTTGTTACCGTTACCCAGGACTCCTCCCTGCAAGACGGTGAGTTCATCTACAAAGTTAAACTGCGTGGTACCAACTTCCCGTCC…	TCTAGAGGTCACAATTAATTAAGTAAAAAAAAACCCCGCCCCTGACAGGGCGGGGTTTTTTTTTCTAATATGCGGCCGCGGCATCAAATAAAACGAAAGGCTCAGTCGAAAGACTGGGCCTTTCGTTTTATCTGTTGTTTGTCGGTGAACGCTCTCCTGAGTAGGACAAATCCGCCGCCCTAGA	ATAGAAAAAAAAAAAAAAAACCCGCCATATGGCGGGGCCAGAGAAACACAGGCAGAACCGAGAGAGATGGAGCTCAAACAGAACAAAGAACAGATCACCAAACAGAACATCAACCGTAAAGGCGAAGAACTGTTTACCGGTGTGGTTCCGATTCTGGTGGAACTGGATGGTGATGTTAATGGTCATAAATTCAGCGTTCGTGGTGAAGGCGAAGGTGATGCCACGAATGGTAAACTGACCCTGAAATTTATCTGCACCACAGGTAAACTGCCGGTTCCGTGGCCGACCCTGGTTACCACCCTGACCTATGGTGTTCAGTGTTTCGCACGTTATCCGGATCATATGAAACAGCACGATTTCTTTAAAAGCGCCATGCCGGAAGGTTATGTTCAGGAACGT…	72	342	300	338	405	762	0.361797	1.91585	0.387107
146	ATAGAAAAAAAAAAAAAAAACCCGCCATATGGCGGGAAAGGCGGGAAACACGCAGCAAAACAACAC	CTCACTCCATCCTAGGTACAGTGCTAGCATAGAAAAAAAAAAAAAAAACCCGCCATATGGCGGGAAAGGCGGGAAACACGCAGCAAAACAACACATGGAGCTCATACAGTATTGCGGATATAGAATTCAAACAAGAGTCTCGAGACGTCAAATCCCGTCACATACACCAG	AAAAAGCCAGATTATTAATCCGGCTTTTTTATTATTTAGGATCCATTGACGGCTAGCTCAGTCCTAGGTACAGTGCTAGC	ATGGAGCTCAAACAGAACAAAGAACAGATCACCAAACAGAACATCAACCGTAAAGGCGAAGAACTGTTTACCGGTGTGGTTCCGATTCTGGTGGAACTGGATGGTGATGTTAATGGTCATAAATTCAGCGTTCGTGGTGAAGGCGAAGGTGATGCCACGAATGGTAAACTGACCCTGAAATTTATCTGCACCACAGGTAAACTGCCGGTTCCGTGGCCGACCCTGGTTACCACCCTGACCTATGGTGTTCAGTGTTTCGCACGTTATCCGGATCATATGAAACAGCACGATTTCTTTAAAAGCGCCATGCCGGAAGGTTATGTTCAGGAACGTACCATTAGCTTTAAAGATGACGGCACCTATAAAACCCGTGCCGAAGTTAAATTCGAAGGCGATACC…	AAACAAGAGTCTCGA	GAATTCAAACAAGAGTCTCGAGACGTCGCGCCCAACTCAGGGCGCTACCATAACTCTGATACTAAGTAGGTTTTT	ATGCTCGAGGCTTCCTCCGAAGACGTTATCAAAGAGTTCATGCGTTTCAAAGTTCGTATGGAAGGTTCCGTTAACGGTCACGAGTTCGAAATCGAAGGTGAAGGTGAAGGTCGTCCGTACGAAGGTACCCAGACCGCTAAACTGAAAGTTACCAAAGGTGGTCCGCTGCCGTTCGCTTGGGACATCCTGTCCCCGCAGTTCCAGTACGGTTCCAAAGCTTACGTTAAACACCCGGCTGACATCCCGGACTACCTGAAACTGTCCTTCCCGGAAGGTTTCAAATGGGAACGTGTTATGAACTTCGAAGACGGTGGTGTTGTTACCGTTACCCAGGACTCCTCCCTGCAAGACGGTGAGTTCATCTACAAAGTTAAACTGCGTGGTACCAACTTCCCGTCC…	TCTAGAGGTCACAATTAATTAAGTAAAAAAAAACCCCGCCCCTGACAGGGCGGGGTTTTTTTTTCTAATATGCGGCCGCGGCATCAAATAAAACGAAAGGCTCAGTCGAAAGACTGGGCCTTTCGTTTTATCTGTTGTTTGTCGGTGAACGCTCTCCTGAGTAGGACAAATCCGCCGCCCTAGA	ATAGAAAAAAAAAAAAAAAACCCGCCATATGGCGGGAAAGGCGGGAAACACGCAGCAAAACAACACATGGAGCTCAAACAGAACAAAGAACAGATCACCAAACAGAACATCAACCGTAAAGGCGAAGAACTGTTTACCGGTGTGGTTCCGATTCTGGTGGAACTGGATGGTGATGTTAATGGTCATAAATTCAGCGTTCGTGGTGAAGGCGAAGGTGATGCCACGAATGGTAAACTGACCCTGAAATTTATCTGCACCACAGGTAAACTGCCGGTTCCGTGGCCGACCCTGGTTACCACCCTGACCTATGGTGTTCAGTGTTTCGCACGTTATCCGGATCATATGAAACAGCACGATTTCTTTAAAAGCGCCATGCCGGAAGGTTATGTTCAGGAACGT…	768	1475	403	638	156	289	1.14677	0.604432	0.978206
147	ATAGAAAAAAAAAAAAAAAACCCGCCATATGGCGGGCGCCACGCCCCGGGAAAGGGCGGAGACCGC	CTCACTCCATCCTAGGTACAGTGCTAGCATAGAAAAAAAAAAAAAAAACCCGCCATATGGCGGGCGCCACGCCCCGGGAAAGGGCGGAGACCGCATGGAGCTCATACAGTATTGCGGATATAGAATTCTGATACCTCCTGGTTGACGTCAAATCCCGTCACATACACCAG	AAAAAGCCAGATTATTAATCCGGCTTTTTTATTATTTAGGATCCATTGACGGCTAGCTCAGTCCTAGGTACAGTGCTAGC	ATGGAGCTCAAACAGAACAAAGAACAGATCACCAAACAGAACATCAACCGTAAAGGCGAAGAACTGTTTACCGGTGTGGTTCCGATTCTGGTGGAACTGGATGGTGATGTTAATGGTCATAAATTCAGCGTTCGTGGTGAAGGCGAAGGTGATGCCACGAATGGTAAACTGACCCTGAAATTTATCTGCACCACAGGTAAACTGCCGGTTCCGTGGCCGACCCTGGTTACCACCCTGACCTATGGTGTTCAGTGTTTCGCACGTTATCCGGATCATATGAAACAGCACGATTTCTTTAAAAGCGCCATGCCGGAAGGTTATGTTCAGGAACGTACCATTAGCTTTAAAGATGACGGCACCTATAAAACCCGTGCCGAAGTTAAATTCGAAGGCGATACC…	TGATACCTCCTGGTT	GAATTCTGATACCTCCTGGTTGACGTCGCGCCCAACTCAGGGCGCTACCATAACTCTGATACTAAGTAGGTTTTT	ATGCTCGAGGCTTCCTCCGAAGACGTTATCAAAGAGTTCATGCGTTTCAAAGTTCGTATGGAAGGTTCCGTTAACGGTCACGAGTTCGAAATCGAAGGTGAAGGTGAAGGTCGTCCGTACGAAGGTACCCAGACCGCTAAACTGAAAGTTACCAAAGGTGGTCCGCTGCCGTTCGCTTGGGACATCCTGTCCCCGCAGTTCCAGTACGGTTCCAAAGCTTACGTTAAACACCCGGCTGACATCCCGGACTACCTGAAACTGTCCTTCCCGGAAGGTTTCAAATGGGAACGTGTTATGAACTTCGAAGACGGTGGTGTTGTTACCGTTACCCAGGACTCCTCCCTGCAAGACGGTGAGTTCATCTACAAAGTTAAACTGCGTGGTACCAACTTCCCGTCC…	TCTAGAGGTCACAATTAATTAAGTAAAAAAAAACCCCGCCCCTGACAGGGCGGGGTTTTTTTTTCTAATATGCGGCCGCGGCATCAAATAAAACGAAAGGCTCAGTCGAAAGACTGGGCCTTTCGTTTTATCTGTTGTTTGTCGGTGAACGCTCTCCTGAGTAGGACAAATCCGCCGCCCTAGA	ATAGAAAAAAAAAAAAAAAACCCGCCATATGGCGGGCGCCACGCCCCGGGAAAGGGCGGAGACCGCATGGAGCTCAAACAGAACAAAGAACAGATCACCAAACAGAACATCAACCGTAAAGGCGAAGAACTGTTTACCGGTGTGGTTCCGATTCTGGTGGAACTGGATGGTGATGTTAATGGTCATAAATTCAGCGTTCGTGGTGAAGGCGAAGGTGATGCCACGAATGGTAAACTGACCCTGAAATTTATCTGCACCACAGGTAAACTGCCGGTTCCGTGGCCGACCCTGGTTACCACCCTGACCTATGGTGTTCAGTGTTTCGCACGTTATCCGGATCATATGAAACAGCACGATTTCTTTAAAAGCGCCATGCCGGAAGGTTATGTTCAGGAACGT…	280	348	137	199	9	351	0.930078	0.745257	0.952473
148	ATAGAAAAAAAAAAAAAAAACCCGCCATATGGCGGGGAAGACGCAGAGCCACCCCAACAGACAGGC	CTCACTCCATCCTAGGTACAGTGCTAGCATAGAAAAAAAAAAAAAAAACCCGCCATATGGCGGGGAAGACGCAGAGCCACCCCAACAGACAGGCATGGAGCTCATACAGTATTGCGGATATAGAATTCACCATTATGGCCGAGGACGTCAAATCCCGTCACATACACCAG	AAAAAGCCAGATTATTAATCCGGCTTTTTTATTATTTAGGATCCATTGACGGCTAGCTCAGTCCTAGGTACAGTGCTAGC	ATGGAGCTCAAACAGAACAAAGAACAGATCACCAAACAGAACATCAACCGTAAAGGCGAAGAACTGTTTACCGGTGTGGTTCCGATTCTGGTGGAACTGGATGGTGATGTTAATGGTCATAAATTCAGCGTTCGTGGTGAAGGCGAAGGTGATGCCACGAATGGTAAACTGACCCTGAAATTTATCTGCACCACAGGTAAACTGCCGGTTCCGTGGCCGACCCTGGTTACCACCCTGACCTATGGTGTTCAGTGTTTCGCACGTTATCCGGATCATATGAAACAGCACGATTTCTTTAAAAGCGCCATGCCGGAAGGTTATGTTCAGGAACGTACCATTAGCTTTAAAGATGACGGCACCTATAAAACCCGTGCCGAAGTTAAATTCGAAGGCGATACC…	ACCATTATGGCCGAG	GAATTCACCATTATGGCCGAGGACGTCGCGCCCAACTCAGGGCGCTACCATAACTCTGATACTAAGTAGGTTTTT	ATGCTCGAGGCTTCCTCCGAAGACGTTATCAAAGAGTTCATGCGTTTCAAAGTTCGTATGGAAGGTTCCGTTAACGGTCACGAGTTCGAAATCGAAGGTGAAGGTGAAGGTCGTCCGTACGAAGGTACCCAGACCGCTAAACTGAAAGTTACCAAAGGTGGTCCGCTGCCGTTCGCTTGGGACATCCTGTCCCCGCAGTTCCAGTACGGTTCCAAAGCTTACGTTAAACACCCGGCTGACATCCCGGACTACCTGAAACTGTCCTTCCCGGAAGGTTTCAAATGGGAACGTGTTATGAACTTCGAAGACGGTGGTGTTGTTACCGTTACCCAGGACTCCTCCCTGCAAGACGGTGAGTTCATCTACAAAGTTAAACTGCGTGGTACCAACTTCCCGTCC…	TCTAGAGGTCACAATTAATTAAGTAAAAAAAAACCCCGCCCCTGACAGGGCGGGGTTTTTTTTTCTAATATGCGGCCGCGGCATCAAATAAAACGAAAGGCTCAGTCGAAAGACTGGGCCTTTCGTTTTATCTGTTGTTTGTCGGTGAACGCTCTCCTGAGTAGGACAAATCCGCCGCCCTAGA	ATAGAAAAAAAAAAAAAAAACCCGCCATATGGCGGGGAAGACGCAGAGCCACCCCAACAGACAGGCATGGAGCTCAAACAGAACAAAGAACAGATCACCAAACAGAACATCAACCGTAAAGGCGAAGAACTGTTTACCGGTGTGGTTCCGATTCTGGTGGAACTGGATGGTGATGTTAATGGTCATAAATTCAGCGTTCGTGGTGAAGGCGAAGGTGATGCCACGAATGGTAAACTGACCCTGAAATTTATCTGCACCACAGGTAAACTGCCGGTTCCGTGGCCGACCCTGGTTACCACCCTGACCTATGGTGTTCAGTGTTTCGCACGTTATCCGGATCATATGAAACAGCACGATTTCTTTAAAAGCGCCATGCCGGAAGGTTATGTTCAGGAACGT…	608	601	42	209	4	291	1.84813	0.375052	0.983546
149	ATAGAAAAAAAAAAAAAAAACCCGCCATATGGCGGGGAGCCCGGGGCAGCCGAAGCAAACGGGGGA	CTCACTCCATCCTAGGTACAGTGCTAGCATAGAAAAAAAAAAAAAAAACCCGCCATATGGCGGGGAGCCCGGGGCAGCCGAAGCAAACGGGGGAATGGAGCTCATACAGTATTGCGGATATAGAATTCACCTACGGCGGAGATGACGTCAAATCCCGTCACATACACCAG	AAAAAGCCAGATTATTAATCCGGCTTTTTTATTATTTAGGATCCATTGACGGCTAGCTCAGTCCTAGGTACAGTGCTAGC	ATGGAGCTCAAACAGAACAAAGAACAGATCACCAAACAGAACATCAACCGTAAAGGCGAAGAACTGTTTACCGGTGTGGTTCCGATTCTGGTGGAACTGGATGGTGATGTTAATGGTCATAAATTCAGCGTTCGTGGTGAAGGCGAAGGTGATGCCACGAATGGTAAACTGACCCTGAAATTTATCTGCACCACAGGTAAACTGCCGGTTCCGTGGCCGACCCTGGTTACCACCCTGACCTATGGTGTTCAGTGTTTCGCACGTTATCCGGATCATATGAAACAGCACGATTTCTTTAAAAGCGCCATGCCGGAAGGTTATGTTCAGGAACGTACCATTAGCTTTAAAGATGACGGCACCTATAAAACCCGTGCCGAAGTTAAATTCGAAGGCGATACC…	ACCTACGGCGGAGAT	GAATTCACCTACGGCGGAGATGACGTCGCGCCCAACTCAGGGCGCTACCATAACTCTGATACTAAGTAGGTTTTT	ATGCTCGAGGCTTCCTCCGAAGACGTTATCAAAGAGTTCATGCGTTTCAAAGTTCGTATGGAAGGTTCCGTTAACGGTCACGAGTTCGAAATCGAAGGTGAAGGTGAAGGTCGTCCGTACGAAGGTACCCAGACCGCTAAACTGAAAGTTACCAAAGGTGGTCCGCTGCCGTTCGCTTGGGACATCCTGTCCCCGCAGTTCCAGTACGGTTCCAAAGCTTACGTTAAACACCCGGCTGACATCCCGGACTACCTGAAACTGTCCTTCCCGGAAGGTTTCAAATGGGAACGTGTTATGAACTTCGAAGACGGTGGTGTTGTTACCGTTACCCAGGACTCCTCCCTGCAAGACGGTGAGTTCATCTACAAAGTTAAACTGCGTGGTACCAACTTCCCGTCC…	TCTAGAGGTCACAATTAATTAAGTAAAAAAAAACCCCGCCCCTGACAGGGCGGGGTTTTTTTTTCTAATATGCGGCCGCGGCATCAAATAAAACGAAAGGCTCAGTCGAAAGACTGGGCCTTTCGTTTTATCTGTTGTTTGTCGGTGAACGCTCTCCTGAGTAGGACAAATCCGCCGCCCTAGA	ATAGAAAAAAAAAAAAAAAACCCGCCATATGGCGGGGAGCCCGGGGCAGCCGAAGCAAACGGGGGAATGGAGCTCAAACAGAACAAAGAACAGATCACCAAACAGAACATCAACCGTAAAGGCGAAGAACTGTTTACCGGTGTGGTTCCGATTCTGGTGGAACTGGATGGTGATGTTAATGGTCATAAATTCAGCGTTCGTGGTGAAGGCGAAGGTGATGCCACGAATGGTAAACTGACCCTGAAATTTATCTGCACCACAGGTAAACTGCCGGTTCCGTGGCCGACCCTGGTTACCACCCTGACCTATGGTGTTCAGTGTTTCGCACGTTATCCGGATCATATGAAACAGCACGATTTCTTTAAAAGCGCCATGCCGGAAGGTTATGTTCAGGAACGT…	446	561	108	131	46	144	1.38419	0.50076	0.992312
150	ATAGAAAAAAAAAAAAAAAACCCGCCATATGGCGGGACGGCAGACGAGGGACCGGAGGACGCCGAA	CTCACTCCATCCTAGGTACAGTGCTAGCATAGAAAAAAAAAAAAAAAACCCGCCATATGGCGGGACGGCAGACGAGGGACCGGAGGACGCCGAAATGGAGCTCATACAGTATTGCGGATATAGAATTCCTGTCCTCTGGTTTCGACGTCAAATCCCGTCACATACACCAG	AAAAAGCCAGATTATTAATCCGGCTTTTTTATTATTTAGGATCCATTGACGGCTAGCTCAGTCCTAGGTACAGTGCTAGC	ATGGAGCTCAAACAGAACAAAGAACAGATCACCAAACAGAACATCAACCGTAAAGGCGAAGAACTGTTTACCGGTGTGGTTCCGATTCTGGTGGAACTGGATGGTGATGTTAATGGTCATAAATTCAGCGTTCGTGGTGAAGGCGAAGGTGATGCCACGAATGGTAAACTGACCCTGAAATTTATCTGCACCACAGGTAAACTGCCGGTTCCGTGGCCGACCCTGGTTACCACCCTGACCTATGGTGTTCAGTGTTTCGCACGTTATCCGGATCATATGAAACAGCACGATTTCTTTAAAAGCGCCATGCCGGAAGGTTATGTTCAGGAACGTACCATTAGCTTTAAAGATGACGGCACCTATAAAACCCGTGCCGAAGTTAAATTCGAAGGCGATACC…	CTGTCCTCTGGTTTC	GAATTCCTGTCCTCTGGTTTCGACGTCGCGCCCAACTCAGGGCGCTACCATAACTCTGATACTAAGTAGGTTTTT	ATGCTCGAGGCTTCCTCCGAAGACGTTATCAAAGAGTTCATGCGTTTCAAAGTTCGTATGGAAGGTTCCGTTAACGGTCACGAGTTCGAAATCGAAGGTGAAGGTGAAGGTCGTCCGTACGAAGGTACCCAGACCGCTAAACTGAAAGTTACCAAAGGTGGTCCGCTGCCGTTCGCTTGGGACATCCTGTCCCCGCAGTTCCAGTACGGTTCCAAAGCTTACGTTAAACACCCGGCTGACATCCCGGACTACCTGAAACTGTCCTTCCCGGAAGGTTTCAAATGGGAACGTGTTATGAACTTCGAAGACGGTGGTGTTGTTACCGTTACCCAGGACTCCTCCCTGCAAGACGGTGAGTTCATCTACAAAGTTAAACTGCGTGGTACCAACTTCCCGTCC…	TCTAGAGGTCACAATTAATTAAGTAAAAAAAAACCCCGCCCCTGACAGGGCGGGGTTTTTTTTTCTAATATGCGGCCGCGGCATCAAATAAAACGAAAGGCTCAGTCGAAAGACTGGGCCTTTCGTTTTATCTGTTGTTTGTCGGTGAACGCTCTCCTGAGTAGGACAAATCCGCCGCCCTAGA	ATAGAAAAAAAAAAAAAAAACCCGCCATATGGCGGGACGGCAGACGAGGGACCGGAGGACGCCGAAATGGAGCTCAAACAGAACAAAGAACAGATCACCAAACAGAACATCAACCGTAAAGGCGAAGAACTGTTTACCGGTGTGGTTCCGATTCTGGTGGAACTGGATGGTGATGTTAATGGTCATAAATTCAGCGTTCGTGGTGAAGGCGAAGGTGATGCCACGAATGGTAAACTGACCCTGAAATTTATCTGCACCACAGGTAAACTGCCGGTTCCGTGGCCGACCCTGGTTACCACCCTGACCTATGGTGTTCAGTGTTTCGCACGTTATCCGGATCATATGAAACAGCACGATTTCTTTAAAAGCGCCATGCCGGAAGGTTATGTTCAGGAACGT…	1675	2436	1485	991	814	455	0.783803	0.884338	0.965768
151	ATAGAAAAAAAAAAAAAAAACCCGCCATATGGCGGGGAGCCCAGAAAAACCGACCCACCCAACGGG	CTCACTCCATCCTAGGTACAGTGCTAGCATAGAAAAAAAAAAAAAAAACCCGCCATATGGCGGGGAGCCCAGAAAAACCGACCCACCCAACGGGATGGAGCTCATACAGTATTGCGGATATAGAATTCGTCCCAGATACTGCGGACGTCAAATCCCGTCACATACACCAG	AAAAAGCCAGATTATTAATCCGGCTTTTTTATTATTTAGGATCCATTGACGGCTAGCTCAGTCCTAGGTACAGTGCTAGC	ATGGAGCTCAAACAGAACAAAGAACAGATCACCAAACAGAACATCAACCGTAAAGGCGAAGAACTGTTTACCGGTGTGGTTCCGATTCTGGTGGAACTGGATGGTGATGTTAATGGTCATAAATTCAGCGTTCGTGGTGAAGGCGAAGGTGATGCCACGAATGGTAAACTGACCCTGAAATTTATCTGCACCACAGGTAAACTGCCGGTTCCGTGGCCGACCCTGGTTACCACCCTGACCTATGGTGTTCAGTGTTTCGCACGTTATCCGGATCATATGAAACAGCACGATTTCTTTAAAAGCGCCATGCCGGAAGGTTATGTTCAGGAACGTACCATTAGCTTTAAAGATGACGGCACCTATAAAACCCGTGCCGAAGTTAAATTCGAAGGCGATACC…	GTCCCAGATACTGCG	GAATTCGTCCCAGATACTGCGGACGTCGCGCCCAACTCAGGGCGCTACCATAACTCTGATACTAAGTAGGTTTTT	ATGCTCGAGGCTTCCTCCGAAGACGTTATCAAAGAGTTCATGCGTTTCAAAGTTCGTATGGAAGGTTCCGTTAACGGTCACGAGTTCGAAATCGAAGGTGAAGGTGAAGGTCGTCCGTACGAAGGTACCCAGACCGCTAAACTGAAAGTTACCAAAGGTGGTCCGCTGCCGTTCGCTTGGGACATCCTGTCCCCGCAGTTCCAGTACGGTTCCAAAGCTTACGTTAAACACCCGGCTGACATCCCGGACTACCTGAAACTGTCCTTCCCGGAAGGTTTCAAATGGGAACGTGTTATGAACTTCGAAGACGGTGGTGTTGTTACCGTTACCCAGGACTCCTCCCTGCAAGACGGTGAGTTCATCTACAAAGTTAAACTGCGTGGTACCAACTTCCCGTCC…	TCTAGAGGTCACAATTAATTAAGTAAAAAAAAACCCCGCCCCTGACAGGGCGGGGTTTTTTTTTCTAATATGCGGCCGCGGCATCAAATAAAACGAAAGGCTCAGTCGAAAGACTGGGCCTTTCGTTTTATCTGTTGTTTGTCGGTGAACGCTCTCCTGAGTAGGACAAATCCGCCGCCCTAGA	ATAGAAAAAAAAAAAAAAAACCCGCCATATGGCGGGGAGCCCAGAAAAACCGACCCACCCAACGGGATGGAGCTCAAACAGAACAAAGAACAGATCACCAAACAGAACATCAACCGTAAAGGCGAAGAACTGTTTACCGGTGTGGTTCCGATTCTGGTGGAACTGGATGGTGATGTTAATGGTCATAAATTCAGCGTTCGTGGTGAAGGCGAAGGTGATGCCACGAATGGTAAACTGACCCTGAAATTTATCTGCACCACAGGTAAACTGCCGGTTCCGTGGCCGACCCTGGTTACCACCCTGACCTATGGTGTTCAGTGTTTCGCACGTTATCCGGATCATATGAAACAGCACGATTTCTTTAAAAGCGCCATGCCGGAAGGTTATGTTCAGGAACGT…	807	675	243	255	107	171	1.03456	0.669995	0.980875
152	ATAGAAAAAAAAAAAAAAAACCCGCCATATGGCGGGGAAAAGAACCGGACGGCAAAGGACGAGGAA	CTCACTCCATCCTAGGTACAGTGCTAGCATAGAAAAAAAAAAAAAAAACCCGCCATATGGCGGGGAAAAGAACCGGACGGCAAAGGACGAGGAAATGGAGCTCATACAGTATTGCGGATATAGAATTCCTTCTTATAAAGAGGGACGTCAAATCCCGTCACATACACCAG	AAAAAGCCAGATTATTAATCCGGCTTTTTTATTATTTAGGATCCATTGACGGCTAGCTCAGTCCTAGGTACAGTGCTAGC	ATGGAGCTCAAACAGAACAAAGAACAGATCACCAAACAGAACATCAACCGTAAAGGCGAAGAACTGTTTACCGGTGTGGTTCCGATTCTGGTGGAACTGGATGGTGATGTTAATGGTCATAAATTCAGCGTTCGTGGTGAAGGCGAAGGTGATGCCACGAATGGTAAACTGACCCTGAAATTTATCTGCACCACAGGTAAACTGCCGGTTCCGTGGCCGACCCTGGTTACCACCCTGACCTATGGTGTTCAGTGTTTCGCACGTTATCCGGATCATATGAAACAGCACGATTTCTTTAAAAGCGCCATGCCGGAAGGTTATGTTCAGGAACGTACCATTAGCTTTAAAGATGACGGCACCTATAAAACCCGTGCCGAAGTTAAATTCGAAGGCGATACC…	CTTCTTATAAAGAGG	GAATTCCTTCTTATAAAGAGGGACGTCGCGCCCAACTCAGGGCGCTACCATAACTCTGATACTAAGTAGGTTTTT	ATGCTCGAGGCTTCCTCCGAAGACGTTATCAAAGAGTTCATGCGTTTCAAAGTTCGTATGGAAGGTTCCGTTAACGGTCACGAGTTCGAAATCGAAGGTGAAGGTGAAGGTCGTCCGTACGAAGGTACCCAGACCGCTAAACTGAAAGTTACCAAAGGTGGTCCGCTGCCGTTCGCTTGGGACATCCTGTCCCCGCAGTTCCAGTACGGTTCCAAAGCTTACGTTAAACACCCGGCTGACATCCCGGACTACCTGAAACTGTCCTTCCCGGAAGGTTTCAAATGGGAACGTGTTATGAACTTCGAAGACGGTGGTGTTGTTACCGTTACCCAGGACTCCTCCCTGCAAGACGGTGAGTTCATCTACAAAGTTAAACTGCGTGGTACCAACTTCCCGTCC…	TCTAGAGGTCACAATTAATTAAGTAAAAAAAAACCCCGCCCCTGACAGGGCGGGGTTTTTTTTTCTAATATGCGGCCGCGGCATCAAATAAAACGAAAGGCTCAGTCGAAAGACTGGGCCTTTCGTTTTATCTGTTGTTTGTCGGTGAACGCTCTCCTGAGTAGGACAAATCCGCCGCCCTAGA	ATAGAAAAAAAAAAAAAAAACCCGCCATATGGCGGGGAAAAGAACCGGACGGCAAAGGACGAGGAAATGGAGCTCAAACAGAACAAAGAACAGATCACCAAACAGAACATCAACCGTAAAGGCGAAGAACTGTTTACCGGTGTGGTTCCGATTCTGGTGGAACTGGATGGTGATGTTAATGGTCATAAATTCAGCGTTCGTGGTGAAGGCGAAGGTGATGCCACGAATGGTAAACTGACCCTGAAATTTATCTGCACCACAGGTAAACTGCCGGTTCCGTGGCCGACCCTGGTTACCACCCTGACCTATGGTGTTCAGTGTTTCGCACGTTATCCGGATCATATGAAACAGCACGATTTCTTTAAAAGCGCCATGCCGGAAGGTTATGTTCAGGAACGT…	450	414	360	176	2	849	0.648699	1.06852	0.927261
153	ATACAAAAAAAAAAAAAAAACCCGCCATATGGCGGGCCGCCGCGCGGCGCAGCGAAGGCCCCAAAG	CTCACTCCATCCTAGGTACAGTGCTAGCATACAAAAAAAAAAAAAAAACCCGCCATATGGCGGGCCGCCGCGCGGCGCAGCGAAGGCCCCAAAGATGGAGCTCATACAGTATTGCGGATATAGAATTCCTAGAGGCCTTGTAAGACGTCAAATCCCGTCACATACACCAG	AAAAAGCCAGATTATTAATCCGGCTTTTTTATTATTTAGGATCCATTGACGGCTAGCTCAGTCCTAGGTACAGTGCTAGC	ATGGAGCTCAAACAGAACAAAGAACAGATCACCAAACAGAACATCAACCGTAAAGGCGAAGAACTGTTTACCGGTGTGGTTCCGATTCTGGTGGAACTGGATGGTGATGTTAATGGTCATAAATTCAGCGTTCGTGGTGAAGGCGAAGGTGATGCCACGAATGGTAAACTGACCCTGAAATTTATCTGCACCACAGGTAAACTGCCGGTTCCGTGGCCGACCCTGGTTACCACCCTGACCTATGGTGTTCAGTGTTTCGCACGTTATCCGGATCATATGAAACAGCACGATTTCTTTAAAAGCGCCATGCCGGAAGGTTATGTTCAGGAACGTACCATTAGCTTTAAAGATGACGGCACCTATAAAACCCGTGCCGAAGTTAAATTCGAAGGCGATACC…	CTAGAGGCCTTGTAA	GAATTCCTAGAGGCCTTGTAAGACGTCGCGCCCAACTCAGGGCGCTACCATAACTCTGATACTAAGTAGGTTTTT	ATGCTCGAGGCTTCCTCCGAAGACGTTATCAAAGAGTTCATGCGTTTCAAAGTTCGTATGGAAGGTTCCGTTAACGGTCACGAGTTCGAAATCGAAGGTGAAGGTGAAGGTCGTCCGTACGAAGGTACCCAGACCGCTAAACTGAAAGTTACCAAAGGTGGTCCGCTGCCGTTCGCTTGGGACATCCTGTCCCCGCAGTTCCAGTACGGTTCCAAAGCTTACGTTAAACACCCGGCTGACATCCCGGACTACCTGAAACTGTCCTTCCCGGAAGGTTTCAAATGGGAACGTGTTATGAACTTCGAAGACGGTGGTGTTGTTACCGTTACCCAGGACTCCTCCCTGCAAGACGGTGAGTTCATCTACAAAGTTAAACTGCGTGGTACCAACTTCCCGTCC…	TCTAGAGGTCACAATTAATTAAGTAAAAAAAAACCCCGCCCCTGACAGGGCGGGGTTTTTTTTTCTAATATGCGGCCGCGGCATCAAATAAAACGAAAGGCTCAGTCGAAAGACTGGGCCTTTCGTTTTATCTGTTGTTTGTCGGTGAACGCTCTCCTGAGTAGGACAAATCCGCCGCCCTAGA	ATACAAAAAAAAAAAAAAAACCCGCCATATGGCGGGCCGCCGCGCGGCGCAGCGAAGGCCCCAAAGATGGAGCTCAAACAGAACAAAGAACAGATCACCAAACAGAACATCAACCGTAAAGGCGAAGAACTGTTTACCGGTGTGGTTCCGATTCTGGTGGAACTGGATGGTGATGTTAATGGTCATAAATTCAGCGTTCGTGGTGAAGGCGAAGGTGATGCCACGAATGGTAAACTGACCCTGAAATTTATCTGCACCACAGGTAAACTGCCGGTTCCGTGGCCGACCCTGGTTACCACCCTGACCTATGGTGTTCAGTGTTTCGCACGTTATCCGGATCATATGAAACAGCACGATTTCTTTAAAAGCGCCATGCCGGAAGGTTATGTTCAGGAACGT…	5	73	38	27	1	1	0		0
154	ATACAAAAAAAAAAAAAAAACCCGCCATATGGCGGGGAAGCCCAGCGACCCAACGCCCGGGCACAA	CTCACTCCATCCTAGGTACAGTGCTAGCATACAAAAAAAAAAAAAAAACCCGCCATATGGCGGGGAAGCCCAGCGACCCAACGCCCGGGCACAAATGGAGCTCATACAGTATTGCGGATATAGAATTCGAGAAACATTTATCGGACGTCAAATCCCGTCACATACACCAG	AAAAAGCCAGATTATTAATCCGGCTTTTTTATTATTTAGGATCCATTGACGGCTAGCTCAGTCCTAGGTACAGTGCTAGC	ATGGAGCTCAAACAGAACAAAGAACAGATCACCAAACAGAACATCAACCGTAAAGGCGAAGAACTGTTTACCGGTGTGGTTCCGATTCTGGTGGAACTGGATGGTGATGTTAATGGTCATAAATTCAGCGTTCGTGGTGAAGGCGAAGGTGATGCCACGAATGGTAAACTGACCCTGAAATTTATCTGCACCACAGGTAAACTGCCGGTTCCGTGGCCGACCCTGGTTACCACCCTGACCTATGGTGTTCAGTGTTTCGCACGTTATCCGGATCATATGAAACAGCACGATTTCTTTAAAAGCGCCATGCCGGAAGGTTATGTTCAGGAACGTACCATTAGCTTTAAAGATGACGGCACCTATAAAACCCGTGCCGAAGTTAAATTCGAAGGCGATACC…	GAGAAACATTTATCG	GAATTCGAGAAACATTTATCGGACGTCGCGCCCAACTCAGGGCGCTACCATAACTCTGATACTAAGTAGGTTTTT	ATGCTCGAGGCTTCCTCCGAAGACGTTATCAAAGAGTTCATGCGTTTCAAAGTTCGTATGGAAGGTTCCGTTAACGGTCACGAGTTCGAAATCGAAGGTGAAGGTGAAGGTCGTCCGTACGAAGGTACCCAGACCGCTAAACTGAAAGTTACCAAAGGTGGTCCGCTGCCGTTCGCTTGGGACATCCTGTCCCCGCAGTTCCAGTACGGTTCCAAAGCTTACGTTAAACACCCGGCTGACATCCCGGACTACCTGAAACTGTCCTTCCCGGAAGGTTTCAAATGGGAACGTGTTATGAACTTCGAAGACGGTGGTGTTGTTACCGTTACCCAGGACTCCTCCCTGCAAGACGGTGAGTTCATCTACAAAGTTAAACTGCGTGGTACCAACTTCCCGTCC…	TCTAGAGGTCACAATTAATTAAGTAAAAAAAAACCCCGCCCCTGACAGGGCGGGGTTTTTTTTTCTAATATGCGGCCGCGGCATCAAATAAAACGAAAGGCTCAGTCGAAAGACTGGGCCTTTCGTTTTATCTGTTGTTTGTCGGTGAACGCTCTCCTGAGTAGGACAAATCCGCCGCCCTAGA	ATACAAAAAAAAAAAAAAAACCCGCCATATGGCGGGGAAGCCCAGCGACCCAACGCCCGGGCACAAATGGAGCTCAAACAGAACAAAGAACAGATCACCAAACAGAACATCAACCGTAAAGGCGAAGAACTGTTTACCGGTGTGGTTCCGATTCTGGTGGAACTGGATGGTGATGTTAATGGTCATAAATTCAGCGTTCGTGGTGAAGGCGAAGGTGATGCCACGAATGGTAAACTGACCCTGAAATTTATCTGCACCACAGGTAAACTGCCGGTTCCGTGGCCGACCCTGGTTACCACCCTGACCTATGGTGTTCAGTGTTTCGCACGTTATCCGGATCATATGAAACAGCACGATTTCTTTAAAAGCGCCATGCCGGAAGGTTATGTTCAGGAACGT…	621	902	1034	1055	596	1641	0.335916	2.06345	0.763733
155	ATACAAAAAAAAAAAAAAAACCCGCCATATGGCGGGGACAGCGAAACGGCCGAGCGGGCCAGGACC	CTCACTCCATCCTAGGTACAGTGCTAGCATACAAAAAAAAAAAAAAAACCCGCCATATGGCGGGGACAGCGAAACGGCCGAGCGGGCCAGGACCATGGAGCTCATACAGTATTGCGGATATAGAATTCGCAGTGATGAACCAGGACGTCAAATCCCGTCACATACACCAG	AAAAAGCCAGATTATTAATCCGGCTTTTTTATTATTTAGGATCCATTGACGGCTAGCTCAGTCCTAGGTACAGTGCTAGC	ATGGAGCTCAAACAGAACAAAGAACAGATCACCAAACAGAACATCAACCGTAAAGGCGAAGAACTGTTTACCGGTGTGGTTCCGATTCTGGTGGAACTGGATGGTGATGTTAATGGTCATAAATTCAGCGTTCGTGGTGAAGGCGAAGGTGATGCCACGAATGGTAAACTGACCCTGAAATTTATCTGCACCACAGGTAAACTGCCGGTTCCGTGGCCGACCCTGGTTACCACCCTGACCTATGGTGTTCAGTGTTTCGCACGTTATCCGGATCATATGAAACAGCACGATTTCTTTAAAAGCGCCATGCCGGAAGGTTATGTTCAGGAACGTACCATTAGCTTTAAAGATGACGGCACCTATAAAACCCGTGCCGAAGTTAAATTCGAAGGCGATACC…	GCAGTGATGAACCAG	GAATTCGCAGTGATGAACCAGGACGTCGCGCCCAACTCAGGGCGCTACCATAACTCTGATACTAAGTAGGTTTTT	ATGCTCGAGGCTTCCTCCGAAGACGTTATCAAAGAGTTCATGCGTTTCAAAGTTCGTATGGAAGGTTCCGTTAACGGTCACGAGTTCGAAATCGAAGGTGAAGGTGAAGGTCGTCCGTACGAAGGTACCCAGACCGCTAAACTGAAAGTTACCAAAGGTGGTCCGCTGCCGTTCGCTTGGGACATCCTGTCCCCGCAGTTCCAGTACGGTTCCAAAGCTTACGTTAAACACCCGGCTGACATCCCGGACTACCTGAAACTGTCCTTCCCGGAAGGTTTCAAATGGGAACGTGTTATGAACTTCGAAGACGGTGGTGTTGTTACCGTTACCCAGGACTCCTCCCTGCAAGACGGTGAGTTCATCTACAAAGTTAAACTGCGTGGTACCAACTTCCCGTCC…	TCTAGAGGTCACAATTAATTAAGTAAAAAAAAACCCCGCCCCTGACAGGGCGGGGTTTTTTTTTCTAATATGCGGCCGCGGCATCAAATAAAACGAAAGGCTCAGTCGAAAGACTGGGCCTTTCGTTTTATCTGTTGTTTGTCGGTGAACGCTCTCCTGAGTAGGACAAATCCGCCGCCCTAGA	ATACAAAAAAAAAAAAAAAACCCGCCATATGGCGGGGACAGCGAAACGGCCGAGCGGGCCAGGACCATGGAGCTCAAACAGAACAAAGAACAGATCACCAAACAGAACATCAACCGTAAAGGCGAAGAACTGTTTACCGGTGTGGTTCCGATTCTGGTGGAACTGGATGGTGATGTTAATGGTCATAAATTCAGCGTTCGTGGTGAAGGCGAAGGTGATGCCACGAATGGTAAACTGACCCTGAAATTTATCTGCACCACAGGTAAACTGCCGGTTCCGTGGCCGACCCTGGTTACCACCCTGACCTATGGTGTTCAGTGTTTCGCACGTTATCCGGATCATATGAAACAGCACGATTTCTTTAAAAGCGCCATGCCGGAAGGTTATGTTCAGGAACGT…	311	517	56	103	2	150	1.68003	0.41258	0.994737
156	ATACAAAAAAAAAAAAAAAACCCGCCATATGGCGGGAAGGCACACGACGAGGACGCACCGAAAGGG	CTCACTCCATCCTAGGTACAGTGCTAGCATACAAAAAAAAAAAAAAAACCCGCCATATGGCGGGAAGGCACACGACGAGGACGCACCGAAAGGGATGGAGCTCATACAGTATTGCGGATATAGAATTCGGAGAGTTCGGCCTTGACGTCAAATCCCGTCACATACACCAG	AAAAAGCCAGATTATTAATCCGGCTTTTTTATTATTTAGGATCCATTGACGGCTAGCTCAGTCCTAGGTACAGTGCTAGC	ATGGAGCTCAAACAGAACAAAGAACAGATCACCAAACAGAACATCAACCGTAAAGGCGAAGAACTGTTTACCGGTGTGGTTCCGATTCTGGTGGAACTGGATGGTGATGTTAATGGTCATAAATTCAGCGTTCGTGGTGAAGGCGAAGGTGATGCCACGAATGGTAAACTGACCCTGAAATTTATCTGCACCACAGGTAAACTGCCGGTTCCGTGGCCGACCCTGGTTACCACCCTGACCTATGGTGTTCAGTGTTTCGCACGTTATCCGGATCATATGAAACAGCACGATTTCTTTAAAAGCGCCATGCCGGAAGGTTATGTTCAGGAACGTACCATTAGCTTTAAAGATGACGGCACCTATAAAACCCGTGCCGAAGTTAAATTCGAAGGCGATACC…	GGAGAGTTCGGCCTT	GAATTCGGAGAGTTCGGCCTTGACGTCGCGCCCAACTCAGGGCGCTACCATAACTCTGATACTAAGTAGGTTTTT	ATGCTCGAGGCTTCCTCCGAAGACGTTATCAAAGAGTTCATGCGTTTCAAAGTTCGTATGGAAGGTTCCGTTAACGGTCACGAGTTCGAAATCGAAGGTGAAGGTGAAGGTCGTCCGTACGAAGGTACCCAGACCGCTAAACTGAAAGTTACCAAAGGTGGTCCGCTGCCGTTCGCTTGGGACATCCTGTCCCCGCAGTTCCAGTACGGTTCCAAAGCTTACGTTAAACACCCGGCTGACATCCCGGACTACCTGAAACTGTCCTTCCCGGAAGGTTTCAAATGGGAACGTGTTATGAACTTCGAAGACGGTGGTGTTGTTACCGTTACCCAGGACTCCTCCCTGCAAGACGGTGAGTTCATCTACAAAGTTAAACTGCGTGGTACCAACTTCCCGTCC…	TCTAGAGGTCACAATTAATTAAGTAAAAAAAAACCCCGCCCCTGACAGGGCGGGGTTTTTTTTTCTAATATGCGGCCGCGGCATCAAATAAAACGAAAGGCTCAGTCGAAAGACTGGGCCTTTCGTTTTATCTGTTGTTTGTCGGTGAACGCTCTCCTGAGTAGGACAAATCCGCCGCCCTAGA	ATACAAAAAAAAAAAAAAAACCCGCCATATGGCGGGAAGGCACACGACGAGGACGCACCGAAAGGGATGGAGCTCAAACAGAACAAAGAACAGATCACCAAACAGAACATCAACCGTAAAGGCGAAGAACTGTTTACCGGTGTGGTTCCGATTCTGGTGGAACTGGATGGTGATGTTAATGGTCATAAATTCAGCGTTCGTGGTGAAGGCGAAGGTGATGCCACGAATGGTAAACTGACCCTGAAATTTATCTGCACCACAGGTAAACTGCCGGTTCCGTGGCCGACCCTGGTTACCACCCTGACCTATGGTGTTCAGTGTTTCGCACGTTATCCGGATCATATGAAACAGCACGATTTCTTTAAAAGCGCCATGCCGGAAGGTTATGTTCAGGAACGT…	616	513	51	54	5	164	1.75195	0.395643	0.997514
157	ATACAAAAAAAAAAAAAAAACCCGCCATATGGCGGGGAACGGGAAACACGGGAGGGAAGCAGGGAA	CTCACTCCATCCTAGGTACAGTGCTAGCATACAAAAAAAAAAAAAAAACCCGCCATATGGCGGGGAACGGGAAACACGGGAGGGAAGCAGGGAAATGGAGCTCATACAGTATTGCGGATATAGAATTCTCTAGAACACGCGGGGACGTCAAATCCCGTCACATACACCAG	AAAAAGCCAGATTATTAATCCGGCTTTTTTATTATTTAGGATCCATTGACGGCTAGCTCAGTCCTAGGTACAGTGCTAGC	ATGGAGCTCAAACAGAACAAAGAACAGATCACCAAACAGAACATCAACCGTAAAGGCGAAGAACTGTTTACCGGTGTGGTTCCGATTCTGGTGGAACTGGATGGTGATGTTAATGGTCATAAATTCAGCGTTCGTGGTGAAGGCGAAGGTGATGCCACGAATGGTAAACTGACCCTGAAATTTATCTGCACCACAGGTAAACTGCCGGTTCCGTGGCCGACCCTGGTTACCACCCTGACCTATGGTGTTCAGTGTTTCGCACGTTATCCGGATCATATGAAACAGCACGATTTCTTTAAAAGCGCCATGCCGGAAGGTTATGTTCAGGAACGTACCATTAGCTTTAAAGATGACGGCACCTATAAAACCCGTGCCGAAGTTAAATTCGAAGGCGATACC…	TCTAGAACACGCGGG	GAATTCTCTAGAACACGCGGGGACGTCGCGCCCAACTCAGGGCGCTACCATAACTCTGATACTAAGTAGGTTTTT	ATGCTCGAGGCTTCCTCCGAAGACGTTATCAAAGAGTTCATGCGTTTCAAAGTTCGTATGGAAGGTTCCGTTAACGGTCACGAGTTCGAAATCGAAGGTGAAGGTGAAGGTCGTCCGTACGAAGGTACCCAGACCGCTAAACTGAAAGTTACCAAAGGTGGTCCGCTGCCGTTCGCTTGGGACATCCTGTCCCCGCAGTTCCAGTACGGTTCCAAAGCTTACGTTAAACACCCGGCTGACATCCCGGACTACCTGAAACTGTCCTTCCCGGAAGGTTTCAAATGGGAACGTGTTATGAACTTCGAAGACGGTGGTGTTGTTACCGTTACCCAGGACTCCTCCCTGCAAGACGGTGAGTTCATCTACAAAGTTAAACTGCGTGGTACCAACTTCCCGTCC…	TCTAGAGGTCACAATTAATTAAGTAAAAAAAAACCCCGCCCCTGACAGGGCGGGGTTTTTTTTTCTAATATGCGGCCGCGGCATCAAATAAAACGAAAGGCTCAGTCGAAAGACTGGGCCTTTCGTTTTATCTGTTGTTTGTCGGTGAACGCTCTCCTGAGTAGGACAAATCCGCCGCCCTAGA	ATACAAAAAAAAAAAAAAAACCCGCCATATGGCGGGGAACGGGAAACACGGGAGGGAAGCAGGGAAATGGAGCTCAAACAGAACAAAGAACAGATCACCAAACAGAACATCAACCGTAAAGGCGAAGAACTGTTTACCGGTGTGGTTCCGATTCTGGTGGAACTGGATGGTGATGTTAATGGTCATAAATTCAGCGTTCGTGGTGAAGGCGAAGGTGATGCCACGAATGGTAAACTGACCCTGAAATTTATCTGCACCACAGGTAAACTGCCGGTTCCGTGGCCGACCCTGGTTACCACCCTGACCTATGGTGTTCAGTGTTTCGCACGTTATCCGGATCATATGAAACAGCACGATTTCTTTAAAAGCGCCATGCCGGAAGGTTATGTTCAGGAACGT…	214	428	251	279	106	300	0.727844	0.952329	0.943392
158	ATACAAAAAAAAAAAAAAAACCCGCCATATGGCGGGCCGCACCGGAAGAGAAGGAGGGAGACCCAG	CTCACTCCATCCTAGGTACAGTGCTAGCATACAAAAAAAAAAAAAAAACCCGCCATATGGCGGGCCGCACCGGAAGAGAAGGAGGGAGACCCAGATGGAGCTCATACAGTATTGCGGATATAGAATTCGATTGCATGACAGCGGACGTCAAATCCCGTCACATACACCAG	AAAAAGCCAGATTATTAATCCGGCTTTTTTATTATTTAGGATCCATTGACGGCTAGCTCAGTCCTAGGTACAGTGCTAGC	ATGGAGCTCAAACAGAACAAAGAACAGATCACCAAACAGAACATCAACCGTAAAGGCGAAGAACTGTTTACCGGTGTGGTTCCGATTCTGGTGGAACTGGATGGTGATGTTAATGGTCATAAATTCAGCGTTCGTGGTGAAGGCGAAGGTGATGCCACGAATGGTAAACTGACCCTGAAATTTATCTGCACCACAGGTAAACTGCCGGTTCCGTGGCCGACCCTGGTTACCACCCTGACCTATGGTGTTCAGTGTTTCGCACGTTATCCGGATCATATGAAACAGCACGATTTCTTTAAAAGCGCCATGCCGGAAGGTTATGTTCAGGAACGTACCATTAGCTTTAAAGATGACGGCACCTATAAAACCCGTGCCGAAGTTAAATTCGAAGGCGATACC…	GATTGCATGACAGCG	GAATTCGATTGCATGACAGCGGACGTCGCGCCCAACTCAGGGCGCTACCATAACTCTGATACTAAGTAGGTTTTT	ATGCTCGAGGCTTCCTCCGAAGACGTTATCAAAGAGTTCATGCGTTTCAAAGTTCGTATGGAAGGTTCCGTTAACGGTCACGAGTTCGAAATCGAAGGTGAAGGTGAAGGTCGTCCGTACGAAGGTACCCAGACCGCTAAACTGAAAGTTACCAAAGGTGGTCCGCTGCCGTTCGCTTGGGACATCCTGTCCCCGCAGTTCCAGTACGGTTCCAAAGCTTACGTTAAACACCCGGCTGACATCCCGGACTACCTGAAACTGTCCTTCCCGGAAGGTTTCAAATGGGAACGTGTTATGAACTTCGAAGACGGTGGTGTTGTTACCGTTACCCAGGACTCCTCCCTGCAAGACGGTGAGTTCATCTACAAAGTTAAACTGCGTGGTACCAACTTCCCGTCC…	TCTAGAGGTCACAATTAATTAAGTAAAAAAAAACCCCGCCCCTGACAGGGCGGGGTTTTTTTTTCTAATATGCGGCCGCGGCATCAAATAAAACGAAAGGCTCAGTCGAAAGACTGGGCCTTTCGTTTTATCTGTTGTTTGTCGGTGAACGCTCTCCTGAGTAGGACAAATCCGCCGCCCTAGA	ATACAAAAAAAAAAAAAAAACCCGCCATATGGCGGGCCGCACCGGAAGAGAAGGAGGGAGACCCAGATGGAGCTCAAACAGAACAAAGAACAGATCACCAAACAGAACATCAACCGTAAAGGCGAAGAACTGTTTACCGGTGTGGTTCCGATTCTGGTGGAACTGGATGGTGATGTTAATGGTCATAAATTCAGCGTTCGTGGTGAAGGCGAAGGTGATGCCACGAATGGTAAACTGACCCTGAAATTTATCTGCACCACAGGTAAACTGCCGGTTCCGTGGCCGACCCTGGTTACCACCCTGACCTATGGTGTTCAGTGTTTCGCACGTTATCCGGATCATATGAAACAGCACGATTTCTTTAAAAGCGCCATGCCGGAAGGTTATGTTCAGGAACGT…	555	553	744	417	455	1037	0.358324	1.93441	0.754097
159	ATACAAAAAAAAAAAAAAAACCCGCCATATGGCGGGGGACGCAGGCGAGCGGACGGACCGCGAGCC	CTCACTCCATCCTAGGTACAGTGCTAGCATACAAAAAAAAAAAAAAAACCCGCCATATGGCGGGGGACGCAGGCGAGCGGACGGACCGCGAGCCATGGAGCTCATACAGTATTGCGGATATAGAATTCGAGGGACCTCACCGGGACGTCAAATCCCGTCACATACACCAG	AAAAAGCCAGATTATTAATCCGGCTTTTTTATTATTTAGGATCCATTGACGGCTAGCTCAGTCCTAGGTACAGTGCTAGC	ATGGAGCTCAAACAGAACAAAGAACAGATCACCAAACAGAACATCAACCGTAAAGGCGAAGAACTGTTTACCGGTGTGGTTCCGATTCTGGTGGAACTGGATGGTGATGTTAATGGTCATAAATTCAGCGTTCGTGGTGAAGGCGAAGGTGATGCCACGAATGGTAAACTGACCCTGAAATTTATCTGCACCACAGGTAAACTGCCGGTTCCGTGGCCGACCCTGGTTACCACCCTGACCTATGGTGTTCAGTGTTTCGCACGTTATCCGGATCATATGAAACAGCACGATTTCTTTAAAAGCGCCATGCCGGAAGGTTATGTTCAGGAACGTACCATTAGCTTTAAAGATGACGGCACCTATAAAACCCGTGCCGAAGTTAAATTCGAAGGCGATACC…	GAGGGACCTCACCGG	GAATTCGAGGGACCTCACCGGGACGTCGCGCCCAACTCAGGGCGCTACCATAACTCTGATACTAAGTAGGTTTTT	ATGCTCGAGGCTTCCTCCGAAGACGTTATCAAAGAGTTCATGCGTTTCAAAGTTCGTATGGAAGGTTCCGTTAACGGTCACGAGTTCGAAATCGAAGGTGAAGGTGAAGGTCGTCCGTACGAAGGTACCCAGACCGCTAAACTGAAAGTTACCAAAGGTGGTCCGCTGCCGTTCGCTTGGGACATCCTGTCCCCGCAGTTCCAGTACGGTTCCAAAGCTTACGTTAAACACCCGGCTGACATCCCGGACTACCTGAAACTGTCCTTCCCGGAAGGTTTCAAATGGGAACGTGTTATGAACTTCGAAGACGGTGGTGTTGTTACCGTTACCCAGGACTCCTCCCTGCAAGACGGTGAGTTCATCTACAAAGTTAAACTGCGTGGTACCAACTTCCCGTCC…	TCTAGAGGTCACAATTAATTAAGTAAAAAAAAACCCCGCCCCTGACAGGGCGGGGTTTTTTTTTCTAATATGCGGCCGCGGCATCAAATAAAACGAAAGGCTCAGTCGAAAGACTGGGCCTTTCGTTTTATCTGTTGTTTGTCGGTGAACGCTCTCCTGAGTAGGACAAATCCGCCGCCCTAGA	ATACAAAAAAAAAAAAAAAACCCGCCATATGGCGGGGGACGCAGGCGAGCGGACGGACCGCGAGCCATGGAGCTCAAACAGAACAAAGAACAGATCACCAAACAGAACATCAACCGTAAAGGCGAAGAACTGTTTACCGGTGTGGTTCCGATTCTGGTGGAACTGGATGGTGATGTTAATGGTCATAAATTCAGCGTTCGTGGTGAAGGCGAAGGTGATGCCACGAATGGTAAACTGACCCTGAAATTTATCTGCACCACAGGTAAACTGCCGGTTCCGTGGCCGACCCTGGTTACCACCCTGACCTATGGTGTTCAGTGTTTCGCACGTTATCCGGATCATATGAAACAGCACGATTTCTTTAAAAGCGCCATGCCGGAAGGTTATGTTCAGGAACGT…	1326	2215	1007	645	159	799	0.955175	0.725676	0.991261
160	ATACAAAAAAAAAAAAAAAACCCGCCATATGGCGGGGGGAGGCGAAGGCCGGAGACGAACCGGCCC	CTCACTCCATCCTAGGTACAGTGCTAGCATACAAAAAAAAAAAAAAAACCCGCCATATGGCGGGGGGAGGCGAAGGCCGGAGACGAACCGGCCCATGGAGCTCATACAGTATTGCGGATATAGAATTCGTAACAGGCGGCAGGGACGTCAAATCCCGTCACATACACCAG	AAAAAGCCAGATTATTAATCCGGCTTTTTTATTATTTAGGATCCATTGACGGCTAGCTCAGTCCTAGGTACAGTGCTAGC	ATGGAGCTCAAACAGAACAAAGAACAGATCACCAAACAGAACATCAACCGTAAAGGCGAAGAACTGTTTACCGGTGTGGTTCCGATTCTGGTGGAACTGGATGGTGATGTTAATGGTCATAAATTCAGCGTTCGTGGTGAAGGCGAAGGTGATGCCACGAATGGTAAACTGACCCTGAAATTTATCTGCACCACAGGTAAACTGCCGGTTCCGTGGCCGACCCTGGTTACCACCCTGACCTATGGTGTTCAGTGTTTCGCACGTTATCCGGATCATATGAAACAGCACGATTTCTTTAAAAGCGCCATGCCGGAAGGTTATGTTCAGGAACGTACCATTAGCTTTAAAGATGACGGCACCTATAAAACCCGTGCCGAAGTTAAATTCGAAGGCGATACC…	GTAACAGGCGGCAGG	GAATTCGTAACAGGCGGCAGGGACGTCGCGCCCAACTCAGGGCGCTACCATAACTCTGATACTAAGTAGGTTTTT	ATGCTCGAGGCTTCCTCCGAAGACGTTATCAAAGAGTTCATGCGTTTCAAAGTTCGTATGGAAGGTTCCGTTAACGGTCACGAGTTCGAAATCGAAGGTGAAGGTGAAGGTCGTCCGTACGAAGGTACCCAGACCGCTAAACTGAAAGTTACCAAAGGTGGTCCGCTGCCGTTCGCTTGGGACATCCTGTCCCCGCAGTTCCAGTACGGTTCCAAAGCTTACGTTAAACACCCGGCTGACATCCCGGACTACCTGAAACTGTCCTTCCCGGAAGGTTTCAAATGGGAACGTGTTATGAACTTCGAAGACGGTGGTGTTGTTACCGTTACCCAGGACTCCTCCCTGCAAGACGGTGAGTTCATCTACAAAGTTAAACTGCGTGGTACCAACTTCCCGTCC…	TCTAGAGGTCACAATTAATTAAGTAAAAAAAAACCCCGCCCCTGACAGGGCGGGGTTTTTTTTTCTAATATGCGGCCGCGGCATCAAATAAAACGAAAGGCTCAGTCGAAAGACTGGGCCTTTCGTTTTATCTGTTGTTTGTCGGTGAACGCTCTCCTGAGTAGGACAAATCCGCCGCCCTAGA	ATACAAAAAAAAAAAAAAAACCCGCCATATGGCGGGGGGAGGCGAAGGCCGGAGACGAACCGGCCCATGGAGCTCAAACAGAACAAAGAACAGATCACCAAACAGAACATCAACCGTAAAGGCGAAGAACTGTTTACCGGTGTGGTTCCGATTCTGGTGGAACTGGATGGTGATGTTAATGGTCATAAATTCAGCGTTCGTGGTGAAGGCGAAGGTGATGCCACGAATGGTAAACTGACCCTGAAATTTATCTGCACCACAGGTAAACTGCCGGTTCCGTGGCCGACCCTGGTTACCACCCTGACCTATGGTGTTCAGTGTTTCGCACGTTATCCGGATCATATGAAACAGCACGATTTCTTTAAAAGCGCCATGCCGGAAGGTTATGTTCAGGAACGT…	581	1146	1083	433	220	460	0.619604	1.11869	0.989394
161	ATTAAAAAAAAAAAAAAAAACCCGCCATATGGCGGGGGACAAGGAGAGGGCGGCCCAGGAGAAGAG	CTCACTCCATCCTAGGTACAGTGCTAGCATTAAAAAAAAAAAAAAAAACCCGCCATATGGCGGGGGACAAGGAGAGGGCGGCCCAGGAGAAGAGATGGAGCTCATACAGTATTGCGGATATAGAATTCTGCCCATCCGCGGAAGACGTCAAATCCCGTCACATACACCAG	AAAAAGCCAGATTATTAATCCGGCTTTTTTATTATTTAGGATCCATTGACGGCTAGCTCAGTCCTAGGTACAGTGCTAGC	ATGGAGCTCAAACAGAACAAAGAACAGATCACCAAACAGAACATCAACCGTAAAGGCGAAGAACTGTTTACCGGTGTGGTTCCGATTCTGGTGGAACTGGATGGTGATGTTAATGGTCATAAATTCAGCGTTCGTGGTGAAGGCGAAGGTGATGCCACGAATGGTAAACTGACCCTGAAATTTATCTGCACCACAGGTAAACTGCCGGTTCCGTGGCCGACCCTGGTTACCACCCTGACCTATGGTGTTCAGTGTTTCGCACGTTATCCGGATCATATGAAACAGCACGATTTCTTTAAAAGCGCCATGCCGGAAGGTTATGTTCAGGAACGTACCATTAGCTTTAAAGATGACGGCACCTATAAAACCCGTGCCGAAGTTAAATTCGAAGGCGATACC…	TGCCCATCCGCGGAA	GAATTCTGCCCATCCGCGGAAGACGTCGCGCCCAACTCAGGGCGCTACCATAACTCTGATACTAAGTAGGTTTTT	ATGCTCGAGGCTTCCTCCGAAGACGTTATCAAAGAGTTCATGCGTTTCAAAGTTCGTATGGAAGGTTCCGTTAACGGTCACGAGTTCGAAATCGAAGGTGAAGGTGAAGGTCGTCCGTACGAAGGTACCCAGACCGCTAAACTGAAAGTTACCAAAGGTGGTCCGCTGCCGTTCGCTTGGGACATCCTGTCCCCGCAGTTCCAGTACGGTTCCAAAGCTTACGTTAAACACCCGGCTGACATCCCGGACTACCTGAAACTGTCCTTCCCGGAAGGTTTCAAATGGGAACGTGTTATGAACTTCGAAGACGGTGGTGTTGTTACCGTTACCCAGGACTCCTCCCTGCAAGACGGTGAGTTCATCTACAAAGTTAAACTGCGTGGTACCAACTTCCCGTCC…	TCTAGAGGTCACAATTAATTAAGTAAAAAAAAACCCCGCCCCTGACAGGGCGGGGTTTTTTTTTCTAATATGCGGCCGCGGCATCAAATAAAACGAAAGGCTCAGTCGAAAGACTGGGCCTTTCGTTTTATCTGTTGTTTGTCGGTGAACGCTCTCCTGAGTAGGACAAATCCGCCGCCCTAGA	ATTAAAAAAAAAAAAAAAAACCCGCCATATGGCGGGGGACAAGGAGAGGGCGGCCCAGGAGAAGAGATGGAGCTCAAACAGAACAAAGAACAGATCACCAAACAGAACATCAACCGTAAAGGCGAAGAACTGTTTACCGGTGTGGTTCCGATTCTGGTGGAACTGGATGGTGATGTTAATGGTCATAAATTCAGCGTTCGTGGTGAAGGCGAAGGTGATGCCACGAATGGTAAACTGACCCTGAAATTTATCTGCACCACAGGTAAACTGCCGGTTCCGTGGCCGACCCTGGTTACCACCCTGACCTATGGTGTTCAGTGTTTCGCACGTTATCCGGATCATATGAAACAGCACGATTTCTTTAAAAGCGCCATGCCGGAAGGTTATGTTCAGGAACGT…	1162	1281	604	553	608	181	0.886112	0.782235	0.934876
162	ATTAAAAAAAAAAAAAAAAACCCGCCATATGGCGGGAGCAAAGCGGGACCAGCACCGGGCACAAGC	CTCACTCCATCCTAGGTACAGTGCTAGCATTAAAAAAAAAAAAAAAAACCCGCCATATGGCGGGAGCAAAGCGGGACCAGCACCGGGCACAAGCATGGAGCTCATACAGTATTGCGGATATAGAATTCGGGAGAGTCTTTGATGACGTCAAATCCCGTCACATACACCAG	AAAAAGCCAGATTATTAATCCGGCTTTTTTATTATTTAGGATCCATTGACGGCTAGCTCAGTCCTAGGTACAGTGCTAGC	ATGGAGCTCAAACAGAACAAAGAACAGATCACCAAACAGAACATCAACCGTAAAGGCGAAGAACTGTTTACCGGTGTGGTTCCGATTCTGGTGGAACTGGATGGTGATGTTAATGGTCATAAATTCAGCGTTCGTGGTGAAGGCGAAGGTGATGCCACGAATGGTAAACTGACCCTGAAATTTATCTGCACCACAGGTAAACTGCCGGTTCCGTGGCCGACCCTGGTTACCACCCTGACCTATGGTGTTCAGTGTTTCGCACGTTATCCGGATCATATGAAACAGCACGATTTCTTTAAAAGCGCCATGCCGGAAGGTTATGTTCAGGAACGTACCATTAGCTTTAAAGATGACGGCACCTATAAAACCCGTGCCGAAGTTAAATTCGAAGGCGATACC…	GGGAGAGTCTTTGAT	GAATTCGGGAGAGTCTTTGATGACGTCGCGCCCAACTCAGGGCGCTACCATAACTCTGATACTAAGTAGGTTTTT	ATGCTCGAGGCTTCCTCCGAAGACGTTATCAAAGAGTTCATGCGTTTCAAAGTTCGTATGGAAGGTTCCGTTAACGGTCACGAGTTCGAAATCGAAGGTGAAGGTGAAGGTCGTCCGTACGAAGGTACCCAGACCGCTAAACTGAAAGTTACCAAAGGTGGTCCGCTGCCGTTCGCTTGGGACATCCTGTCCCCGCAGTTCCAGTACGGTTCCAAAGCTTACGTTAAACACCCGGCTGACATCCCGGACTACCTGAAACTGTCCTTCCCGGAAGGTTTCAAATGGGAACGTGTTATGAACTTCGAAGACGGTGGTGTTGTTACCGTTACCCAGGACTCCTCCCTGCAAGACGGTGAGTTCATCTACAAAGTTAAACTGCGTGGTACCAACTTCCCGTCC…	TCTAGAGGTCACAATTAATTAAGTAAAAAAAAACCCCGCCCCTGACAGGGCGGGGTTTTTTTTTCTAATATGCGGCCGCGGCATCAAATAAAACGAAAGGCTCAGTCGAAAGACTGGGCCTTTCGTTTTATCTGTTGTTTGTCGGTGAACGCTCTCCTGAGTAGGACAAATCCGCCGCCCTAGA	ATTAAAAAAAAAAAAAAAAACCCGCCATATGGCGGGAGCAAAGCGGGACCAGCACCGGGCACAAGCATGGAGCTCAAACAGAACAAAGAACAGATCACCAAACAGAACATCAACCGTAAAGGCGAAGAACTGTTTACCGGTGTGGTTCCGATTCTGGTGGAACTGGATGGTGATGTTAATGGTCATAAATTCAGCGTTCGTGGTGAAGGCGAAGGTGATGCCACGAATGGTAAACTGACCCTGAAATTTATCTGCACCACAGGTAAACTGCCGGTTCCGTGGCCGACCCTGGTTACCACCCTGACCTATGGTGTTCAGTGTTTCGCACGTTATCCGGATCATATGAAACAGCACGATTTCTTTAAAAGCGCCATGCCGGAAGGTTATGTTCAGGAACGT…	1645	889	403	380	243	147	0.910151	0.761574	0.968511
163	ATTAAAAAAAAAAAAAAAAACCCGCCATATGGCGGGGGACGAGCCGGCAACGAAGCAAACGGCCGG	CTCACTCCATCCTAGGTACAGTGCTAGCATTAAAAAAAAAAAAAAAAACCCGCCATATGGCGGGGGACGAGCCGGCAACGAAGCAAACGGCCGGATGGAGCTCATACAGTATTGCGGATATAGAATTCGGCCTGATGTTGTCTGACGTCAAATCCCGTCACATACACCAG	AAAAAGCCAGATTATTAATCCGGCTTTTTTATTATTTAGGATCCATTGACGGCTAGCTCAGTCCTAGGTACAGTGCTAGC	ATGGAGCTCAAACAGAACAAAGAACAGATCACCAAACAGAACATCAACCGTAAAGGCGAAGAACTGTTTACCGGTGTGGTTCCGATTCTGGTGGAACTGGATGGTGATGTTAATGGTCATAAATTCAGCGTTCGTGGTGAAGGCGAAGGTGATGCCACGAATGGTAAACTGACCCTGAAATTTATCTGCACCACAGGTAAACTGCCGGTTCCGTGGCCGACCCTGGTTACCACCCTGACCTATGGTGTTCAGTGTTTCGCACGTTATCCGGATCATATGAAACAGCACGATTTCTTTAAAAGCGCCATGCCGGAAGGTTATGTTCAGGAACGTACCATTAGCTTTAAAGATGACGGCACCTATAAAACCCGTGCCGAAGTTAAATTCGAAGGCGATACC…	GGCCTGATGTTGTCT	GAATTCGGCCTGATGTTGTCTGACGTCGCGCCCAACTCAGGGCGCTACCATAACTCTGATACTAAGTAGGTTTTT	ATGCTCGAGGCTTCCTCCGAAGACGTTATCAAAGAGTTCATGCGTTTCAAAGTTCGTATGGAAGGTTCCGTTAACGGTCACGAGTTCGAAATCGAAGGTGAAGGTGAAGGTCGTCCGTACGAAGGTACCCAGACCGCTAAACTGAAAGTTACCAAAGGTGGTCCGCTGCCGTTCGCTTGGGACATCCTGTCCCCGCAGTTCCAGTACGGTTCCAAAGCTTACGTTAAACACCCGGCTGACATCCCGGACTACCTGAAACTGTCCTTCCCGGAAGGTTTCAAATGGGAACGTGTTATGAACTTCGAAGACGGTGGTGTTGTTACCGTTACCCAGGACTCCTCCCTGCAAGACGGTGAGTTCATCTACAAAGTTAAACTGCGTGGTACCAACTTCCCGTCC…	TCTAGAGGTCACAATTAATTAAGTAAAAAAAAACCCCGCCCCTGACAGGGCGGGGTTTTTTTTTCTAATATGCGGCCGCGGCATCAAATAAAACGAAAGGCTCAGTCGAAAGACTGGGCCTTTCGTTTTATCTGTTGTTTGTCGGTGAACGCTCTCCTGAGTAGGACAAATCCGCCGCCCTAGA	ATTAAAAAAAAAAAAAAAAACCCGCCATATGGCGGGGGACGAGCCGGCAACGAAGCAAACGGCCGGATGGAGCTCAAACAGAACAAAGAACAGATCACCAAACAGAACATCAACCGTAAAGGCGAAGAACTGTTTACCGGTGTGGTTCCGATTCTGGTGGAACTGGATGGTGATGTTAATGGTCATAAATTCAGCGTTCGTGGTGAAGGCGAAGGTGATGCCACGAATGGTAAACTGACCCTGAAATTTATCTGCACCACAGGTAAACTGCCGGTTCCGTGGCCGACCCTGGTTACCACCCTGACCTATGGTGTTCAGTGTTTCGCACGTTATCCGGATCATATGAAACAGCACGATTTCTTTAAAAGCGCCATGCCGGAAGGTTATGTTCAGGAACGT…	413	713	246	268	106	764	1.05524	0.656864	0.964002
164	ATTAAAAAAAAAAAAAAAAACCCGCCATATGGCGGGCCCGGAGAGGACGACGGCGGACAGAACGAA	CTCACTCCATCCTAGGTACAGTGCTAGCATTAAAAAAAAAAAAAAAAACCCGCCATATGGCGGGCCCGGAGAGGACGACGGCGGACAGAACGAAATGGAGCTCATACAGTATTGCGGATATAGAATTCCTCTTCTCGATACTGGACGTCAAATCCCGTCACATACACCAG	AAAAAGCCAGATTATTAATCCGGCTTTTTTATTATTTAGGATCCATTGACGGCTAGCTCAGTCCTAGGTACAGTGCTAGC	ATGGAGCTCAAACAGAACAAAGAACAGATCACCAAACAGAACATCAACCGTAAAGGCGAAGAACTGTTTACCGGTGTGGTTCCGATTCTGGTGGAACTGGATGGTGATGTTAATGGTCATAAATTCAGCGTTCGTGGTGAAGGCGAAGGTGATGCCACGAATGGTAAACTGACCCTGAAATTTATCTGCACCACAGGTAAACTGCCGGTTCCGTGGCCGACCCTGGTTACCACCCTGACCTATGGTGTTCAGTGTTTCGCACGTTATCCGGATCATATGAAACAGCACGATTTCTTTAAAAGCGCCATGCCGGAAGGTTATGTTCAGGAACGTACCATTAGCTTTAAAGATGACGGCACCTATAAAACCCGTGCCGAAGTTAAATTCGAAGGCGATACC…	CTCTTCTCGATACTG	GAATTCCTCTTCTCGATACTGGACGTCGCGCCCAACTCAGGGCGCTACCATAACTCTGATACTAAGTAGGTTTTT	ATGCTCGAGGCTTCCTCCGAAGACGTTATCAAAGAGTTCATGCGTTTCAAAGTTCGTATGGAAGGTTCCGTTAACGGTCACGAGTTCGAAATCGAAGGTGAAGGTGAAGGTCGTCCGTACGAAGGTACCCAGACCGCTAAACTGAAAGTTACCAAAGGTGGTCCGCTGCCGTTCGCTTGGGACATCCTGTCCCCGCAGTTCCAGTACGGTTCCAAAGCTTACGTTAAACACCCGGCTGACATCCCGGACTACCTGAAACTGTCCTTCCCGGAAGGTTTCAAATGGGAACGTGTTATGAACTTCGAAGACGGTGGTGTTGTTACCGTTACCCAGGACTCCTCCCTGCAAGACGGTGAGTTCATCTACAAAGTTAAACTGCGTGGTACCAACTTCCCGTCC…	TCTAGAGGTCACAATTAATTAAGTAAAAAAAAACCCCGCCCCTGACAGGGCGGGGTTTTTTTTTCTAATATGCGGCCGCGGCATCAAATAAAACGAAAGGCTCAGTCGAAAGACTGGGCCTTTCGTTTTATCTGTTGTTTGTCGGTGAACGCTCTCCTGAGTAGGACAAATCCGCCGCCCTAGA	ATTAAAAAAAAAAAAAAAAACCCGCCATATGGCGGGCCCGGAGAGGACGACGGCGGACAGAACGAAATGGAGCTCAAACAGAACAAAGAACAGATCACCAAACAGAACATCAACCGTAAAGGCGAAGAACTGTTTACCGGTGTGGTTCCGATTCTGGTGGAACTGGATGGTGATGTTAATGGTCATAAATTCAGCGTTCGTGGTGAAGGCGAAGGTGATGCCACGAATGGTAAACTGACCCTGAAATTTATCTGCACCACAGGTAAACTGCCGGTTCCGTGGCCGACCCTGGTTACCACCCTGACCTATGGTGTTCAGTGTTTCGCACGTTATCCGGATCATATGAAACAGCACGATTTCTTTAAAAGCGCCATGCCGGAAGGTTATGTTCAGGAACGT…	1863	1351	785	499	757	597	0.808822	0.856984	0.917301
165	ATTAAAAAAAAAAAAAAAAACCCGCCATATGGCGGGGAAGCGGCGGCAGGGAAAGGGGAGCGGGCA	CTCACTCCATCCTAGGTACAGTGCTAGCATTAAAAAAAAAAAAAAAAACCCGCCATATGGCGGGGAAGCGGCGGCAGGGAAAGGGGAGCGGGCAATGGAGCTCATACAGTATTGCGGATATAGAATTCGCACCCTCGGGAATCGACGTCAAATCCCGTCACATACACCAG	AAAAAGCCAGATTATTAATCCGGCTTTTTTATTATTTAGGATCCATTGACGGCTAGCTCAGTCCTAGGTACAGTGCTAGC	ATGGAGCTCAAACAGAACAAAGAACAGATCACCAAACAGAACATCAACCGTAAAGGCGAAGAACTGTTTACCGGTGTGGTTCCGATTCTGGTGGAACTGGATGGTGATGTTAATGGTCATAAATTCAGCGTTCGTGGTGAAGGCGAAGGTGATGCCACGAATGGTAAACTGACCCTGAAATTTATCTGCACCACAGGTAAACTGCCGGTTCCGTGGCCGACCCTGGTTACCACCCTGACCTATGGTGTTCAGTGTTTCGCACGTTATCCGGATCATATGAAACAGCACGATTTCTTTAAAAGCGCCATGCCGGAAGGTTATGTTCAGGAACGTACCATTAGCTTTAAAGATGACGGCACCTATAAAACCCGTGCCGAAGTTAAATTCGAAGGCGATACC…	GCACCCTCGGGAATC	GAATTCGCACCCTCGGGAATCGACGTCGCGCCCAACTCAGGGCGCTACCATAACTCTGATACTAAGTAGGTTTTT	ATGCTCGAGGCTTCCTCCGAAGACGTTATCAAAGAGTTCATGCGTTTCAAAGTTCGTATGGAAGGTTCCGTTAACGGTCACGAGTTCGAAATCGAAGGTGAAGGTGAAGGTCGTCCGTACGAAGGTACCCAGACCGCTAAACTGAAAGTTACCAAAGGTGGTCCGCTGCCGTTCGCTTGGGACATCCTGTCCCCGCAGTTCCAGTACGGTTCCAAAGCTTACGTTAAACACCCGGCTGACATCCCGGACTACCTGAAACTGTCCTTCCCGGAAGGTTTCAAATGGGAACGTGTTATGAACTTCGAAGACGGTGGTGTTGTTACCGTTACCCAGGACTCCTCCCTGCAAGACGGTGAGTTCATCTACAAAGTTAAACTGCGTGGTACCAACTTCCCGTCC…	TCTAGAGGTCACAATTAATTAAGTAAAAAAAAACCCCGCCCCTGACAGGGCGGGGTTTTTTTTTCTAATATGCGGCCGCGGCATCAAATAAAACGAAAGGCTCAGTCGAAAGACTGGGCCTTTCGTTTTATCTGTTGTTTGTCGGTGAACGCTCTCCTGAGTAGGACAAATCCGCCGCCCTAGA	ATTAAAAAAAAAAAAAAAAACCCGCCATATGGCGGGGAAGCGGCGGCAGGGAAAGGGGAGCGGGCAATGGAGCTCAAACAGAACAAAGAACAGATCACCAAACAGAACATCAACCGTAAAGGCGAAGAACTGTTTACCGGTGTGGTTCCGATTCTGGTGGAACTGGATGGTGATGTTAATGGTCATAAATTCAGCGTTCGTGGTGAAGGCGAAGGTGATGCCACGAATGGTAAACTGACCCTGAAATTTATCTGCACCACAGGTAAACTGCCGGTTCCGTGGCCGACCCTGGTTACCACCCTGACCTATGGTGTTCAGTGTTTCGCACGTTATCCGGATCATATGAAACAGCACGATTTCTTTAAAAGCGCCATGCCGGAAGGTTATGTTCAGGAACGT…	10	383	268	203	392	88	0.650697	1.06524	0.737085
166	ATTAAAAAAAAAAAAAAAAACCCGCCATATGGCGGGGCACACCCACGGCGGCAGCCACCGAGGGGC	CTCACTCCATCCTAGGTACAGTGCTAGCATTAAAAAAAAAAAAAAAAACCCGCCATATGGCGGGGCACACCCACGGCGGCAGCCACCGAGGGGCATGGAGCTCATACAGTATTGCGGATATAGAATTCTGCTCTGCGTGGTCAGACGTCAAATCCCGTCACATACACCAG	AAAAAGCCAGATTATTAATCCGGCTTTTTTATTATTTAGGATCCATTGACGGCTAGCTCAGTCCTAGGTACAGTGCTAGC	ATGGAGCTCAAACAGAACAAAGAACAGATCACCAAACAGAACATCAACCGTAAAGGCGAAGAACTGTTTACCGGTGTGGTTCCGATTCTGGTGGAACTGGATGGTGATGTTAATGGTCATAAATTCAGCGTTCGTGGTGAAGGCGAAGGTGATGCCACGAATGGTAAACTGACCCTGAAATTTATCTGCACCACAGGTAAACTGCCGGTTCCGTGGCCGACCCTGGTTACCACCCTGACCTATGGTGTTCAGTGTTTCGCACGTTATCCGGATCATATGAAACAGCACGATTTCTTTAAAAGCGCCATGCCGGAAGGTTATGTTCAGGAACGTACCATTAGCTTTAAAGATGACGGCACCTATAAAACCCGTGCCGAAGTTAAATTCGAAGGCGATACC…	TGCTCTGCGTGGTCA	GAATTCTGCTCTGCGTGGTCAGACGTCGCGCCCAACTCAGGGCGCTACCATAACTCTGATACTAAGTAGGTTTTT	ATGCTCGAGGCTTCCTCCGAAGACGTTATCAAAGAGTTCATGCGTTTCAAAGTTCGTATGGAAGGTTCCGTTAACGGTCACGAGTTCGAAATCGAAGGTGAAGGTGAAGGTCGTCCGTACGAAGGTACCCAGACCGCTAAACTGAAAGTTACCAAAGGTGGTCCGCTGCCGTTCGCTTGGGACATCCTGTCCCCGCAGTTCCAGTACGGTTCCAAAGCTTACGTTAAACACCCGGCTGACATCCCGGACTACCTGAAACTGTCCTTCCCGGAAGGTTTCAAATGGGAACGTGTTATGAACTTCGAAGACGGTGGTGTTGTTACCGTTACCCAGGACTCCTCCCTGCAAGACGGTGAGTTCATCTACAAAGTTAAACTGCGTGGTACCAACTTCCCGTCC…	TCTAGAGGTCACAATTAATTAAGTAAAAAAAAACCCCGCCCCTGACAGGGCGGGGTTTTTTTTTCTAATATGCGGCCGCGGCATCAAATAAAACGAAAGGCTCAGTCGAAAGACTGGGCCTTTCGTTTTATCTGTTGTTTGTCGGTGAACGCTCTCCTGAGTAGGACAAATCCGCCGCCCTAGA	ATTAAAAAAAAAAAAAAAAACCCGCCATATGGCGGGGCACACCCACGGCGGCAGCCACCGAGGGGCATGGAGCTCAAACAGAACAAAGAACAGATCACCAAACAGAACATCAACCGTAAAGGCGAAGAACTGTTTACCGGTGTGGTTCCGATTCTGGTGGAACTGGATGGTGATGTTAATGGTCATAAATTCAGCGTTCGTGGTGAAGGCGAAGGTGATGCCACGAATGGTAAACTGACCCTGAAATTTATCTGCACCACAGGTAAACTGCCGGTTCCGTGGCCGACCCTGGTTACCACCCTGACCTATGGTGTTCAGTGTTTCGCACGTTATCCGGATCATATGAAACAGCACGATTTCTTTAAAAGCGCCATGCCGGAAGGTTATGTTCAGGAACGT…	340	631	573	518	175	1619	0.52006	1.33282	0.813955
167	ATTAAAAAAAAAAAAAAAAACCCGCCATATGGCGGGCCACCGCGCGCCCGAGAAGGCGACGCGCCG	CTCACTCCATCCTAGGTACAGTGCTAGCATTAAAAAAAAAAAAAAAAACCCGCCATATGGCGGGCCACCGCGCGCCCGAGAAGGCGACGCGCCGATGGAGCTCATACAGTATTGCGGATATAGAATTCGTCACAAAGGTCGGAGACGTCAAATCCCGTCACATACACCAG	AAAAAGCCAGATTATTAATCCGGCTTTTTTATTATTTAGGATCCATTGACGGCTAGCTCAGTCCTAGGTACAGTGCTAGC	ATGGAGCTCAAACAGAACAAAGAACAGATCACCAAACAGAACATCAACCGTAAAGGCGAAGAACTGTTTACCGGTGTGGTTCCGATTCTGGTGGAACTGGATGGTGATGTTAATGGTCATAAATTCAGCGTTCGTGGTGAAGGCGAAGGTGATGCCACGAATGGTAAACTGACCCTGAAATTTATCTGCACCACAGGTAAACTGCCGGTTCCGTGGCCGACCCTGGTTACCACCCTGACCTATGGTGTTCAGTGTTTCGCACGTTATCCGGATCATATGAAACAGCACGATTTCTTTAAAAGCGCCATGCCGGAAGGTTATGTTCAGGAACGTACCATTAGCTTTAAAGATGACGGCACCTATAAAACCCGTGCCGAAGTTAAATTCGAAGGCGATACC…	GTCACAAAGGTCGGA	GAATTCGTCACAAAGGTCGGAGACGTCGCGCCCAACTCAGGGCGCTACCATAACTCTGATACTAAGTAGGTTTTT	ATGCTCGAGGCTTCCTCCGAAGACGTTATCAAAGAGTTCATGCGTTTCAAAGTTCGTATGGAAGGTTCCGTTAACGGTCACGAGTTCGAAATCGAAGGTGAAGGTGAAGGTCGTCCGTACGAAGGTACCCAGACCGCTAAACTGAAAGTTACCAAAGGTGGTCCGCTGCCGTTCGCTTGGGACATCCTGTCCCCGCAGTTCCAGTACGGTTCCAAAGCTTACGTTAAACACCCGGCTGACATCCCGGACTACCTGAAACTGTCCTTCCCGGAAGGTTTCAAATGGGAACGTGTTATGAACTTCGAAGACGGTGGTGTTGTTACCGTTACCCAGGACTCCTCCCTGCAAGACGGTGAGTTCATCTACAAAGTTAAACTGCGTGGTACCAACTTCCCGTCC…	TCTAGAGGTCACAATTAATTAAGTAAAAAAAAACCCCGCCCCTGACAGGGCGGGGTTTTTTTTTCTAATATGCGGCCGCGGCATCAAATAAAACGAAAGGCTCAGTCGAAAGACTGGGCCTTTCGTTTTATCTGTTGTTTGTCGGTGAACGCTCTCCTGAGTAGGACAAATCCGCCGCCCTAGA	ATTAAAAAAAAAAAAAAAAACCCGCCATATGGCGGGCCACCGCGCGCCCGAGAAGGCGACGCGCCGATGGAGCTCAAACAGAACAAAGAACAGATCACCAAACAGAACATCAACCGTAAAGGCGAAGAACTGTTTACCGGTGTGGTTCCGATTCTGGTGGAACTGGATGGTGATGTTAATGGTCATAAATTCAGCGTTCGTGGTGAAGGCGAAGGTGATGCCACGAATGGTAAACTGACCCTGAAATTTATCTGCACCACAGGTAAACTGCCGGTTCCGTGGCCGACCCTGGTTACCACCCTGACCTATGGTGTTCAGTGTTTCGCACGTTATCCGGATCATATGAAACAGCACGATTTCTTTAAAAGCGCCATGCCGGAAGGTTATGTTCAGGAACGT…	1391	1061	331	670	165	823	1.00996	0.686309	0.942099
168	ATTAAAAAAAAAAAAAAAAACCCGCCATATGGCGGGGAGCGCACCCAAACAGGGAGGAAGAGGACC	CTCACTCCATCCTAGGTACAGTGCTAGCATTAAAAAAAAAAAAAAAAACCCGCCATATGGCGGGGAGCGCACCCAAACAGGGAGGAAGAGGACCATGGAGCTCATACAGTATTGCGGATATAGAATTCGGATAGAGGCGGAGAGACGTCAAATCCCGTCACATACACCAG	AAAAAGCCAGATTATTAATCCGGCTTTTTTATTATTTAGGATCCATTGACGGCTAGCTCAGTCCTAGGTACAGTGCTAGC	ATGGAGCTCAAACAGAACAAAGAACAGATCACCAAACAGAACATCAACCGTAAAGGCGAAGAACTGTTTACCGGTGTGGTTCCGATTCTGGTGGAACTGGATGGTGATGTTAATGGTCATAAATTCAGCGTTCGTGGTGAAGGCGAAGGTGATGCCACGAATGGTAAACTGACCCTGAAATTTATCTGCACCACAGGTAAACTGCCGGTTCCGTGGCCGACCCTGGTTACCACCCTGACCTATGGTGTTCAGTGTTTCGCACGTTATCCGGATCATATGAAACAGCACGATTTCTTTAAAAGCGCCATGCCGGAAGGTTATGTTCAGGAACGTACCATTAGCTTTAAAGATGACGGCACCTATAAAACCCGTGCCGAAGTTAAATTCGAAGGCGATACC…	GGATAGAGGCGGAGA	GAATTCGGATAGAGGCGGAGAGACGTCGCGCCCAACTCAGGGCGCTACCATAACTCTGATACTAAGTAGGTTTTT	ATGCTCGAGGCTTCCTCCGAAGACGTTATCAAAGAGTTCATGCGTTTCAAAGTTCGTATGGAAGGTTCCGTTAACGGTCACGAGTTCGAAATCGAAGGTGAAGGTGAAGGTCGTCCGTACGAAGGTACCCAGACCGCTAAACTGAAAGTTACCAAAGGTGGTCCGCTGCCGTTCGCTTGGGACATCCTGTCCCCGCAGTTCCAGTACGGTTCCAAAGCTTACGTTAAACACCCGGCTGACATCCCGGACTACCTGAAACTGTCCTTCCCGGAAGGTTTCAAATGGGAACGTGTTATGAACTTCGAAGACGGTGGTGTTGTTACCGTTACCCAGGACTCCTCCCTGCAAGACGGTGAGTTCATCTACAAAGTTAAACTGCGTGGTACCAACTTCCCGTCC…	TCTAGAGGTCACAATTAATTAAGTAAAAAAAAACCCCGCCCCTGACAGGGCGGGGTTTTTTTTTCTAATATGCGGCCGCGGCATCAAATAAAACGAAAGGCTCAGTCGAAAGACTGGGCCTTTCGTTTTATCTGTTGTTTGTCGGTGAACGCTCTCCTGAGTAGGACAAATCCGCCGCCCTAGA	ATTAAAAAAAAAAAAAAAAACCCGCCATATGGCGGGGAGCGCACCCAAACAGGGAGGAAGAGGACCATGGAGCTCAAACAGAACAAAGAACAGATCACCAAACAGAACATCAACCGTAAAGGCGAAGAACTGTTTACCGGTGTGGTTCCGATTCTGGTGGAACTGGATGGTGATGTTAATGGTCATAAATTCAGCGTTCGTGGTGAAGGCGAAGGTGATGCCACGAATGGTAAACTGACCCTGAAATTTATCTGCACCACAGGTAAACTGCCGGTTCCGTGGCCGACCCTGGTTACCACCCTGACCTATGGTGTTCAGTGTTTCGCACGTTATCCGGATCATATGAAACAGCACGATTTCTTTAAAAGCGCCATGCCGGAAGGTTATGTTCAGGAACGT…	319	1039	1280	1064	325	1030	0.390008	1.77726	0.938375
169	ATTTAAAAAAAAAAAAAAAACCCGCCATATGGCGGGGAAACAACGAGCAGCCGCAGGCAAGAGCAC	CTCACTCCATCCTAGGTACAGTGCTAGCATTTAAAAAAAAAAAAAAAACCCGCCATATGGCGGGGAAACAACGAGCAGCCGCAGGCAAGAGCACATGGAGCTCATACAGTATTGCGGATATAGAATTCTTCAAGGAAGCATTCGACGTCAAATCCCGTCACATACACCAG	AAAAAGCCAGATTATTAATCCGGCTTTTTTATTATTTAGGATCCATTGACGGCTAGCTCAGTCCTAGGTACAGTGCTAGC	ATGGAGCTCAAACAGAACAAAGAACAGATCACCAAACAGAACATCAACCGTAAAGGCGAAGAACTGTTTACCGGTGTGGTTCCGATTCTGGTGGAACTGGATGGTGATGTTAATGGTCATAAATTCAGCGTTCGTGGTGAAGGCGAAGGTGATGCCACGAATGGTAAACTGACCCTGAAATTTATCTGCACCACAGGTAAACTGCCGGTTCCGTGGCCGACCCTGGTTACCACCCTGACCTATGGTGTTCAGTGTTTCGCACGTTATCCGGATCATATGAAACAGCACGATTTCTTTAAAAGCGCCATGCCGGAAGGTTATGTTCAGGAACGTACCATTAGCTTTAAAGATGACGGCACCTATAAAACCCGTGCCGAAGTTAAATTCGAAGGCGATACC…	TTCAAGGAAGCATTC	GAATTCTTCAAGGAAGCATTCGACGTCGCGCCCAACTCAGGGCGCTACCATAACTCTGATACTAAGTAGGTTTTT	ATGCTCGAGGCTTCCTCCGAAGACGTTATCAAAGAGTTCATGCGTTTCAAAGTTCGTATGGAAGGTTCCGTTAACGGTCACGAGTTCGAAATCGAAGGTGAAGGTGAAGGTCGTCCGTACGAAGGTACCCAGACCGCTAAACTGAAAGTTACCAAAGGTGGTCCGCTGCCGTTCGCTTGGGACATCCTGTCCCCGCAGTTCCAGTACGGTTCCAAAGCTTACGTTAAACACCCGGCTGACATCCCGGACTACCTGAAACTGTCCTTCCCGGAAGGTTTCAAATGGGAACGTGTTATGAACTTCGAAGACGGTGGTGTTGTTACCGTTACCCAGGACTCCTCCCTGCAAGACGGTGAGTTCATCTACAAAGTTAAACTGCGTGGTACCAACTTCCCGTCC…	TCTAGAGGTCACAATTAATTAAGTAAAAAAAAACCCCGCCCCTGACAGGGCGGGGTTTTTTTTTCTAATATGCGGCCGCGGCATCAAATAAAACGAAAGGCTCAGTCGAAAGACTGGGCCTTTCGTTTTATCTGTTGTTTGTCGGTGAACGCTCTCCTGAGTAGGACAAATCCGCCGCCCTAGA	ATTTAAAAAAAAAAAAAAAACCCGCCATATGGCGGGGAAACAACGAGCAGCCGCAGGCAAGAGCACATGGAGCTCAAACAGAACAAAGAACAGATCACCAAACAGAACATCAACCGTAAAGGCGAAGAACTGTTTACCGGTGTGGTTCCGATTCTGGTGGAACTGGATGGTGATGTTAATGGTCATAAATTCAGCGTTCGTGGTGAAGGCGAAGGTGATGCCACGAATGGTAAACTGACCCTGAAATTTATCTGCACCACAGGTAAACTGCCGGTTCCGTGGCCGACCCTGGTTACCACCCTGACCTATGGTGTTCAGTGTTTCGCACGTTATCCGGATCATATGAAACAGCACGATTTCTTTAAAAGCGCCATGCCGGAAGGTTATGTTCAGGAACGT…	1947	2351	982	507	362	665	1.01558	0.682514	0.991086
170	ATTTAAAAAAAAAAAAAAAACCCGCCATATGGCGGGGAAAAACCAGGGCAGGAGCAGAAACAGCAG	CTCACTCCATCCTAGGTACAGTGCTAGCATTTAAAAAAAAAAAAAAAACCCGCCATATGGCGGGGAAAAACCAGGGCAGGAGCAGAAACAGCAGATGGAGCTCATACAGTATTGCGGATATAGAATTCCCCATACACCAGTCAGACGTCAAATCCCGTCACATACACCAG	AAAAAGCCAGATTATTAATCCGGCTTTTTTATTATTTAGGATCCATTGACGGCTAGCTCAGTCCTAGGTACAGTGCTAGC	ATGGAGCTCAAACAGAACAAAGAACAGATCACCAAACAGAACATCAACCGTAAAGGCGAAGAACTGTTTACCGGTGTGGTTCCGATTCTGGTGGAACTGGATGGTGATGTTAATGGTCATAAATTCAGCGTTCGTGGTGAAGGCGAAGGTGATGCCACGAATGGTAAACTGACCCTGAAATTTATCTGCACCACAGGTAAACTGCCGGTTCCGTGGCCGACCCTGGTTACCACCCTGACCTATGGTGTTCAGTGTTTCGCACGTTATCCGGATCATATGAAACAGCACGATTTCTTTAAAAGCGCCATGCCGGAAGGTTATGTTCAGGAACGTACCATTAGCTTTAAAGATGACGGCACCTATAAAACCCGTGCCGAAGTTAAATTCGAAGGCGATACC…	CCCATACACCAGTCA	GAATTCCCCATACACCAGTCAGACGTCGCGCCCAACTCAGGGCGCTACCATAACTCTGATACTAAGTAGGTTTTT	ATGCTCGAGGCTTCCTCCGAAGACGTTATCAAAGAGTTCATGCGTTTCAAAGTTCGTATGGAAGGTTCCGTTAACGGTCACGAGTTCGAAATCGAAGGTGAAGGTGAAGGTCGTCCGTACGAAGGTACCCAGACCGCTAAACTGAAAGTTACCAAAGGTGGTCCGCTGCCGTTCGCTTGGGACATCCTGTCCCCGCAGTTCCAGTACGGTTCCAAAGCTTACGTTAAACACCCGGCTGACATCCCGGACTACCTGAAACTGTCCTTCCCGGAAGGTTTCAAATGGGAACGTGTTATGAACTTCGAAGACGGTGGTGTTGTTACCGTTACCCAGGACTCCTCCCTGCAAGACGGTGAGTTCATCTACAAAGTTAAACTGCGTGGTACCAACTTCCCGTCC…	TCTAGAGGTCACAATTAATTAAGTAAAAAAAAACCCCGCCCCTGACAGGGCGGGGTTTTTTTTTCTAATATGCGGCCGCGGCATCAAATAAAACGAAAGGCTCAGTCGAAAGACTGGGCCTTTCGTTTTATCTGTTGTTTGTCGGTGAACGCTCTCCTGAGTAGGACAAATCCGCCGCCCTAGA	ATTTAAAAAAAAAAAAAAAACCCGCCATATGGCGGGGAAAAACCAGGGCAGGAGCAGAAACAGCAGATGGAGCTCAAACAGAACAAAGAACAGATCACCAAACAGAACATCAACCGTAAAGGCGAAGAACTGTTTACCGGTGTGGTTCCGATTCTGGTGGAACTGGATGGTGATGTTAATGGTCATAAATTCAGCGTTCGTGGTGAAGGCGAAGGTGATGCCACGAATGGTAAACTGACCCTGAAATTTATCTGCACCACAGGTAAACTGCCGGTTCCGTGGCCGACCCTGGTTACCACCCTGACCTATGGTGTTCAGTGTTTCGCACGTTATCCGGATCATATGAAACAGCACGATTTCTTTAAAAGCGCCATGCCGGAAGGTTATGTTCAGGAACGT…	505	757	203	219	140	322	1.20376	0.57582	0.982182
171	ATTTAAAAAAAAAAAAAAAACCCGCCATATGGCGGGGGCACGGGGAAGGACGACCGCAGCGGCCGA	CTCACTCCATCCTAGGTACAGTGCTAGCATTTAAAAAAAAAAAAAAAACCCGCCATATGGCGGGGGCACGGGGAAGGACGACCGCAGCGGCCGAATGGAGCTCATACAGTATTGCGGATATAGAATTCTCAGGTACATGATGGGACGTCAAATCCCGTCACATACACCAG	AAAAAGCCAGATTATTAATCCGGCTTTTTTATTATTTAGGATCCATTGACGGCTAGCTCAGTCCTAGGTACAGTGCTAGC	ATGGAGCTCAAACAGAACAAAGAACAGATCACCAAACAGAACATCAACCGTAAAGGCGAAGAACTGTTTACCGGTGTGGTTCCGATTCTGGTGGAACTGGATGGTGATGTTAATGGTCATAAATTCAGCGTTCGTGGTGAAGGCGAAGGTGATGCCACGAATGGTAAACTGACCCTGAAATTTATCTGCACCACAGGTAAACTGCCGGTTCCGTGGCCGACCCTGGTTACCACCCTGACCTATGGTGTTCAGTGTTTCGCACGTTATCCGGATCATATGAAACAGCACGATTTCTTTAAAAGCGCCATGCCGGAAGGTTATGTTCAGGAACGTACCATTAGCTTTAAAGATGACGGCACCTATAAAACCCGTGCCGAAGTTAAATTCGAAGGCGATACC…	TCAGGTACATGATGG	GAATTCTCAGGTACATGATGGGACGTCGCGCCCAACTCAGGGCGCTACCATAACTCTGATACTAAGTAGGTTTTT	ATGCTCGAGGCTTCCTCCGAAGACGTTATCAAAGAGTTCATGCGTTTCAAAGTTCGTATGGAAGGTTCCGTTAACGGTCACGAGTTCGAAATCGAAGGTGAAGGTGAAGGTCGTCCGTACGAAGGTACCCAGACCGCTAAACTGAAAGTTACCAAAGGTGGTCCGCTGCCGTTCGCTTGGGACATCCTGTCCCCGCAGTTCCAGTACGGTTCCAAAGCTTACGTTAAACACCCGGCTGACATCCCGGACTACCTGAAACTGTCCTTCCCGGAAGGTTTCAAATGGGAACGTGTTATGAACTTCGAAGACGGTGGTGTTGTTACCGTTACCCAGGACTCCTCCCTGCAAGACGGTGAGTTCATCTACAAAGTTAAACTGCGTGGTACCAACTTCCCGTCC…	TCTAGAGGTCACAATTAATTAAGTAAAAAAAAACCCCGCCCCTGACAGGGCGGGGTTTTTTTTTCTAATATGCGGCCGCGGCATCAAATAAAACGAAAGGCTCAGTCGAAAGACTGGGCCTTTCGTTTTATCTGTTGTTTGTCGGTGAACGCTCTCCTGAGTAGGACAAATCCGCCGCCCTAGA	ATTTAAAAAAAAAAAAAAAACCCGCCATATGGCGGGGGCACGGGGAAGGACGACCGCAGCGGCCGAATGGAGCTCAAACAGAACAAAGAACAGATCACCAAACAGAACATCAACCGTAAAGGCGAAGAACTGTTTACCGGTGTGGTTCCGATTCTGGTGGAACTGGATGGTGATGTTAATGGTCATAAATTCAGCGTTCGTGGTGAAGGCGAAGGTGATGCCACGAATGGTAAACTGACCCTGAAATTTATCTGCACCACAGGTAAACTGCCGGTTCCGTGGCCGACCCTGGTTACCACCCTGACCTATGGTGTTCAGTGTTTCGCACGTTATCCGGATCATATGAAACAGCACGATTTCTTTAAAAGCGCCATGCCGGAAGGTTATGTTCAGGAACGT…	1909	1840	524	408	137	666	1.19696	0.579091	0.992734
172	ATTTAAAAAAAAAAAAAAAACCCGCCATATGGCGGGCCACCGCGCGGGCGCAGAGACCAGAGGCCA	CTCACTCCATCCTAGGTACAGTGCTAGCATTTAAAAAAAAAAAAAAAACCCGCCATATGGCGGGCCACCGCGCGGGCGCAGAGACCAGAGGCCAATGGAGCTCATACAGTATTGCGGATATAGAATTCCTTGCTAGATACCCTGACGTCAAATCCCGTCACATACACCAG	AAAAAGCCAGATTATTAATCCGGCTTTTTTATTATTTAGGATCCATTGACGGCTAGCTCAGTCCTAGGTACAGTGCTAGC	ATGGAGCTCAAACAGAACAAAGAACAGATCACCAAACAGAACATCAACCGTAAAGGCGAAGAACTGTTTACCGGTGTGGTTCCGATTCTGGTGGAACTGGATGGTGATGTTAATGGTCATAAATTCAGCGTTCGTGGTGAAGGCGAAGGTGATGCCACGAATGGTAAACTGACCCTGAAATTTATCTGCACCACAGGTAAACTGCCGGTTCCGTGGCCGACCCTGGTTACCACCCTGACCTATGGTGTTCAGTGTTTCGCACGTTATCCGGATCATATGAAACAGCACGATTTCTTTAAAAGCGCCATGCCGGAAGGTTATGTTCAGGAACGTACCATTAGCTTTAAAGATGACGGCACCTATAAAACCCGTGCCGAAGTTAAATTCGAAGGCGATACC…	CTTGCTAGATACCCT	GAATTCCTTGCTAGATACCCTGACGTCGCGCCCAACTCAGGGCGCTACCATAACTCTGATACTAAGTAGGTTTTT	ATGCTCGAGGCTTCCTCCGAAGACGTTATCAAAGAGTTCATGCGTTTCAAAGTTCGTATGGAAGGTTCCGTTAACGGTCACGAGTTCGAAATCGAAGGTGAAGGTGAAGGTCGTCCGTACGAAGGTACCCAGACCGCTAAACTGAAAGTTACCAAAGGTGGTCCGCTGCCGTTCGCTTGGGACATCCTGTCCCCGCAGTTCCAGTACGGTTCCAAAGCTTACGTTAAACACCCGGCTGACATCCCGGACTACCTGAAACTGTCCTTCCCGGAAGGTTTCAAATGGGAACGTGTTATGAACTTCGAAGACGGTGGTGTTGTTACCGTTACCCAGGACTCCTCCCTGCAAGACGGTGAGTTCATCTACAAAGTTAAACTGCGTGGTACCAACTTCCCGTCC…	TCTAGAGGTCACAATTAATTAAGTAAAAAAAAACCCCGCCCCTGACAGGGCGGGGTTTTTTTTTCTAATATGCGGCCGCGGCATCAAATAAAACGAAAGGCTCAGTCGAAAGACTGGGCCTTTCGTTTTATCTGTTGTTTGTCGGTGAACGCTCTCCTGAGTAGGACAAATCCGCCGCCCTAGA	ATTTAAAAAAAAAAAAAAAACCCGCCATATGGCGGGCCACCGCGCGGGCGCAGAGACCAGAGGCCAATGGAGCTCAAACAGAACAAAGAACAGATCACCAAACAGAACATCAACCGTAAAGGCGAAGAACTGTTTACCGGTGTGGTTCCGATTCTGGTGGAACTGGATGGTGATGTTAATGGTCATAAATTCAGCGTTCGTGGTGAAGGCGAAGGTGATGCCACGAATGGTAAACTGACCCTGAAATTTATCTGCACCACAGGTAAACTGCCGGTTCCGTGGCCGACCCTGGTTACCACCCTGACCTATGGTGTTCAGTGTTTCGCACGTTATCCGGATCATATGAAACAGCACGATTTCTTTAAAAGCGCCATGCCGGAAGGTTATGTTCAGGAACGT…	73	146	251	126	123	4	0.286769	2.4171	0.89711
173	ATTTAAAAAAAAAAAAAAAACCCGCCATATGGCGGGACCCGCCGCCGCAGCCCGCCGGCAGAGCGC	CTCACTCCATCCTAGGTACAGTGCTAGCATTTAAAAAAAAAAAAAAAACCCGCCATATGGCGGGACCCGCCGCCGCAGCCCGCCGGCAGAGCGCATGGAGCTCATACAGTATTGCGGATATAGAATTCCCTATAAATCCTCTGGACGTCAAATCCCGTCACATACACCAG	AAAAAGCCAGATTATTAATCCGGCTTTTTTATTATTTAGGATCCATTGACGGCTAGCTCAGTCCTAGGTACAGTGCTAGC	ATGGAGCTCAAACAGAACAAAGAACAGATCACCAAACAGAACATCAACCGTAAAGGCGAAGAACTGTTTACCGGTGTGGTTCCGATTCTGGTGGAACTGGATGGTGATGTTAATGGTCATAAATTCAGCGTTCGTGGTGAAGGCGAAGGTGATGCCACGAATGGTAAACTGACCCTGAAATTTATCTGCACCACAGGTAAACTGCCGGTTCCGTGGCCGACCCTGGTTACCACCCTGACCTATGGTGTTCAGTGTTTCGCACGTTATCCGGATCATATGAAACAGCACGATTTCTTTAAAAGCGCCATGCCGGAAGGTTATGTTCAGGAACGTACCATTAGCTTTAAAGATGACGGCACCTATAAAACCCGTGCCGAAGTTAAATTCGAAGGCGATACC…	CCTATAAATCCTCTG	GAATTCCCTATAAATCCTCTGGACGTCGCGCCCAACTCAGGGCGCTACCATAACTCTGATACTAAGTAGGTTTTT	ATGCTCGAGGCTTCCTCCGAAGACGTTATCAAAGAGTTCATGCGTTTCAAAGTTCGTATGGAAGGTTCCGTTAACGGTCACGAGTTCGAAATCGAAGGTGAAGGTGAAGGTCGTCCGTACGAAGGTACCCAGACCGCTAAACTGAAAGTTACCAAAGGTGGTCCGCTGCCGTTCGCTTGGGACATCCTGTCCCCGCAGTTCCAGTACGGTTCCAAAGCTTACGTTAAACACCCGGCTGACATCCCGGACTACCTGAAACTGTCCTTCCCGGAAGGTTTCAAATGGGAACGTGTTATGAACTTCGAAGACGGTGGTGTTGTTACCGTTACCCAGGACTCCTCCCTGCAAGACGGTGAGTTCATCTACAAAGTTAAACTGCGTGGTACCAACTTCCCGTCC…	TCTAGAGGTCACAATTAATTAAGTAAAAAAAAACCCCGCCCCTGACAGGGCGGGGTTTTTTTTTCTAATATGCGGCCGCGGCATCAAATAAAACGAAAGGCTCAGTCGAAAGACTGGGCCTTTCGTTTTATCTGTTGTTTGTCGGTGAACGCTCTCCTGAGTAGGACAAATCCGCCGCCCTAGA	ATTTAAAAAAAAAAAAAAAACCCGCCATATGGCGGGACCCGCCGCCGCAGCCCGCCGGCAGAGCGCATGGAGCTCAAACAGAACAAAGAACAGATCACCAAACAGAACATCAACCGTAAAGGCGAAGAACTGTTTACCGGTGTGGTTCCGATTCTGGTGGAACTGGATGGTGATGTTAATGGTCATAAATTCAGCGTTCGTGGTGAAGGCGAAGGTGATGCCACGAATGGTAAACTGACCCTGAAATTTATCTGCACCACAGGTAAACTGCCGGTTCCGTGGCCGACCCTGGTTACCACCCTGACCTATGGTGTTCAGTGTTTCGCACGTTATCCGGATCATATGAAACAGCACGATTTCTTTAAAAGCGCCATGCCGGAAGGTTATGTTCAGGAACGT…	1538	521	213	100	47	61	1.03342	0.670732	0.996004
174	ATTTAAAAAAAAAAAAAAAACCCGCCATATGGCGGGCGACAGACACGAAGGCGGCGAGGCAAAAAA	CTCACTCCATCCTAGGTACAGTGCTAGCATTTAAAAAAAAAAAAAAAACCCGCCATATGGCGGGCGACAGACACGAAGGCGGCGAGGCAAAAAAATGGAGCTCATACAGTATTGCGGATATAGAATTCGGCTTTAGGAGAAACGACGTCAAATCCCGTCACATACACCAG	AAAAAGCCAGATTATTAATCCGGCTTTTTTATTATTTAGGATCCATTGACGGCTAGCTCAGTCCTAGGTACAGTGCTAGC	ATGGAGCTCAAACAGAACAAAGAACAGATCACCAAACAGAACATCAACCGTAAAGGCGAAGAACTGTTTACCGGTGTGGTTCCGATTCTGGTGGAACTGGATGGTGATGTTAATGGTCATAAATTCAGCGTTCGTGGTGAAGGCGAAGGTGATGCCACGAATGGTAAACTGACCCTGAAATTTATCTGCACCACAGGTAAACTGCCGGTTCCGTGGCCGACCCTGGTTACCACCCTGACCTATGGTGTTCAGTGTTTCGCACGTTATCCGGATCATATGAAACAGCACGATTTCTTTAAAAGCGCCATGCCGGAAGGTTATGTTCAGGAACGTACCATTAGCTTTAAAGATGACGGCACCTATAAAACCCGTGCCGAAGTTAAATTCGAAGGCGATACC…	GGCTTTAGGAGAAAC	GAATTCGGCTTTAGGAGAAACGACGTCGCGCCCAACTCAGGGCGCTACCATAACTCTGATACTAAGTAGGTTTTT	ATGCTCGAGGCTTCCTCCGAAGACGTTATCAAAGAGTTCATGCGTTTCAAAGTTCGTATGGAAGGTTCCGTTAACGGTCACGAGTTCGAAATCGAAGGTGAAGGTGAAGGTCGTCCGTACGAAGGTACCCAGACCGCTAAACTGAAAGTTACCAAAGGTGGTCCGCTGCCGTTCGCTTGGGACATCCTGTCCCCGCAGTTCCAGTACGGTTCCAAAGCTTACGTTAAACACCCGGCTGACATCCCGGACTACCTGAAACTGTCCTTCCCGGAAGGTTTCAAATGGGAACGTGTTATGAACTTCGAAGACGGTGGTGTTGTTACCGTTACCCAGGACTCCTCCCTGCAAGACGGTGAGTTCATCTACAAAGTTAAACTGCGTGGTACCAACTTCCCGTCC…	TCTAGAGGTCACAATTAATTAAGTAAAAAAAAACCCCGCCCCTGACAGGGCGGGGTTTTTTTTTCTAATATGCGGCCGCGGCATCAAATAAAACGAAAGGCTCAGTCGAAAGACTGGGCCTTTCGTTTTATCTGTTGTTTGTCGGTGAACGCTCTCCTGAGTAGGACAAATCCGCCGCCCTAGA	ATTTAAAAAAAAAAAAAAAACCCGCCATATGGCGGGCGACAGACACGAAGGCGGCGAGGCAAAAAAATGGAGCTCAAACAGAACAAAGAACAGATCACCAAACAGAACATCAACCGTAAAGGCGAAGAACTGTTTACCGGTGTGGTTCCGATTCTGGTGGAACTGGATGGTGATGTTAATGGTCATAAATTCAGCGTTCGTGGTGAAGGCGAAGGTGATGCCACGAATGGTAAACTGACCCTGAAATTTATCTGCACCACAGGTAAACTGCCGGTTCCGTGGCCGACCCTGGTTACCACCCTGACCTATGGTGTTCAGTGTTTCGCACGTTATCCGGATCATATGAAACAGCACGATTTCTTTAAAAGCGCCATGCCGGAAGGTTATGTTCAGGAACGT…	366	1485	1580	2227	587	1522	0.327892	2.11395	0.832588
175	ATTTAAAAAAAAAAAAAAAACCCGCCATATGGCGGGGGAGCAGCCCACGGCCACACGGCCCCGGCA	CTCACTCCATCCTAGGTACAGTGCTAGCATTTAAAAAAAAAAAAAAAACCCGCCATATGGCGGGGGAGCAGCCCACGGCCACACGGCCCCGGCAATGGAGCTCATACAGTATTGCGGATATAGAATTCTCAGTTCTTCGTGGCGACGTCAAATCCCGTCACATACACCAG	AAAAAGCCAGATTATTAATCCGGCTTTTTTATTATTTAGGATCCATTGACGGCTAGCTCAGTCCTAGGTACAGTGCTAGC	ATGGAGCTCAAACAGAACAAAGAACAGATCACCAAACAGAACATCAACCGTAAAGGCGAAGAACTGTTTACCGGTGTGGTTCCGATTCTGGTGGAACTGGATGGTGATGTTAATGGTCATAAATTCAGCGTTCGTGGTGAAGGCGAAGGTGATGCCACGAATGGTAAACTGACCCTGAAATTTATCTGCACCACAGGTAAACTGCCGGTTCCGTGGCCGACCCTGGTTACCACCCTGACCTATGGTGTTCAGTGTTTCGCACGTTATCCGGATCATATGAAACAGCACGATTTCTTTAAAAGCGCCATGCCGGAAGGTTATGTTCAGGAACGTACCATTAGCTTTAAAGATGACGGCACCTATAAAACCCGTGCCGAAGTTAAATTCGAAGGCGATACC…	TCAGTTCTTCGTGGC	GAATTCTCAGTTCTTCGTGGCGACGTCGCGCCCAACTCAGGGCGCTACCATAACTCTGATACTAAGTAGGTTTTT	ATGCTCGAGGCTTCCTCCGAAGACGTTATCAAAGAGTTCATGCGTTTCAAAGTTCGTATGGAAGGTTCCGTTAACGGTCACGAGTTCGAAATCGAAGGTGAAGGTGAAGGTCGTCCGTACGAAGGTACCCAGACCGCTAAACTGAAAGTTACCAAAGGTGGTCCGCTGCCGTTCGCTTGGGACATCCTGTCCCCGCAGTTCCAGTACGGTTCCAAAGCTTACGTTAAACACCCGGCTGACATCCCGGACTACCTGAAACTGTCCTTCCCGGAAGGTTTCAAATGGGAACGTGTTATGAACTTCGAAGACGGTGGTGTTGTTACCGTTACCCAGGACTCCTCCCTGCAAGACGGTGAGTTCATCTACAAAGTTAAACTGCGTGGTACCAACTTCCCGTCC…	TCTAGAGGTCACAATTAATTAAGTAAAAAAAAACCCCGCCCCTGACAGGGCGGGGTTTTTTTTTCTAATATGCGGCCGCGGCATCAAATAAAACGAAAGGCTCAGTCGAAAGACTGGGCCTTTCGTTTTATCTGTTGTTTGTCGGTGAACGCTCTCCTGAGTAGGACAAATCCGCCGCCCTAGA	ATTTAAAAAAAAAAAAAAAACCCGCCATATGGCGGGGGAGCAGCCCACGGCCACACGGCCCCGGCAATGGAGCTCAAACAGAACAAAGAACAGATCACCAAACAGAACATCAACCGTAAAGGCGAAGAACTGTTTACCGGTGTGGTTCCGATTCTGGTGGAACTGGATGGTGATGTTAATGGTCATAAATTCAGCGTTCGTGGTGAAGGCGAAGGTGATGCCACGAATGGTAAACTGACCCTGAAATTTATCTGCACCACAGGTAAACTGCCGGTTCCGTGGCCGACCCTGGTTACCACCCTGACCTATGGTGTTCAGTGTTTCGCACGTTATCCGGATCATATGAAACAGCACGATTTCTTTAAAAGCGCCATGCCGGAAGGTTATGTTCAGGAACGT…	190	180	34	8	5	9	1.45125	0.477619	0.999702
176	ATTTAAAAAAAAAAAAAAAACCCGCCATATGGCGGGCACGACCGAAGAGGAGAGGCAAGCACGGGG	CTCACTCCATCCTAGGTACAGTGCTAGCATTTAAAAAAAAAAAAAAAACCCGCCATATGGCGGGCACGACCGAAGAGGAGAGGCAAGCACGGGGATGGAGCTCATACAGTATTGCGGATATAGAATTCTCACATTGCAAGTTGGACGTCAAATCCCGTCACATACACCAG	AAAAAGCCAGATTATTAATCCGGCTTTTTTATTATTTAGGATCCATTGACGGCTAGCTCAGTCCTAGGTACAGTGCTAGC	ATGGAGCTCAAACAGAACAAAGAACAGATCACCAAACAGAACATCAACCGTAAAGGCGAAGAACTGTTTACCGGTGTGGTTCCGATTCTGGTGGAACTGGATGGTGATGTTAATGGTCATAAATTCAGCGTTCGTGGTGAAGGCGAAGGTGATGCCACGAATGGTAAACTGACCCTGAAATTTATCTGCACCACAGGTAAACTGCCGGTTCCGTGGCCGACCCTGGTTACCACCCTGACCTATGGTGTTCAGTGTTTCGCACGTTATCCGGATCATATGAAACAGCACGATTTCTTTAAAAGCGCCATGCCGGAAGGTTATGTTCAGGAACGTACCATTAGCTTTAAAGATGACGGCACCTATAAAACCCGTGCCGAAGTTAAATTCGAAGGCGATACC…	TCACATTGCAAGTTG	GAATTCTCACATTGCAAGTTGGACGTCGCGCCCAACTCAGGGCGCTACCATAACTCTGATACTAAGTAGGTTTTT	ATGCTCGAGGCTTCCTCCGAAGACGTTATCAAAGAGTTCATGCGTTTCAAAGTTCGTATGGAAGGTTCCGTTAACGGTCACGAGTTCGAAATCGAAGGTGAAGGTGAAGGTCGTCCGTACGAAGGTACCCAGACCGCTAAACTGAAAGTTACCAAAGGTGGTCCGCTGCCGTTCGCTTGGGACATCCTGTCCCCGCAGTTCCAGTACGGTTCCAAAGCTTACGTTAAACACCCGGCTGACATCCCGGACTACCTGAAACTGTCCTTCCCGGAAGGTTTCAAATGGGAACGTGTTATGAACTTCGAAGACGGTGGTGTTGTTACCGTTACCCAGGACTCCTCCCTGCAAGACGGTGAGTTCATCTACAAAGTTAAACTGCGTGGTACCAACTTCCCGTCC…	TCTAGAGGTCACAATTAATTAAGTAAAAAAAAACCCCGCCCCTGACAGGGCGGGGTTTTTTTTTCTAATATGCGGCCGCGGCATCAAATAAAACGAAAGGCTCAGTCGAAAGACTGGGCCTTTCGTTTTATCTGTTGTTTGTCGGTGAACGCTCTCCTGAGTAGGACAAATCCGCCGCCCTAGA	ATTTAAAAAAAAAAAAAAAACCCGCCATATGGCGGGCACGACCGAAGAGGAGAGGCAAGCACGGGGATGGAGCTCAAACAGAACAAAGAACAGATCACCAAACAGAACATCAACCGTAAAGGCGAAGAACTGTTTACCGGTGTGGTTCCGATTCTGGTGGAACTGGATGGTGATGTTAATGGTCATAAATTCAGCGTTCGTGGTGAAGGCGAAGGTGATGCCACGAATGGTAAACTGACCCTGAAATTTATCTGCACCACAGGTAAACTGCCGGTTCCGTGGCCGACCCTGGTTACCACCCTGACCTATGGTGTTCAGTGTTTCGCACGTTATCCGGATCATATGAAACAGCACGATTTCTTTAAAAGCGCCATGCCGGAAGGTTATGTTCAGGAACGT…	464	803	507	536	426	96	0.678715	1.02126	0.901722
177	ATTGAAAAAAAAAAAAAAAACCCGCCATATGGCGGGGCCCCGAAAGCAAGGACAAGGGCAAGGGAC	CTCACTCCATCCTAGGTACAGTGCTAGCATTGAAAAAAAAAAAAAAAACCCGCCATATGGCGGGGCCCCGAAAGCAAGGACAAGGGCAAGGGACATGGAGCTCATACAGTATTGCGGATATAGAATTCGTATCACGGTCCCTTGACGTCAAATCCCGTCACATACACCAG	AAAAAGCCAGATTATTAATCCGGCTTTTTTATTATTTAGGATCCATTGACGGCTAGCTCAGTCCTAGGTACAGTGCTAGC	ATGGAGCTCAAACAGAACAAAGAACAGATCACCAAACAGAACATCAACCGTAAAGGCGAAGAACTGTTTACCGGTGTGGTTCCGATTCTGGTGGAACTGGATGGTGATGTTAATGGTCATAAATTCAGCGTTCGTGGTGAAGGCGAAGGTGATGCCACGAATGGTAAACTGACCCTGAAATTTATCTGCACCACAGGTAAACTGCCGGTTCCGTGGCCGACCCTGGTTACCACCCTGACCTATGGTGTTCAGTGTTTCGCACGTTATCCGGATCATATGAAACAGCACGATTTCTTTAAAAGCGCCATGCCGGAAGGTTATGTTCAGGAACGTACCATTAGCTTTAAAGATGACGGCACCTATAAAACCCGTGCCGAAGTTAAATTCGAAGGCGATACC…	GTATCACGGTCCCTT	GAATTCGTATCACGGTCCCTTGACGTCGCGCCCAACTCAGGGCGCTACCATAACTCTGATACTAAGTAGGTTTTT	ATGCTCGAGGCTTCCTCCGAAGACGTTATCAAAGAGTTCATGCGTTTCAAAGTTCGTATGGAAGGTTCCGTTAACGGTCACGAGTTCGAAATCGAAGGTGAAGGTGAAGGTCGTCCGTACGAAGGTACCCAGACCGCTAAACTGAAAGTTACCAAAGGTGGTCCGCTGCCGTTCGCTTGGGACATCCTGTCCCCGCAGTTCCAGTACGGTTCCAAAGCTTACGTTAAACACCCGGCTGACATCCCGGACTACCTGAAACTGTCCTTCCCGGAAGGTTTCAAATGGGAACGTGTTATGAACTTCGAAGACGGTGGTGTTGTTACCGTTACCCAGGACTCCTCCCTGCAAGACGGTGAGTTCATCTACAAAGTTAAACTGCGTGGTACCAACTTCCCGTCC…	TCTAGAGGTCACAATTAATTAAGTAAAAAAAAACCCCGCCCCTGACAGGGCGGGGTTTTTTTTTCTAATATGCGGCCGCGGCATCAAATAAAACGAAAGGCTCAGTCGAAAGACTGGGCCTTTCGTTTTATCTGTTGTTTGTCGGTGAACGCTCTCCTGAGTAGGACAAATCCGCCGCCCTAGA	ATTGAAAAAAAAAAAAAAAACCCGCCATATGGCGGGGCCCCGAAAGCAAGGACAAGGGCAAGGGACATGGAGCTCAAACAGAACAAAGAACAGATCACCAAACAGAACATCAACCGTAAAGGCGAAGAACTGTTTACCGGTGTGGTTCCGATTCTGGTGGAACTGGATGGTGATGTTAATGGTCATAAATTCAGCGTTCGTGGTGAAGGCGAAGGTGATGCCACGAATGGTAAACTGACCCTGAAATTTATCTGCACCACAGGTAAACTGCCGGTTCCGTGGCCGACCCTGGTTACCACCCTGACCTATGGTGTTCAGTGTTTCGCACGTTATCCGGATCATATGAAACAGCACGATTTCTTTAAAAGCGCCATGCCGGAAGGTTATGTTCAGGAACGT…	412	949	411	193	233	283	1.00097	0.692475	0.983882
178	ATTGAAAAAAAAAAAAAAAACCCGCCATATGGCGGGAAAACCGGAGAAGGGCCGCAGAGAGCAGGA	CTCACTCCATCCTAGGTACAGTGCTAGCATTGAAAAAAAAAAAAAAAACCCGCCATATGGCGGGAAAACCGGAGAAGGGCCGCAGAGAGCAGGAATGGAGCTCATACAGTATTGCGGATATAGAATTCTGGCTTCATCGAATCGACGTCAAATCCCGTCACATACACCAG	AAAAAGCCAGATTATTAATCCGGCTTTTTTATTATTTAGGATCCATTGACGGCTAGCTCAGTCCTAGGTACAGTGCTAGC	ATGGAGCTCAAACAGAACAAAGAACAGATCACCAAACAGAACATCAACCGTAAAGGCGAAGAACTGTTTACCGGTGTGGTTCCGATTCTGGTGGAACTGGATGGTGATGTTAATGGTCATAAATTCAGCGTTCGTGGTGAAGGCGAAGGTGATGCCACGAATGGTAAACTGACCCTGAAATTTATCTGCACCACAGGTAAACTGCCGGTTCCGTGGCCGACCCTGGTTACCACCCTGACCTATGGTGTTCAGTGTTTCGCACGTTATCCGGATCATATGAAACAGCACGATTTCTTTAAAAGCGCCATGCCGGAAGGTTATGTTCAGGAACGTACCATTAGCTTTAAAGATGACGGCACCTATAAAACCCGTGCCGAAGTTAAATTCGAAGGCGATACC…	TGGCTTCATCGAATC	GAATTCTGGCTTCATCGAATCGACGTCGCGCCCAACTCAGGGCGCTACCATAACTCTGATACTAAGTAGGTTTTT	ATGCTCGAGGCTTCCTCCGAAGACGTTATCAAAGAGTTCATGCGTTTCAAAGTTCGTATGGAAGGTTCCGTTAACGGTCACGAGTTCGAAATCGAAGGTGAAGGTGAAGGTCGTCCGTACGAAGGTACCCAGACCGCTAAACTGAAAGTTACCAAAGGTGGTCCGCTGCCGTTCGCTTGGGACATCCTGTCCCCGCAGTTCCAGTACGGTTCCAAAGCTTACGTTAAACACCCGGCTGACATCCCGGACTACCTGAAACTGTCCTTCCCGGAAGGTTTCAAATGGGAACGTGTTATGAACTTCGAAGACGGTGGTGTTGTTACCGTTACCCAGGACTCCTCCCTGCAAGACGGTGAGTTCATCTACAAAGTTAAACTGCGTGGTACCAACTTCCCGTCC…	TCTAGAGGTCACAATTAATTAAGTAAAAAAAAACCCCGCCCCTGACAGGGCGGGGTTTTTTTTTCTAATATGCGGCCGCGGCATCAAATAAAACGAAAGGCTCAGTCGAAAGACTGGGCCTTTCGTTTTATCTGTTGTTTGTCGGTGAACGCTCTCCTGAGTAGGACAAATCCGCCGCCCTAGA	ATTGAAAAAAAAAAAAAAAACCCGCCATATGGCGGGAAAACCGGAGAAGGGCCGCAGAGAGCAGGAATGGAGCTCAAACAGAACAAAGAACAGATCACCAAACAGAACATCAACCGTAAAGGCGAAGAACTGTTTACCGGTGTGGTTCCGATTCTGGTGGAACTGGATGGTGATGTTAATGGTCATAAATTCAGCGTTCGTGGTGAAGGCGAAGGTGATGCCACGAATGGTAAACTGACCCTGAAATTTATCTGCACCACAGGTAAACTGCCGGTTCCGTGGCCGACCCTGGTTACCACCCTGACCTATGGTGTTCAGTGTTTCGCACGTTATCCGGATCATATGAAACAGCACGATTTCTTTAAAAGCGCCATGCCGGAAGGTTATGTTCAGGAACGT…	1492	2775	1528	956	740	520	0.848849	0.816573	0.977361
179	ATTGAAAAAAAAAAAAAAAACCCGCCATATGGCGGGGAGGGCCGAGGAAGCCGGAAAAACCGAACG	CTCACTCCATCCTAGGTACAGTGCTAGCATTGAAAAAAAAAAAAAAAACCCGCCATATGGCGGGGAGGGCCGAGGAAGCCGGAAAAACCGAACGATGGAGCTCATACAGTATTGCGGATATAGAATTCGGAAACTCAAACTGGGACGTCAAATCCCGTCACATACACCAG	AAAAAGCCAGATTATTAATCCGGCTTTTTTATTATTTAGGATCCATTGACGGCTAGCTCAGTCCTAGGTACAGTGCTAGC	ATGGAGCTCAAACAGAACAAAGAACAGATCACCAAACAGAACATCAACCGTAAAGGCGAAGAACTGTTTACCGGTGTGGTTCCGATTCTGGTGGAACTGGATGGTGATGTTAATGGTCATAAATTCAGCGTTCGTGGTGAAGGCGAAGGTGATGCCACGAATGGTAAACTGACCCTGAAATTTATCTGCACCACAGGTAAACTGCCGGTTCCGTGGCCGACCCTGGTTACCACCCTGACCTATGGTGTTCAGTGTTTCGCACGTTATCCGGATCATATGAAACAGCACGATTTCTTTAAAAGCGCCATGCCGGAAGGTTATGTTCAGGAACGTACCATTAGCTTTAAAGATGACGGCACCTATAAAACCCGTGCCGAAGTTAAATTCGAAGGCGATACC…	GGAAACTCAAACTGG	GAATTCGGAAACTCAAACTGGGACGTCGCGCCCAACTCAGGGCGCTACCATAACTCTGATACTAAGTAGGTTTTT	ATGCTCGAGGCTTCCTCCGAAGACGTTATCAAAGAGTTCATGCGTTTCAAAGTTCGTATGGAAGGTTCCGTTAACGGTCACGAGTTCGAAATCGAAGGTGAAGGTGAAGGTCGTCCGTACGAAGGTACCCAGACCGCTAAACTGAAAGTTACCAAAGGTGGTCCGCTGCCGTTCGCTTGGGACATCCTGTCCCCGCAGTTCCAGTACGGTTCCAAAGCTTACGTTAAACACCCGGCTGACATCCCGGACTACCTGAAACTGTCCTTCCCGGAAGGTTTCAAATGGGAACGTGTTATGAACTTCGAAGACGGTGGTGTTGTTACCGTTACCCAGGACTCCTCCCTGCAAGACGGTGAGTTCATCTACAAAGTTAAACTGCGTGGTACCAACTTCCCGTCC…	TCTAGAGGTCACAATTAATTAAGTAAAAAAAAACCCCGCCCCTGACAGGGCGGGGTTTTTTTTTCTAATATGCGGCCGCGGCATCAAATAAAACGAAAGGCTCAGTCGAAAGACTGGGCCTTTCGTTTTATCTGTTGTTTGTCGGTGAACGCTCTCCTGAGTAGGACAAATCCGCCGCCCTAGA	ATTGAAAAAAAAAAAAAAAACCCGCCATATGGCGGGGAGGGCCGAGGAAGCCGGAAAAACCGAACGATGGAGCTCAAACAGAACAAAGAACAGATCACCAAACAGAACATCAACCGTAAAGGCGAAGAACTGTTTACCGGTGTGGTTCCGATTCTGGTGGAACTGGATGGTGATGTTAATGGTCATAAATTCAGCGTTCGTGGTGAAGGCGAAGGTGATGCCACGAATGGTAAACTGACCCTGAAATTTATCTGCACCACAGGTAAACTGCCGGTTCCGTGGCCGACCCTGGTTACCACCCTGACCTATGGTGTTCAGTGTTTCGCACGTTATCCGGATCATATGAAACAGCACGATTTCTTTAAAAGCGCCATGCCGGAAGGTTATGTTCAGGAACGT…	211	156	107	101	56	236	0.661821	1.04733	0.89602
180	ATTGAAAAAAAAAAAAAAAACCCGCCATATGGCGGGCAACGGACCCAAAACGAGGCGAAGCCCGAA	CTCACTCCATCCTAGGTACAGTGCTAGCATTGAAAAAAAAAAAAAAAACCCGCCATATGGCGGGCAACGGACCCAAAACGAGGCGAAGCCCGAAATGGAGCTCATACAGTATTGCGGATATAGAATTCTGCTCAATCAAGCGGGACGTCAAATCCCGTCACATACACCAG	AAAAAGCCAGATTATTAATCCGGCTTTTTTATTATTTAGGATCCATTGACGGCTAGCTCAGTCCTAGGTACAGTGCTAGC	ATGGAGCTCAAACAGAACAAAGAACAGATCACCAAACAGAACATCAACCGTAAAGGCGAAGAACTGTTTACCGGTGTGGTTCCGATTCTGGTGGAACTGGATGGTGATGTTAATGGTCATAAATTCAGCGTTCGTGGTGAAGGCGAAGGTGATGCCACGAATGGTAAACTGACCCTGAAATTTATCTGCACCACAGGTAAACTGCCGGTTCCGTGGCCGACCCTGGTTACCACCCTGACCTATGGTGTTCAGTGTTTCGCACGTTATCCGGATCATATGAAACAGCACGATTTCTTTAAAAGCGCCATGCCGGAAGGTTATGTTCAGGAACGTACCATTAGCTTTAAAGATGACGGCACCTATAAAACCCGTGCCGAAGTTAAATTCGAAGGCGATACC…	TGCTCAATCAAGCGG	GAATTCTGCTCAATCAAGCGGGACGTCGCGCCCAACTCAGGGCGCTACCATAACTCTGATACTAAGTAGGTTTTT	ATGCTCGAGGCTTCCTCCGAAGACGTTATCAAAGAGTTCATGCGTTTCAAAGTTCGTATGGAAGGTTCCGTTAACGGTCACGAGTTCGAAATCGAAGGTGAAGGTGAAGGTCGTCCGTACGAAGGTACCCAGACCGCTAAACTGAAAGTTACCAAAGGTGGTCCGCTGCCGTTCGCTTGGGACATCCTGTCCCCGCAGTTCCAGTACGGTTCCAAAGCTTACGTTAAACACCCGGCTGACATCCCGGACTACCTGAAACTGTCCTTCCCGGAAGGTTTCAAATGGGAACGTGTTATGAACTTCGAAGACGGTGGTGTTGTTACCGTTACCCAGGACTCCTCCCTGCAAGACGGTGAGTTCATCTACAAAGTTAAACTGCGTGGTACCAACTTCCCGTCC…	TCTAGAGGTCACAATTAATTAAGTAAAAAAAAACCCCGCCCCTGACAGGGCGGGGTTTTTTTTTCTAATATGCGGCCGCGGCATCAAATAAAACGAAAGGCTCAGTCGAAAGACTGGGCCTTTCGTTTTATCTGTTGTTTGTCGGTGAACGCTCTCCTGAGTAGGACAAATCCGCCGCCCTAGA	ATTGAAAAAAAAAAAAAAAACCCGCCATATGGCGGGCAACGGACCCAAAACGAGGCGAAGCCCGAAATGGAGCTCAAACAGAACAAAGAACAGATCACCAAACAGAACATCAACCGTAAAGGCGAAGAACTGTTTACCGGTGTGGTTCCGATTCTGGTGGAACTGGATGGTGATGTTAATGGTCATAAATTCAGCGTTCGTGGTGAAGGCGAAGGTGATGCCACGAATGGTAAACTGACCCTGAAATTTATCTGCACCACAGGTAAACTGCCGGTTCCGTGGCCGACCCTGGTTACCACCCTGACCTATGGTGTTCAGTGTTTCGCACGTTATCCGGATCATATGAAACAGCACGATTTCTTTAAAAGCGCCATGCCGGAAGGTTATGTTCAGGAACGT…	967	150	373	113	3	134	0.294003	2.35762	0.937445
181	ATTGAAAAAAAAAAAAAAAACCCGCCATATGGCGGGGCAACCAAGCAAGGGGGGAAAGACGCGAAC	CTCACTCCATCCTAGGTACAGTGCTAGCATTGAAAAAAAAAAAAAAAACCCGCCATATGGCGGGGCAACCAAGCAAGGGGGGAAAGACGCGAACATGGAGCTCATACAGTATTGCGGATATAGAATTCCAAACTTAAAACCTTGACGTCAAATCCCGTCACATACACCAG	AAAAAGCCAGATTATTAATCCGGCTTTTTTATTATTTAGGATCCATTGACGGCTAGCTCAGTCCTAGGTACAGTGCTAGC	ATGGAGCTCAAACAGAACAAAGAACAGATCACCAAACAGAACATCAACCGTAAAGGCGAAGAACTGTTTACCGGTGTGGTTCCGATTCTGGTGGAACTGGATGGTGATGTTAATGGTCATAAATTCAGCGTTCGTGGTGAAGGCGAAGGTGATGCCACGAATGGTAAACTGACCCTGAAATTTATCTGCACCACAGGTAAACTGCCGGTTCCGTGGCCGACCCTGGTTACCACCCTGACCTATGGTGTTCAGTGTTTCGCACGTTATCCGGATCATATGAAACAGCACGATTTCTTTAAAAGCGCCATGCCGGAAGGTTATGTTCAGGAACGTACCATTAGCTTTAAAGATGACGGCACCTATAAAACCCGTGCCGAAGTTAAATTCGAAGGCGATACC…	CAAACTTAAAACCTT	GAATTCCAAACTTAAAACCTTGACGTCGCGCCCAACTCAGGGCGCTACCATAACTCTGATACTAAGTAGGTTTTT	ATGCTCGAGGCTTCCTCCGAAGACGTTATCAAAGAGTTCATGCGTTTCAAAGTTCGTATGGAAGGTTCCGTTAACGGTCACGAGTTCGAAATCGAAGGTGAAGGTGAAGGTCGTCCGTACGAAGGTACCCAGACCGCTAAACTGAAAGTTACCAAAGGTGGTCCGCTGCCGTTCGCTTGGGACATCCTGTCCCCGCAGTTCCAGTACGGTTCCAAAGCTTACGTTAAACACCCGGCTGACATCCCGGACTACCTGAAACTGTCCTTCCCGGAAGGTTTCAAATGGGAACGTGTTATGAACTTCGAAGACGGTGGTGTTGTTACCGTTACCCAGGACTCCTCCCTGCAAGACGGTGAGTTCATCTACAAAGTTAAACTGCGTGGTACCAACTTCCCGTCC…	TCTAGAGGTCACAATTAATTAAGTAAAAAAAAACCCCGCCCCTGACAGGGCGGGGTTTTTTTTTCTAATATGCGGCCGCGGCATCAAATAAAACGAAAGGCTCAGTCGAAAGACTGGGCCTTTCGTTTTATCTGTTGTTTGTCGGTGAACGCTCTCCTGAGTAGGACAAATCCGCCGCCCTAGA	ATTGAAAAAAAAAAAAAAAACCCGCCATATGGCGGGGCAACCAAGCAAGGGGGGAAAGACGCGAACATGGAGCTCAAACAGAACAAAGAACAGATCACCAAACAGAACATCAACCGTAAAGGCGAAGAACTGTTTACCGGTGTGGTTCCGATTCTGGTGGAACTGGATGGTGATGTTAATGGTCATAAATTCAGCGTTCGTGGTGAAGGCGAAGGTGATGCCACGAATGGTAAACTGACCCTGAAATTTATCTGCACCACAGGTAAACTGCCGGTTCCGTGGCCGACCCTGGTTACCACCCTGACCTATGGTGTTCAGTGTTTCGCACGTTATCCGGATCATATGAAACAGCACGATTTCTTTAAAAGCGCCATGCCGGAAGGTTATGTTCAGGAACGT…	18	468	853	554	197	659	0.272506	2.54361	0.955385
182	ATTGAAAAAAAAAAAAAAAACCCGCCATATGGCGGGCCGGAAACGACGCGAGGACGAGGGGGAGCC	CTCACTCCATCCTAGGTACAGTGCTAGCATTGAAAAAAAAAAAAAAAACCCGCCATATGGCGGGCCGGAAACGACGCGAGGACGAGGGGGAGCCATGGAGCTCATACAGTATTGCGGATATAGAATTCTATTGCCTGATGCCGGACGTCAAATCCCGTCACATACACCAG	AAAAAGCCAGATTATTAATCCGGCTTTTTTATTATTTAGGATCCATTGACGGCTAGCTCAGTCCTAGGTACAGTGCTAGC	ATGGAGCTCAAACAGAACAAAGAACAGATCACCAAACAGAACATCAACCGTAAAGGCGAAGAACTGTTTACCGGTGTGGTTCCGATTCTGGTGGAACTGGATGGTGATGTTAATGGTCATAAATTCAGCGTTCGTGGTGAAGGCGAAGGTGATGCCACGAATGGTAAACTGACCCTGAAATTTATCTGCACCACAGGTAAACTGCCGGTTCCGTGGCCGACCCTGGTTACCACCCTGACCTATGGTGTTCAGTGTTTCGCACGTTATCCGGATCATATGAAACAGCACGATTTCTTTAAAAGCGCCATGCCGGAAGGTTATGTTCAGGAACGTACCATTAGCTTTAAAGATGACGGCACCTATAAAACCCGTGCCGAAGTTAAATTCGAAGGCGATACC…	TATTGCCTGATGCCG	GAATTCTATTGCCTGATGCCGGACGTCGCGCCCAACTCAGGGCGCTACCATAACTCTGATACTAAGTAGGTTTTT	ATGCTCGAGGCTTCCTCCGAAGACGTTATCAAAGAGTTCATGCGTTTCAAAGTTCGTATGGAAGGTTCCGTTAACGGTCACGAGTTCGAAATCGAAGGTGAAGGTGAAGGTCGTCCGTACGAAGGTACCCAGACCGCTAAACTGAAAGTTACCAAAGGTGGTCCGCTGCCGTTCGCTTGGGACATCCTGTCCCCGCAGTTCCAGTACGGTTCCAAAGCTTACGTTAAACACCCGGCTGACATCCCGGACTACCTGAAACTGTCCTTCCCGGAAGGTTTCAAATGGGAACGTGTTATGAACTTCGAAGACGGTGGTGTTGTTACCGTTACCCAGGACTCCTCCCTGCAAGACGGTGAGTTCATCTACAAAGTTAAACTGCGTGGTACCAACTTCCCGTCC…	TCTAGAGGTCACAATTAATTAAGTAAAAAAAAACCCCGCCCCTGACAGGGCGGGGTTTTTTTTTCTAATATGCGGCCGCGGCATCAAATAAAACGAAAGGCTCAGTCGAAAGACTGGGCCTTTCGTTTTATCTGTTGTTTGTCGGTGAACGCTCTCCTGAGTAGGACAAATCCGCCGCCCTAGA	ATTGAAAAAAAAAAAAAAAACCCGCCATATGGCGGGCCGGAAACGACGCGAGGACGAGGGGGAGCCATGGAGCTCAAACAGAACAAAGAACAGATCACCAAACAGAACATCAACCGTAAAGGCGAAGAACTGTTTACCGGTGTGGTTCCGATTCTGGTGGAACTGGATGGTGATGTTAATGGTCATAAATTCAGCGTTCGTGGTGAAGGCGAAGGTGATGCCACGAATGGTAAACTGACCCTGAAATTTATCTGCACCACAGGTAAACTGCCGGTTCCGTGGCCGACCCTGGTTACCACCCTGACCTATGGTGTTCAGTGTTTCGCACGTTATCCGGATCATATGAAACAGCACGATTTCTTTAAAAGCGCCATGCCGGAAGGTTATGTTCAGGAACGT…	2	6	6	6	3	7	0		0
183	ATTGAAAAAAAAAAAAAAAACCCGCCATATGGCGGGGGAGGCAACGCGGAAACACCCGCAAGCCAG	CTCACTCCATCCTAGGTACAGTGCTAGCATTGAAAAAAAAAAAAAAAACCCGCCATATGGCGGGGGAGGCAACGCGGAAACACCCGCAAGCCAGATGGAGCTCATACAGTATTGCGGATATAGAATTCTTGGCACCATAAGATGACGTCAAATCCCGTCACATACACCAG	AAAAAGCCAGATTATTAATCCGGCTTTTTTATTATTTAGGATCCATTGACGGCTAGCTCAGTCCTAGGTACAGTGCTAGC	ATGGAGCTCAAACAGAACAAAGAACAGATCACCAAACAGAACATCAACCGTAAAGGCGAAGAACTGTTTACCGGTGTGGTTCCGATTCTGGTGGAACTGGATGGTGATGTTAATGGTCATAAATTCAGCGTTCGTGGTGAAGGCGAAGGTGATGCCACGAATGGTAAACTGACCCTGAAATTTATCTGCACCACAGGTAAACTGCCGGTTCCGTGGCCGACCCTGGTTACCACCCTGACCTATGGTGTTCAGTGTTTCGCACGTTATCCGGATCATATGAAACAGCACGATTTCTTTAAAAGCGCCATGCCGGAAGGTTATGTTCAGGAACGTACCATTAGCTTTAAAGATGACGGCACCTATAAAACCCGTGCCGAAGTTAAATTCGAAGGCGATACC…	TTGGCACCATAAGAT	GAATTCTTGGCACCATAAGATGACGTCGCGCCCAACTCAGGGCGCTACCATAACTCTGATACTAAGTAGGTTTTT	ATGCTCGAGGCTTCCTCCGAAGACGTTATCAAAGAGTTCATGCGTTTCAAAGTTCGTATGGAAGGTTCCGTTAACGGTCACGAGTTCGAAATCGAAGGTGAAGGTGAAGGTCGTCCGTACGAAGGTACCCAGACCGCTAAACTGAAAGTTACCAAAGGTGGTCCGCTGCCGTTCGCTTGGGACATCCTGTCCCCGCAGTTCCAGTACGGTTCCAAAGCTTACGTTAAACACCCGGCTGACATCCCGGACTACCTGAAACTGTCCTTCCCGGAAGGTTTCAAATGGGAACGTGTTATGAACTTCGAAGACGGTGGTGTTGTTACCGTTACCCAGGACTCCTCCCTGCAAGACGGTGAGTTCATCTACAAAGTTAAACTGCGTGGTACCAACTTCCCGTCC…	TCTAGAGGTCACAATTAATTAAGTAAAAAAAAACCCCGCCCCTGACAGGGCGGGGTTTTTTTTTCTAATATGCGGCCGCGGCATCAAATAAAACGAAAGGCTCAGTCGAAAGACTGGGCCTTTCGTTTTATCTGTTGTTTGTCGGTGAACGCTCTCCTGAGTAGGACAAATCCGCCGCCCTAGA	ATTGAAAAAAAAAAAAAAAACCCGCCATATGGCGGGGGAGGCAACGCGGAAACACCCGCAAGCCAGATGGAGCTCAAACAGAACAAAGAACAGATCACCAAACAGAACATCAACCGTAAAGGCGAAGAACTGTTTACCGGTGTGGTTCCGATTCTGGTGGAACTGGATGGTGATGTTAATGGTCATAAATTCAGCGTTCGTGGTGAAGGCGAAGGTGATGCCACGAATGGTAAACTGACCCTGAAATTTATCTGCACCACAGGTAAACTGCCGGTTCCGTGGCCGACCCTGGTTACCACCCTGACCTATGGTGTTCAGTGTTTCGCACGTTATCCGGATCATATGAAACAGCACGATTTCTTTAAAAGCGCCATGCCGGAAGGTTATGTTCAGGAACGT…	1080	2013	1262	703	415	457	0.792535	0.874595	0.984585
184	ATTGAAAAAAAAAAAAAAAACCCGCCATATGGCGGGAGAGGGGCGGAGCCACGCGCCCAACAGAGG	CTCACTCCATCCTAGGTACAGTGCTAGCATTGAAAAAAAAAAAAAAAACCCGCCATATGGCGGGAGAGGGGCGGAGCCACGCGCCCAACAGAGGATGGAGCTCATACAGTATTGCGGATATAGAATTCTTTCGCGTACCAAGAGACGTCAAATCCCGTCACATACACCAG	AAAAAGCCAGATTATTAATCCGGCTTTTTTATTATTTAGGATCCATTGACGGCTAGCTCAGTCCTAGGTACAGTGCTAGC	ATGGAGCTCAAACAGAACAAAGAACAGATCACCAAACAGAACATCAACCGTAAAGGCGAAGAACTGTTTACCGGTGTGGTTCCGATTCTGGTGGAACTGGATGGTGATGTTAATGGTCATAAATTCAGCGTTCGTGGTGAAGGCGAAGGTGATGCCACGAATGGTAAACTGACCCTGAAATTTATCTGCACCACAGGTAAACTGCCGGTTCCGTGGCCGACCCTGGTTACCACCCTGACCTATGGTGTTCAGTGTTTCGCACGTTATCCGGATCATATGAAACAGCACGATTTCTTTAAAAGCGCCATGCCGGAAGGTTATGTTCAGGAACGTACCATTAGCTTTAAAGATGACGGCACCTATAAAACCCGTGCCGAAGTTAAATTCGAAGGCGATACC…	TTTCGCGTACCAAGA	GAATTCTTTCGCGTACCAAGAGACGTCGCGCCCAACTCAGGGCGCTACCATAACTCTGATACTAAGTAGGTTTTT	ATGCTCGAGGCTTCCTCCGAAGACGTTATCAAAGAGTTCATGCGTTTCAAAGTTCGTATGGAAGGTTCCGTTAACGGTCACGAGTTCGAAATCGAAGGTGAAGGTGAAGGTCGTCCGTACGAAGGTACCCAGACCGCTAAACTGAAAGTTACCAAAGGTGGTCCGCTGCCGTTCGCTTGGGACATCCTGTCCCCGCAGTTCCAGTACGGTTCCAAAGCTTACGTTAAACACCCGGCTGACATCCCGGACTACCTGAAACTGTCCTTCCCGGAAGGTTTCAAATGGGAACGTGTTATGAACTTCGAAGACGGTGGTGTTGTTACCGTTACCCAGGACTCCTCCCTGCAAGACGGTGAGTTCATCTACAAAGTTAAACTGCGTGGTACCAACTTCCCGTCC…	TCTAGAGGTCACAATTAATTAAGTAAAAAAAAACCCCGCCCCTGACAGGGCGGGGTTTTTTTTTCTAATATGCGGCCGCGGCATCAAATAAAACGAAAGGCTCAGTCGAAAGACTGGGCCTTTCGTTTTATCTGTTGTTTGTCGGTGAACGCTCTCCTGAGTAGGACAAATCCGCCGCCCTAGA	ATTGAAAAAAAAAAAAAAAACCCGCCATATGGCGGGAGAGGGGCGGAGCCACGCGCCCAACAGAGGATGGAGCTCAAACAGAACAAAGAACAGATCACCAAACAGAACATCAACCGTAAAGGCGAAGAACTGTTTACCGGTGTGGTTCCGATTCTGGTGGAACTGGATGGTGATGTTAATGGTCATAAATTCAGCGTTCGTGGTGAAGGCGAAGGTGATGCCACGAATGGTAAACTGACCCTGAAATTTATCTGCACCACAGGTAAACTGCCGGTTCCGTGGCCGACCCTGGTTACCACCCTGACCTATGGTGTTCAGTGTTTCGCACGTTATCCGGATCATATGAAACAGCACGATTTCTTTAAAAGCGCCATGCCGGAAGGTTATGTTCAGGAACGT…	101	96	78	39	4	4	0		0
185	ATTCAAAAAAAAAAAAAAAACCCGCCATATGGCGGGACACAACGCGGAGCCGGGGAGCCGGAGGCG	CTCACTCCATCCTAGGTACAGTGCTAGCATTCAAAAAAAAAAAAAAAACCCGCCATATGGCGGGACACAACGCGGAGCCGGGGAGCCGGAGGCGATGGAGCTCATACAGTATTGCGGATATAGAATTCACCCAAGGTGCGGCTGACGTCAAATCCCGTCACATACACCAG	AAAAAGCCAGATTATTAATCCGGCTTTTTTATTATTTAGGATCCATTGACGGCTAGCTCAGTCCTAGGTACAGTGCTAGC	ATGGAGCTCAAACAGAACAAAGAACAGATCACCAAACAGAACATCAACCGTAAAGGCGAAGAACTGTTTACCGGTGTGGTTCCGATTCTGGTGGAACTGGATGGTGATGTTAATGGTCATAAATTCAGCGTTCGTGGTGAAGGCGAAGGTGATGCCACGAATGGTAAACTGACCCTGAAATTTATCTGCACCACAGGTAAACTGCCGGTTCCGTGGCCGACCCTGGTTACCACCCTGACCTATGGTGTTCAGTGTTTCGCACGTTATCCGGATCATATGAAACAGCACGATTTCTTTAAAAGCGCCATGCCGGAAGGTTATGTTCAGGAACGTACCATTAGCTTTAAAGATGACGGCACCTATAAAACCCGTGCCGAAGTTAAATTCGAAGGCGATACC…	ACCCAAGGTGCGGCT	GAATTCACCCAAGGTGCGGCTGACGTCGCGCCCAACTCAGGGCGCTACCATAACTCTGATACTAAGTAGGTTTTT	ATGCTCGAGGCTTCCTCCGAAGACGTTATCAAAGAGTTCATGCGTTTCAAAGTTCGTATGGAAGGTTCCGTTAACGGTCACGAGTTCGAAATCGAAGGTGAAGGTGAAGGTCGTCCGTACGAAGGTACCCAGACCGCTAAACTGAAAGTTACCAAAGGTGGTCCGCTGCCGTTCGCTTGGGACATCCTGTCCCCGCAGTTCCAGTACGGTTCCAAAGCTTACGTTAAACACCCGGCTGACATCCCGGACTACCTGAAACTGTCCTTCCCGGAAGGTTTCAAATGGGAACGTGTTATGAACTTCGAAGACGGTGGTGTTGTTACCGTTACCCAGGACTCCTCCCTGCAAGACGGTGAGTTCATCTACAAAGTTAAACTGCGTGGTACCAACTTCCCGTCC…	TCTAGAGGTCACAATTAATTAAGTAAAAAAAAACCCCGCCCCTGACAGGGCGGGGTTTTTTTTTCTAATATGCGGCCGCGGCATCAAATAAAACGAAAGGCTCAGTCGAAAGACTGGGCCTTTCGTTTTATCTGTTGTTTGTCGGTGAACGCTCTCCTGAGTAGGACAAATCCGCCGCCCTAGA	ATTCAAAAAAAAAAAAAAAACCCGCCATATGGCGGGACACAACGCGGAGCCGGGGAGCCGGAGGCGATGGAGCTCAAACAGAACAAAGAACAGATCACCAAACAGAACATCAACCGTAAAGGCGAAGAACTGTTTACCGGTGTGGTTCCGATTCTGGTGGAACTGGATGGTGATGTTAATGGTCATAAATTCAGCGTTCGTGGTGAAGGCGAAGGTGATGCCACGAATGGTAAACTGACCCTGAAATTTATCTGCACCACAGGTAAACTGCCGGTTCCGTGGCCGACCCTGGTTACCACCCTGACCTATGGTGTTCAGTGTTTCGCACGTTATCCGGATCATATGAAACAGCACGATTTCTTTAAAAGCGCCATGCCGGAAGGTTATGTTCAGGAACGT…	1822	1762	1216	612	517	3601	0.749084	0.925327	0.902591
186	ATTCAAAAAAAAAAAAAAAACCCGCCATATGGCGGGCCACAGACCGCAGCGAGGCCCGGCGGCCGC	CTCACTCCATCCTAGGTACAGTGCTAGCATTCAAAAAAAAAAAAAAAACCCGCCATATGGCGGGCCACAGACCGCAGCGAGGCCCGGCGGCCGCATGGAGCTCATACAGTATTGCGGATATAGAATTCTTTATGCAATCAATGGACGTCAAATCCCGTCACATACACCAG	AAAAAGCCAGATTATTAATCCGGCTTTTTTATTATTTAGGATCCATTGACGGCTAGCTCAGTCCTAGGTACAGTGCTAGC	ATGGAGCTCAAACAGAACAAAGAACAGATCACCAAACAGAACATCAACCGTAAAGGCGAAGAACTGTTTACCGGTGTGGTTCCGATTCTGGTGGAACTGGATGGTGATGTTAATGGTCATAAATTCAGCGTTCGTGGTGAAGGCGAAGGTGATGCCACGAATGGTAAACTGACCCTGAAATTTATCTGCACCACAGGTAAACTGCCGGTTCCGTGGCCGACCCTGGTTACCACCCTGACCTATGGTGTTCAGTGTTTCGCACGTTATCCGGATCATATGAAACAGCACGATTTCTTTAAAAGCGCCATGCCGGAAGGTTATGTTCAGGAACGTACCATTAGCTTTAAAGATGACGGCACCTATAAAACCCGTGCCGAAGTTAAATTCGAAGGCGATACC…	TTTATGCAATCAATG	GAATTCTTTATGCAATCAATGGACGTCGCGCCCAACTCAGGGCGCTACCATAACTCTGATACTAAGTAGGTTTTT	ATGCTCGAGGCTTCCTCCGAAGACGTTATCAAAGAGTTCATGCGTTTCAAAGTTCGTATGGAAGGTTCCGTTAACGGTCACGAGTTCGAAATCGAAGGTGAAGGTGAAGGTCGTCCGTACGAAGGTACCCAGACCGCTAAACTGAAAGTTACCAAAGGTGGTCCGCTGCCGTTCGCTTGGGACATCCTGTCCCCGCAGTTCCAGTACGGTTCCAAAGCTTACGTTAAACACCCGGCTGACATCCCGGACTACCTGAAACTGTCCTTCCCGGAAGGTTTCAAATGGGAACGTGTTATGAACTTCGAAGACGGTGGTGTTGTTACCGTTACCCAGGACTCCTCCCTGCAAGACGGTGAGTTCATCTACAAAGTTAAACTGCGTGGTACCAACTTCCCGTCC…	TCTAGAGGTCACAATTAATTAAGTAAAAAAAAACCCCGCCCCTGACAGGGCGGGGTTTTTTTTTCTAATATGCGGCCGCGGCATCAAATAAAACGAAAGGCTCAGTCGAAAGACTGGGCCTTTCGTTTTATCTGTTGTTTGTCGGTGAACGCTCTCCTGAGTAGGACAAATCCGCCGCCCTAGA	ATTCAAAAAAAAAAAAAAAACCCGCCATATGGCGGGCCACAGACCGCAGCGAGGCCCGGCGGCCGCATGGAGCTCAAACAGAACAAAGAACAGATCACCAAACAGAACATCAACCGTAAAGGCGAAGAACTGTTTACCGGTGTGGTTCCGATTCTGGTGGAACTGGATGGTGATGTTAATGGTCATAAATTCAGCGTTCGTGGTGAAGGCGAAGGTGATGCCACGAATGGTAAACTGACCCTGAAATTTATCTGCACCACAGGTAAACTGCCGGTTCCGTGGCCGACCCTGGTTACCACCCTGACCTATGGTGTTCAGTGTTTCGCACGTTATCCGGATCATATGAAACAGCACGATTTCTTTAAAAGCGCCATGCCGGAAGGTTATGTTCAGGAACGT…	1522	1450	635	571	383	301	0.936937	0.739801	0.971723
187	ATTCAAAAAAAAAAAAAAAACCCGCCATATGGCGGGAAAAAACCCCCCACCGACAGCAAACGACAA	CTCACTCCATCCTAGGTACAGTGCTAGCATTCAAAAAAAAAAAAAAAACCCGCCATATGGCGGGAAAAAACCCCCCACCGACAGCAAACGACAAATGGAGCTCATACAGTATTGCGGATATAGAATTCGACCATTCACCAAAGGACGTCAAATCCCGTCACATACACCAG	AAAAAGCCAGATTATTAATCCGGCTTTTTTATTATTTAGGATCCATTGACGGCTAGCTCAGTCCTAGGTACAGTGCTAGC	ATGGAGCTCAAACAGAACAAAGAACAGATCACCAAACAGAACATCAACCGTAAAGGCGAAGAACTGTTTACCGGTGTGGTTCCGATTCTGGTGGAACTGGATGGTGATGTTAATGGTCATAAATTCAGCGTTCGTGGTGAAGGCGAAGGTGATGCCACGAATGGTAAACTGACCCTGAAATTTATCTGCACCACAGGTAAACTGCCGGTTCCGTGGCCGACCCTGGTTACCACCCTGACCTATGGTGTTCAGTGTTTCGCACGTTATCCGGATCATATGAAACAGCACGATTTCTTTAAAAGCGCCATGCCGGAAGGTTATGTTCAGGAACGTACCATTAGCTTTAAAGATGACGGCACCTATAAAACCCGTGCCGAAGTTAAATTCGAAGGCGATACC…	GACCATTCACCAAAG	GAATTCGACCATTCACCAAAGGACGTCGCGCCCAACTCAGGGCGCTACCATAACTCTGATACTAAGTAGGTTTTT	ATGCTCGAGGCTTCCTCCGAAGACGTTATCAAAGAGTTCATGCGTTTCAAAGTTCGTATGGAAGGTTCCGTTAACGGTCACGAGTTCGAAATCGAAGGTGAAGGTGAAGGTCGTCCGTACGAAGGTACCCAGACCGCTAAACTGAAAGTTACCAAAGGTGGTCCGCTGCCGTTCGCTTGGGACATCCTGTCCCCGCAGTTCCAGTACGGTTCCAAAGCTTACGTTAAACACCCGGCTGACATCCCGGACTACCTGAAACTGTCCTTCCCGGAAGGTTTCAAATGGGAACGTGTTATGAACTTCGAAGACGGTGGTGTTGTTACCGTTACCCAGGACTCCTCCCTGCAAGACGGTGAGTTCATCTACAAAGTTAAACTGCGTGGTACCAACTTCCCGTCC…	TCTAGAGGTCACAATTAATTAAGTAAAAAAAAACCCCGCCCCTGACAGGGCGGGGTTTTTTTTTCTAATATGCGGCCGCGGCATCAAATAAAACGAAAGGCTCAGTCGAAAGACTGGGCCTTTCGTTTTATCTGTTGTTTGTCGGTGAACGCTCTCCTGAGTAGGACAAATCCGCCGCCCTAGA	ATTCAAAAAAAAAAAAAAAACCCGCCATATGGCGGGAAAAAACCCCCCACCGACAGCAAACGACAAATGGAGCTCAAACAGAACAAAGAACAGATCACCAAACAGAACATCAACCGTAAAGGCGAAGAACTGTTTACCGGTGTGGTTCCGATTCTGGTGGAACTGGATGGTGATGTTAATGGTCATAAATTCAGCGTTCGTGGTGAAGGCGAAGGTGATGCCACGAATGGTAAACTGACCCTGAAATTTATCTGCACCACAGGTAAACTGCCGGTTCCGTGGCCGACCCTGGTTACCACCCTGACCTATGGTGTTCAGTGTTTCGCACGTTATCCGGATCATATGAAACAGCACGATTTCTTTAAAAGCGCCATGCCGGAAGGTTATGTTCAGGAACGT…	365	574	170	93	80	561	1.1958	0.579651	0.980028
188	ATTCAAAAAAAAAAAAAAAACCCGCCATATGGCGGGCAGAAAGCGAAACGCGCACGCCACGAGGCA	CTCACTCCATCCTAGGTACAGTGCTAGCATTCAAAAAAAAAAAAAAAACCCGCCATATGGCGGGCAGAAAGCGAAACGCGCACGCCACGAGGCAATGGAGCTCATACAGTATTGCGGATATAGAATTCATAGCTATTGAGGTAGACGTCAAATCCCGTCACATACACCAG	AAAAAGCCAGATTATTAATCCGGCTTTTTTATTATTTAGGATCCATTGACGGCTAGCTCAGTCCTAGGTACAGTGCTAGC	ATGGAGCTCAAACAGAACAAAGAACAGATCACCAAACAGAACATCAACCGTAAAGGCGAAGAACTGTTTACCGGTGTGGTTCCGATTCTGGTGGAACTGGATGGTGATGTTAATGGTCATAAATTCAGCGTTCGTGGTGAAGGCGAAGGTGATGCCACGAATGGTAAACTGACCCTGAAATTTATCTGCACCACAGGTAAACTGCCGGTTCCGTGGCCGACCCTGGTTACCACCCTGACCTATGGTGTTCAGTGTTTCGCACGTTATCCGGATCATATGAAACAGCACGATTTCTTTAAAAGCGCCATGCCGGAAGGTTATGTTCAGGAACGTACCATTAGCTTTAAAGATGACGGCACCTATAAAACCCGTGCCGAAGTTAAATTCGAAGGCGATACC…	ATAGCTATTGAGGTA	GAATTCATAGCTATTGAGGTAGACGTCGCGCCCAACTCAGGGCGCTACCATAACTCTGATACTAAGTAGGTTTTT	ATGCTCGAGGCTTCCTCCGAAGACGTTATCAAAGAGTTCATGCGTTTCAAAGTTCGTATGGAAGGTTCCGTTAACGGTCACGAGTTCGAAATCGAAGGTGAAGGTGAAGGTCGTCCGTACGAAGGTACCCAGACCGCTAAACTGAAAGTTACCAAAGGTGGTCCGCTGCCGTTCGCTTGGGACATCCTGTCCCCGCAGTTCCAGTACGGTTCCAAAGCTTACGTTAAACACCCGGCTGACATCCCGGACTACCTGAAACTGTCCTTCCCGGAAGGTTTCAAATGGGAACGTGTTATGAACTTCGAAGACGGTGGTGTTGTTACCGTTACCCAGGACTCCTCCCTGCAAGACGGTGAGTTCATCTACAAAGTTAAACTGCGTGGTACCAACTTCCCGTCC…	TCTAGAGGTCACAATTAATTAAGTAAAAAAAAACCCCGCCCCTGACAGGGCGGGGTTTTTTTTTCTAATATGCGGCCGCGGCATCAAATAAAACGAAAGGCTCAGTCGAAAGACTGGGCCTTTCGTTTTATCTGTTGTTTGTCGGTGAACGCTCTCCTGAGTAGGACAAATCCGCCGCCCTAGA	ATTCAAAAAAAAAAAAAAAACCCGCCATATGGCGGGCAGAAAGCGAAACGCGCACGCCACGAGGCAATGGAGCTCAAACAGAACAAAGAACAGATCACCAAACAGAACATCAACCGTAAAGGCGAAGAACTGTTTACCGGTGTGGTTCCGATTCTGGTGGAACTGGATGGTGATGTTAATGGTCATAAATTCAGCGTTCGTGGTGAAGGCGAAGGTGATGCCACGAATGGTAAACTGACCCTGAAATTTATCTGCACCACAGGTAAACTGCCGGTTCCGTGGCCGACCCTGGTTACCACCCTGACCTATGGTGTTCAGTGTTTCGCACGTTATCCGGATCATATGAAACAGCACGATTTCTTTAAAAGCGCCATGCCGGAAGGTTATGTTCAGGAACGT…	1187	844	299	274	63	636	1.06039	0.653673	0.981113
189	ATTCAAAAAAAAAAAAAAAACCCGCCATATGGCGGGCAGCACCCAAAAGGAAGAGGACGCAGCGCG	CTCACTCCATCCTAGGTACAGTGCTAGCATTCAAAAAAAAAAAAAAAACCCGCCATATGGCGGGCAGCACCCAAAAGGAAGAGGACGCAGCGCGATGGAGCTCATACAGTATTGCGGATATAGAATTCCCTTCAGGACGACACGACGTCAAATCCCGTCACATACACCAG	AAAAAGCCAGATTATTAATCCGGCTTTTTTATTATTTAGGATCCATTGACGGCTAGCTCAGTCCTAGGTACAGTGCTAGC	ATGGAGCTCAAACAGAACAAAGAACAGATCACCAAACAGAACATCAACCGTAAAGGCGAAGAACTGTTTACCGGTGTGGTTCCGATTCTGGTGGAACTGGATGGTGATGTTAATGGTCATAAATTCAGCGTTCGTGGTGAAGGCGAAGGTGATGCCACGAATGGTAAACTGACCCTGAAATTTATCTGCACCACAGGTAAACTGCCGGTTCCGTGGCCGACCCTGGTTACCACCCTGACCTATGGTGTTCAGTGTTTCGCACGTTATCCGGATCATATGAAACAGCACGATTTCTTTAAAAGCGCCATGCCGGAAGGTTATGTTCAGGAACGTACCATTAGCTTTAAAGATGACGGCACCTATAAAACCCGTGCCGAAGTTAAATTCGAAGGCGATACC…	CCTTCAGGACGACAC	GAATTCCCTTCAGGACGACACGACGTCGCGCCCAACTCAGGGCGCTACCATAACTCTGATACTAAGTAGGTTTTT	ATGCTCGAGGCTTCCTCCGAAGACGTTATCAAAGAGTTCATGCGTTTCAAAGTTCGTATGGAAGGTTCCGTTAACGGTCACGAGTTCGAAATCGAAGGTGAAGGTGAAGGTCGTCCGTACGAAGGTACCCAGACCGCTAAACTGAAAGTTACCAAAGGTGGTCCGCTGCCGTTCGCTTGGGACATCCTGTCCCCGCAGTTCCAGTACGGTTCCAAAGCTTACGTTAAACACCCGGCTGACATCCCGGACTACCTGAAACTGTCCTTCCCGGAAGGTTTCAAATGGGAACGTGTTATGAACTTCGAAGACGGTGGTGTTGTTACCGTTACCCAGGACTCCTCCCTGCAAGACGGTGAGTTCATCTACAAAGTTAAACTGCGTGGTACCAACTTCCCGTCC…	TCTAGAGGTCACAATTAATTAAGTAAAAAAAAACCCCGCCCCTGACAGGGCGGGGTTTTTTTTTCTAATATGCGGCCGCGGCATCAAATAAAACGAAAGGCTCAGTCGAAAGACTGGGCCTTTCGTTTTATCTGTTGTTTGTCGGTGAACGCTCTCCTGAGTAGGACAAATCCGCCGCCCTAGA	ATTCAAAAAAAAAAAAAAAACCCGCCATATGGCGGGCAGCACCCAAAAGGAAGAGGACGCAGCGCGATGGAGCTCAAACAGAACAAAGAACAGATCACCAAACAGAACATCAACCGTAAAGGCGAAGAACTGTTTACCGGTGTGGTTCCGATTCTGGTGGAACTGGATGGTGATGTTAATGGTCATAAATTCAGCGTTCGTGGTGAAGGCGAAGGTGATGCCACGAATGGTAAACTGACCCTGAAATTTATCTGCACCACAGGTAAACTGCCGGTTCCGTGGCCGACCCTGGTTACCACCCTGACCTATGGTGTTCAGTGTTTCGCACGTTATCCGGATCATATGAAACAGCACGATTTCTTTAAAAGCGCCATGCCGGAAGGTTATGTTCAGGAACGT…	2540	5434	5213	3424	1533	4815	0.549022	1.26251	0.957041
190	ATTCAAAAAAAAAAAAAAAACCCGCCATATGGCGGGGAGGCAAGCACCACCCGGCGAAAACCGGAC	CTCACTCCATCCTAGGTACAGTGCTAGCATTCAAAAAAAAAAAAAAAACCCGCCATATGGCGGGGAGGCAAGCACCACCCGGCGAAAACCGGACATGGAGCTCATACAGTATTGCGGATATAGAATTCCTGAGTGATAAGAACGACGTCAAATCCCGTCACATACACCAG	AAAAAGCCAGATTATTAATCCGGCTTTTTTATTATTTAGGATCCATTGACGGCTAGCTCAGTCCTAGGTACAGTGCTAGC	ATGGAGCTCAAACAGAACAAAGAACAGATCACCAAACAGAACATCAACCGTAAAGGCGAAGAACTGTTTACCGGTGTGGTTCCGATTCTGGTGGAACTGGATGGTGATGTTAATGGTCATAAATTCAGCGTTCGTGGTGAAGGCGAAGGTGATGCCACGAATGGTAAACTGACCCTGAAATTTATCTGCACCACAGGTAAACTGCCGGTTCCGTGGCCGACCCTGGTTACCACCCTGACCTATGGTGTTCAGTGTTTCGCACGTTATCCGGATCATATGAAACAGCACGATTTCTTTAAAAGCGCCATGCCGGAAGGTTATGTTCAGGAACGTACCATTAGCTTTAAAGATGACGGCACCTATAAAACCCGTGCCGAAGTTAAATTCGAAGGCGATACC…	CTGAGTGATAAGAAC	GAATTCCTGAGTGATAAGAACGACGTCGCGCCCAACTCAGGGCGCTACCATAACTCTGATACTAAGTAGGTTTTT	ATGCTCGAGGCTTCCTCCGAAGACGTTATCAAAGAGTTCATGCGTTTCAAAGTTCGTATGGAAGGTTCCGTTAACGGTCACGAGTTCGAAATCGAAGGTGAAGGTGAAGGTCGTCCGTACGAAGGTACCCAGACCGCTAAACTGAAAGTTACCAAAGGTGGTCCGCTGCCGTTCGCTTGGGACATCCTGTCCCCGCAGTTCCAGTACGGTTCCAAAGCTTACGTTAAACACCCGGCTGACATCCCGGACTACCTGAAACTGTCCTTCCCGGAAGGTTTCAAATGGGAACGTGTTATGAACTTCGAAGACGGTGGTGTTGTTACCGTTACCCAGGACTCCTCCCTGCAAGACGGTGAGTTCATCTACAAAGTTAAACTGCGTGGTACCAACTTCCCGTCC…	TCTAGAGGTCACAATTAATTAAGTAAAAAAAAACCCCGCCCCTGACAGGGCGGGGTTTTTTTTTCTAATATGCGGCCGCGGCATCAAATAAAACGAAAGGCTCAGTCGAAAGACTGGGCCTTTCGTTTTATCTGTTGTTTGTCGGTGAACGCTCTCCTGAGTAGGACAAATCCGCCGCCCTAGA	ATTCAAAAAAAAAAAAAAAACCCGCCATATGGCGGGGAGGCAAGCACCACCCGGCGAAAACCGGACATGGAGCTCAAACAGAACAAAGAACAGATCACCAAACAGAACATCAACCGTAAAGGCGAAGAACTGTTTACCGGTGTGGTTCCGATTCTGGTGGAACTGGATGGTGATGTTAATGGTCATAAATTCAGCGTTCGTGGTGAAGGCGAAGGTGATGCCACGAATGGTAAACTGACCCTGAAATTTATCTGCACCACAGGTAAACTGCCGGTTCCGTGGCCGACCCTGGTTACCACCCTGACCTATGGTGTTCAGTGTTTCGCACGTTATCCGGATCATATGAAACAGCACGATTTCTTTAAAAGCGCCATGCCGGAAGGTTATGTTCAGGAACGT…	1180	1166	776	323	297	145	0.785246	0.882714	0.98422
191	ATTCAAAAAAAAAAAAAAAACCCGCCATATGGCGGGGCCGCGGCGCGAAAAGGACGGAACAGACCA	CTCACTCCATCCTAGGTACAGTGCTAGCATTCAAAAAAAAAAAAAAAACCCGCCATATGGCGGGGCCGCGGCGCGAAAAGGACGGAACAGACCAATGGAGCTCATACAGTATTGCGGATATAGAATTCCTTATCACAGAAAGAGACGTCAAATCCCGTCACATACACCAG	AAAAAGCCAGATTATTAATCCGGCTTTTTTATTATTTAGGATCCATTGACGGCTAGCTCAGTCCTAGGTACAGTGCTAGC	ATGGAGCTCAAACAGAACAAAGAACAGATCACCAAACAGAACATCAACCGTAAAGGCGAAGAACTGTTTACCGGTGTGGTTCCGATTCTGGTGGAACTGGATGGTGATGTTAATGGTCATAAATTCAGCGTTCGTGGTGAAGGCGAAGGTGATGCCACGAATGGTAAACTGACCCTGAAATTTATCTGCACCACAGGTAAACTGCCGGTTCCGTGGCCGACCCTGGTTACCACCCTGACCTATGGTGTTCAGTGTTTCGCACGTTATCCGGATCATATGAAACAGCACGATTTCTTTAAAAGCGCCATGCCGGAAGGTTATGTTCAGGAACGTACCATTAGCTTTAAAGATGACGGCACCTATAAAACCCGTGCCGAAGTTAAATTCGAAGGCGATACC…	CTTATCACAGAAAGA	GAATTCCTTATCACAGAAAGAGACGTCGCGCCCAACTCAGGGCGCTACCATAACTCTGATACTAAGTAGGTTTTT	ATGCTCGAGGCTTCCTCCGAAGACGTTATCAAAGAGTTCATGCGTTTCAAAGTTCGTATGGAAGGTTCCGTTAACGGTCACGAGTTCGAAATCGAAGGTGAAGGTGAAGGTCGTCCGTACGAAGGTACCCAGACCGCTAAACTGAAAGTTACCAAAGGTGGTCCGCTGCCGTTCGCTTGGGACATCCTGTCCCCGCAGTTCCAGTACGGTTCCAAAGCTTACGTTAAACACCCGGCTGACATCCCGGACTACCTGAAACTGTCCTTCCCGGAAGGTTTCAAATGGGAACGTGTTATGAACTTCGAAGACGGTGGTGTTGTTACCGTTACCCAGGACTCCTCCCTGCAAGACGGTGAGTTCATCTACAAAGTTAAACTGCGTGGTACCAACTTCCCGTCC…	TCTAGAGGTCACAATTAATTAAGTAAAAAAAAACCCCGCCCCTGACAGGGCGGGGTTTTTTTTTCTAATATGCGGCCGCGGCATCAAATAAAACGAAAGGCTCAGTCGAAAGACTGGGCCTTTCGTTTTATCTGTTGTTTGTCGGTGAACGCTCTCCTGAGTAGGACAAATCCGCCGCCCTAGA	ATTCAAAAAAAAAAAAAAAACCCGCCATATGGCGGGGCCGCGGCGCGAAAAGGACGGAACAGACCAATGGAGCTCAAACAGAACAAAGAACAGATCACCAAACAGAACATCAACCGTAAAGGCGAAGAACTGTTTACCGGTGTGGTTCCGATTCTGGTGGAACTGGATGGTGATGTTAATGGTCATAAATTCAGCGTTCGTGGTGAAGGCGAAGGTGATGCCACGAATGGTAAACTGACCCTGAAATTTATCTGCACCACAGGTAAACTGCCGGTTCCGTGGCCGACCCTGGTTACCACCCTGACCTATGGTGTTCAGTGTTTCGCACGTTATCCGGATCATATGAAACAGCACGATTTCTTTAAAAGCGCCATGCCGGAAGGTTATGTTCAGGAACGT…	174	164	32	37	5	217	1.38027	0.502181	0.969553
192	ATTCAAAAAAAAAAAAAAAACCCGCCATATGGCGGGGCGAAGGACACACAACCGAGACGCGCCGCC	CTCACTCCATCCTAGGTACAGTGCTAGCATTCAAAAAAAAAAAAAAAACCCGCCATATGGCGGGGCGAAGGACACACAACCGAGACGCGCCGCCATGGAGCTCATACAGTATTGCGGATATAGAATTCCCATAGGGCATAAACGACGTCAAATCCCGTCACATACACCAG	AAAAAGCCAGATTATTAATCCGGCTTTTTTATTATTTAGGATCCATTGACGGCTAGCTCAGTCCTAGGTACAGTGCTAGC	ATGGAGCTCAAACAGAACAAAGAACAGATCACCAAACAGAACATCAACCGTAAAGGCGAAGAACTGTTTACCGGTGTGGTTCCGATTCTGGTGGAACTGGATGGTGATGTTAATGGTCATAAATTCAGCGTTCGTGGTGAAGGCGAAGGTGATGCCACGAATGGTAAACTGACCCTGAAATTTATCTGCACCACAGGTAAACTGCCGGTTCCGTGGCCGACCCTGGTTACCACCCTGACCTATGGTGTTCAGTGTTTCGCACGTTATCCGGATCATATGAAACAGCACGATTTCTTTAAAAGCGCCATGCCGGAAGGTTATGTTCAGGAACGTACCATTAGCTTTAAAGATGACGGCACCTATAAAACCCGTGCCGAAGTTAAATTCGAAGGCGATACC…	CCATAGGGCATAAAC	GAATTCCCATAGGGCATAAACGACGTCGCGCCCAACTCAGGGCGCTACCATAACTCTGATACTAAGTAGGTTTTT	ATGCTCGAGGCTTCCTCCGAAGACGTTATCAAAGAGTTCATGCGTTTCAAAGTTCGTATGGAAGGTTCCGTTAACGGTCACGAGTTCGAAATCGAAGGTGAAGGTGAAGGTCGTCCGTACGAAGGTACCCAGACCGCTAAACTGAAAGTTACCAAAGGTGGTCCGCTGCCGTTCGCTTGGGACATCCTGTCCCCGCAGTTCCAGTACGGTTCCAAAGCTTACGTTAAACACCCGGCTGACATCCCGGACTACCTGAAACTGTCCTTCCCGGAAGGTTTCAAATGGGAACGTGTTATGAACTTCGAAGACGGTGGTGTTGTTACCGTTACCCAGGACTCCTCCCTGCAAGACGGTGAGTTCATCTACAAAGTTAAACTGCGTGGTACCAACTTCCCGTCC…	TCTAGAGGTCACAATTAATTAAGTAAAAAAAAACCCCGCCCCTGACAGGGCGGGGTTTTTTTTTCTAATATGCGGCCGCGGCATCAAATAAAACGAAAGGCTCAGTCGAAAGACTGGGCCTTTCGTTTTATCTGTTGTTTGTCGGTGAACGCTCTCCTGAGTAGGACAAATCCGCCGCCCTAGA	ATTCAAAAAAAAAAAAAAAACCCGCCATATGGCGGGGCGAAGGACACACAACCGAGACGCGCCGCCATGGAGCTCAAACAGAACAAAGAACAGATCACCAAACAGAACATCAACCGTAAAGGCGAAGAACTGTTTACCGGTGTGGTTCCGATTCTGGTGGAACTGGATGGTGATGTTAATGGTCATAAATTCAGCGTTCGTGGTGAAGGCGAAGGTGATGCCACGAATGGTAAACTGACCCTGAAATTTATCTGCACCACAGGTAAACTGCCGGTTCCGTGGCCGACCCTGGTTACCACCCTGACCTATGGTGTTCAGTGTTTCGCACGTTATCCGGATCATATGAAACAGCACGATTTCTTTAAAAGCGCCATGCCGGAAGGTTATGTTCAGGAACGT…	51	295	49	30	30	224	1.49788	0.462753	0.989019
193	ATGAAAAAAAAAAAAAAAAACCCGCCATATGGCGGGGGAAACAAAGACAAGCGCGAAAGCAACGCC	CTCACTCCATCCTAGGTACAGTGCTAGCATGAAAAAAAAAAAAAAAAACCCGCCATATGGCGGGGGAAACAAAGACAAGCGCGAAAGCAACGCCATGGAGCTCATACAGTATTGCGGATATAGAATTCCAACTGCGTAGTGCTGACGTCAAATCCCGTCACATACACCAG	AAAAAGCCAGATTATTAATCCGGCTTTTTTATTATTTAGGATCCATTGACGGCTAGCTCAGTCCTAGGTACAGTGCTAGC	ATGGAGCTCAAACAGAACAAAGAACAGATCACCAAACAGAACATCAACCGTAAAGGCGAAGAACTGTTTACCGGTGTGGTTCCGATTCTGGTGGAACTGGATGGTGATGTTAATGGTCATAAATTCAGCGTTCGTGGTGAAGGCGAAGGTGATGCCACGAATGGTAAACTGACCCTGAAATTTATCTGCACCACAGGTAAACTGCCGGTTCCGTGGCCGACCCTGGTTACCACCCTGACCTATGGTGTTCAGTGTTTCGCACGTTATCCGGATCATATGAAACAGCACGATTTCTTTAAAAGCGCCATGCCGGAAGGTTATGTTCAGGAACGTACCATTAGCTTTAAAGATGACGGCACCTATAAAACCCGTGCCGAAGTTAAATTCGAAGGCGATACC…	CAACTGCGTAGTGCT	GAATTCCAACTGCGTAGTGCTGACGTCGCGCCCAACTCAGGGCGCTACCATAACTCTGATACTAAGTAGGTTTTT	ATGCTCGAGGCTTCCTCCGAAGACGTTATCAAAGAGTTCATGCGTTTCAAAGTTCGTATGGAAGGTTCCGTTAACGGTCACGAGTTCGAAATCGAAGGTGAAGGTGAAGGTCGTCCGTACGAAGGTACCCAGACCGCTAAACTGAAAGTTACCAAAGGTGGTCCGCTGCCGTTCGCTTGGGACATCCTGTCCCCGCAGTTCCAGTACGGTTCCAAAGCTTACGTTAAACACCCGGCTGACATCCCGGACTACCTGAAACTGTCCTTCCCGGAAGGTTTCAAATGGGAACGTGTTATGAACTTCGAAGACGGTGGTGTTGTTACCGTTACCCAGGACTCCTCCCTGCAAGACGGTGAGTTCATCTACAAAGTTAAACTGCGTGGTACCAACTTCCCGTCC…	TCTAGAGGTCACAATTAATTAAGTAAAAAAAAACCCCGCCCCTGACAGGGCGGGGTTTTTTTTTCTAATATGCGGCCGCGGCATCAAATAAAACGAAAGGCTCAGTCGAAAGACTGGGCCTTTCGTTTTATCTGTTGTTTGTCGGTGAACGCTCTCCTGAGTAGGACAAATCCGCCGCCCTAGA	ATGAAAAAAAAAAAAAAAAACCCGCCATATGGCGGGGGAAACAAAGACAAGCGCGAAAGCAACGCCATGGAGCTCAAACAGAACAAAGAACAGATCACCAAACAGAACATCAACCGTAAAGGCGAAGAACTGTTTACCGGTGTGGTTCCGATTCTGGTGGAACTGGATGGTGATGTTAATGGTCATAAATTCAGCGTTCGTGGTGAAGGCGAAGGTGATGCCACGAATGGTAAACTGACCCTGAAATTTATCTGCACCACAGGTAAACTGCCGGTTCCGTGGCCGACCCTGGTTACCACCCTGACCTATGGTGTTCAGTGTTTCGCACGTTATCCGGATCATATGAAACAGCACGATTTCTTTAAAAGCGCCATGCCGGAAGGTTATGTTCAGGAACGT…	1529	3415	3241	2244	1592	2781	0.532434	1.30185	0.922985
194	ATGAAAAAAAAAAAAAAAAACCCGCCATATGGCGGGGGGGGAAACCCAAACCGAGCGAAAGGGGCC	CTCACTCCATCCTAGGTACAGTGCTAGCATGAAAAAAAAAAAAAAAAACCCGCCATATGGCGGGGGGGGAAACCCAAACCGAGCGAAAGGGGCCATGGAGCTCATACAGTATTGCGGATATAGAATTCTACTCGACCGTCAAGGACGTCAAATCCCGTCACATACACCAG	AAAAAGCCAGATTATTAATCCGGCTTTTTTATTATTTAGGATCCATTGACGGCTAGCTCAGTCCTAGGTACAGTGCTAGC	ATGGAGCTCAAACAGAACAAAGAACAGATCACCAAACAGAACATCAACCGTAAAGGCGAAGAACTGTTTACCGGTGTGGTTCCGATTCTGGTGGAACTGGATGGTGATGTTAATGGTCATAAATTCAGCGTTCGTGGTGAAGGCGAAGGTGATGCCACGAATGGTAAACTGACCCTGAAATTTATCTGCACCACAGGTAAACTGCCGGTTCCGTGGCCGACCCTGGTTACCACCCTGACCTATGGTGTTCAGTGTTTCGCACGTTATCCGGATCATATGAAACAGCACGATTTCTTTAAAAGCGCCATGCCGGAAGGTTATGTTCAGGAACGTACCATTAGCTTTAAAGATGACGGCACCTATAAAACCCGTGCCGAAGTTAAATTCGAAGGCGATACC…	TACTCGACCGTCAAG	GAATTCTACTCGACCGTCAAGGACGTCGCGCCCAACTCAGGGCGCTACCATAACTCTGATACTAAGTAGGTTTTT	ATGCTCGAGGCTTCCTCCGAAGACGTTATCAAAGAGTTCATGCGTTTCAAAGTTCGTATGGAAGGTTCCGTTAACGGTCACGAGTTCGAAATCGAAGGTGAAGGTGAAGGTCGTCCGTACGAAGGTACCCAGACCGCTAAACTGAAAGTTACCAAAGGTGGTCCGCTGCCGTTCGCTTGGGACATCCTGTCCCCGCAGTTCCAGTACGGTTCCAAAGCTTACGTTAAACACCCGGCTGACATCCCGGACTACCTGAAACTGTCCTTCCCGGAAGGTTTCAAATGGGAACGTGTTATGAACTTCGAAGACGGTGGTGTTGTTACCGTTACCCAGGACTCCTCCCTGCAAGACGGTGAGTTCATCTACAAAGTTAAACTGCGTGGTACCAACTTCCCGTCC…	TCTAGAGGTCACAATTAATTAAGTAAAAAAAAACCCCGCCCCTGACAGGGCGGGGTTTTTTTTTCTAATATGCGGCCGCGGCATCAAATAAAACGAAAGGCTCAGTCGAAAGACTGGGCCTTTCGTTTTATCTGTTGTTTGTCGGTGAACGCTCTCCTGAGTAGGACAAATCCGCCGCCCTAGA	ATGAAAAAAAAAAAAAAAAACCCGCCATATGGCGGGGGGGGAAACCCAAACCGAGCGAAAGGGGCCATGGAGCTCAAACAGAACAAAGAACAGATCACCAAACAGAACATCAACCGTAAAGGCGAAGAACTGTTTACCGGTGTGGTTCCGATTCTGGTGGAACTGGATGGTGATGTTAATGGTCATAAATTCAGCGTTCGTGGTGAAGGCGAAGGTGATGCCACGAATGGTAAACTGACCCTGAAATTTATCTGCACCACAGGTAAACTGCCGGTTCCGTGGCCGACCCTGGTTACCACCCTGACCTATGGTGTTCAGTGTTTCGCACGTTATCCGGATCATATGAAACAGCACGATTTCTTTAAAAGCGCCATGCCGGAAGGTTATGTTCAGGAACGT…	754	1507	831	502	445	423	0.850834	0.814668	0.973675
195	ATGAAAAAAAAAAAAAAAAACCCGCCATATGGCGGGCACGCCAGAAAGAACCACGGGCCCCCCAGG	CTCACTCCATCCTAGGTACAGTGCTAGCATGAAAAAAAAAAAAAAAAACCCGCCATATGGCGGGCACGCCAGAAAGAACCACGGGCCCCCCAGGATGGAGCTCATACAGTATTGCGGATATAGAATTCGTACTCCTCAGCACTGACGTCAAATCCCGTCACATACACCAG	AAAAAGCCAGATTATTAATCCGGCTTTTTTATTATTTAGGATCCATTGACGGCTAGCTCAGTCCTAGGTACAGTGCTAGC	ATGGAGCTCAAACAGAACAAAGAACAGATCACCAAACAGAACATCAACCGTAAAGGCGAAGAACTGTTTACCGGTGTGGTTCCGATTCTGGTGGAACTGGATGGTGATGTTAATGGTCATAAATTCAGCGTTCGTGGTGAAGGCGAAGGTGATGCCACGAATGGTAAACTGACCCTGAAATTTATCTGCACCACAGGTAAACTGCCGGTTCCGTGGCCGACCCTGGTTACCACCCTGACCTATGGTGTTCAGTGTTTCGCACGTTATCCGGATCATATGAAACAGCACGATTTCTTTAAAAGCGCCATGCCGGAAGGTTATGTTCAGGAACGTACCATTAGCTTTAAAGATGACGGCACCTATAAAACCCGTGCCGAAGTTAAATTCGAAGGCGATACC…	GTACTCCTCAGCACT	GAATTCGTACTCCTCAGCACTGACGTCGCGCCCAACTCAGGGCGCTACCATAACTCTGATACTAAGTAGGTTTTT	ATGCTCGAGGCTTCCTCCGAAGACGTTATCAAAGAGTTCATGCGTTTCAAAGTTCGTATGGAAGGTTCCGTTAACGGTCACGAGTTCGAAATCGAAGGTGAAGGTGAAGGTCGTCCGTACGAAGGTACCCAGACCGCTAAACTGAAAGTTACCAAAGGTGGTCCGCTGCCGTTCGCTTGGGACATCCTGTCCCCGCAGTTCCAGTACGGTTCCAAAGCTTACGTTAAACACCCGGCTGACATCCCGGACTACCTGAAACTGTCCTTCCCGGAAGGTTTCAAATGGGAACGTGTTATGAACTTCGAAGACGGTGGTGTTGTTACCGTTACCCAGGACTCCTCCCTGCAAGACGGTGAGTTCATCTACAAAGTTAAACTGCGTGGTACCAACTTCCCGTCC…	TCTAGAGGTCACAATTAATTAAGTAAAAAAAAACCCCGCCCCTGACAGGGCGGGGTTTTTTTTTCTAATATGCGGCCGCGGCATCAAATAAAACGAAAGGCTCAGTCGAAAGACTGGGCCTTTCGTTTTATCTGTTGTTTGTCGGTGAACGCTCTCCTGAGTAGGACAAATCCGCCGCCCTAGA	ATGAAAAAAAAAAAAAAAAACCCGCCATATGGCGGGCACGCCAGAAAGAACCACGGGCCCCCCAGGATGGAGCTCAAACAGAACAAAGAACAGATCACCAAACAGAACATCAACCGTAAAGGCGAAGAACTGTTTACCGGTGTGGTTCCGATTCTGGTGGAACTGGATGGTGATGTTAATGGTCATAAATTCAGCGTTCGTGGTGAAGGCGAAGGTGATGCCACGAATGGTAAACTGACCCTGAAATTTATCTGCACCACAGGTAAACTGCCGGTTCCGTGGCCGACCCTGGTTACCACCCTGACCTATGGTGTTCAGTGTTTCGCACGTTATCCGGATCATATGAAACAGCACGATTTCTTTAAAAGCGCCATGCCGGAAGGTTATGTTCAGGAACGT…	380	1351	1014	422	149	294	0.730066	0.949431	0.994792
196	ATGAAAAAAAAAAAAAAAAACCCGCCATATGGCGGGGAGAAAAACCCACGCGAGCCCAAGGAGGGG	CTCACTCCATCCTAGGTACAGTGCTAGCATGAAAAAAAAAAAAAAAAACCCGCCATATGGCGGGGAGAAAAACCCACGCGAGCCCAAGGAGGGGATGGAGCTCATACAGTATTGCGGATATAGAATTCTTCATTCCATTAAGCGACGTCAAATCCCGTCACATACACCAG	AAAAAGCCAGATTATTAATCCGGCTTTTTTATTATTTAGGATCCATTGACGGCTAGCTCAGTCCTAGGTACAGTGCTAGC	ATGGAGCTCAAACAGAACAAAGAACAGATCACCAAACAGAACATCAACCGTAAAGGCGAAGAACTGTTTACCGGTGTGGTTCCGATTCTGGTGGAACTGGATGGTGATGTTAATGGTCATAAATTCAGCGTTCGTGGTGAAGGCGAAGGTGATGCCACGAATGGTAAACTGACCCTGAAATTTATCTGCACCACAGGTAAACTGCCGGTTCCGTGGCCGACCCTGGTTACCACCCTGACCTATGGTGTTCAGTGTTTCGCACGTTATCCGGATCATATGAAACAGCACGATTTCTTTAAAAGCGCCATGCCGGAAGGTTATGTTCAGGAACGTACCATTAGCTTTAAAGATGACGGCACCTATAAAACCCGTGCCGAAGTTAAATTCGAAGGCGATACC…	TTCATTCCATTAAGC	GAATTCTTCATTCCATTAAGCGACGTCGCGCCCAACTCAGGGCGCTACCATAACTCTGATACTAAGTAGGTTTTT	ATGCTCGAGGCTTCCTCCGAAGACGTTATCAAAGAGTTCATGCGTTTCAAAGTTCGTATGGAAGGTTCCGTTAACGGTCACGAGTTCGAAATCGAAGGTGAAGGTGAAGGTCGTCCGTACGAAGGTACCCAGACCGCTAAACTGAAAGTTACCAAAGGTGGTCCGCTGCCGTTCGCTTGGGACATCCTGTCCCCGCAGTTCCAGTACGGTTCCAAAGCTTACGTTAAACACCCGGCTGACATCCCGGACTACCTGAAACTGTCCTTCCCGGAAGGTTTCAAATGGGAACGTGTTATGAACTTCGAAGACGGTGGTGTTGTTACCGTTACCCAGGACTCCTCCCTGCAAGACGGTGAGTTCATCTACAAAGTTAAACTGCGTGGTACCAACTTCCCGTCC…	TCTAGAGGTCACAATTAATTAAGTAAAAAAAAACCCCGCCCCTGACAGGGCGGGGTTTTTTTTTCTAATATGCGGCCGCGGCATCAAATAAAACGAAAGGCTCAGTCGAAAGACTGGGCCTTTCGTTTTATCTGTTGTTTGTCGGTGAACGCTCTCCTGAGTAGGACAAATCCGCCGCCCTAGA	ATGAAAAAAAAAAAAAAAAACCCGCCATATGGCGGGGAGAAAAACCCACGCGAGCCCAAGGAGGGGATGGAGCTCAAACAGAACAAAGAACAGATCACCAAACAGAACATCAACCGTAAAGGCGAAGAACTGTTTACCGGTGTGGTTCCGATTCTGGTGGAACTGGATGGTGATGTTAATGGTCATAAATTCAGCGTTCGTGGTGAAGGCGAAGGTGATGCCACGAATGGTAAACTGACCCTGAAATTTATCTGCACCACAGGTAAACTGCCGGTTCCGTGGCCGACCCTGGTTACCACCCTGACCTATGGTGTTCAGTGTTTCGCACGTTATCCGGATCATATGAAACAGCACGATTTCTTTAAAAGCGCCATGCCGGAAGGTTATGTTCAGGAACGT…	224	269	105	131	4	94	0.963279	0.71957	0.9766
197	ATGAAAAAAAAAAAAAAAAACCCGCCATATGGCGGGGCCAGCAGGCAAGGAAAGGGGACCAAACGA	CTCACTCCATCCTAGGTACAGTGCTAGCATGAAAAAAAAAAAAAAAAACCCGCCATATGGCGGGGCCAGCAGGCAAGGAAAGGGGACCAAACGAATGGAGCTCATACAGTATTGCGGATATAGAATTCTATTGGACTGGCGAGGACGTCAAATCCCGTCACATACACCAG	AAAAAGCCAGATTATTAATCCGGCTTTTTTATTATTTAGGATCCATTGACGGCTAGCTCAGTCCTAGGTACAGTGCTAGC	ATGGAGCTCAAACAGAACAAAGAACAGATCACCAAACAGAACATCAACCGTAAAGGCGAAGAACTGTTTACCGGTGTGGTTCCGATTCTGGTGGAACTGGATGGTGATGTTAATGGTCATAAATTCAGCGTTCGTGGTGAAGGCGAAGGTGATGCCACGAATGGTAAACTGACCCTGAAATTTATCTGCACCACAGGTAAACTGCCGGTTCCGTGGCCGACCCTGGTTACCACCCTGACCTATGGTGTTCAGTGTTTCGCACGTTATCCGGATCATATGAAACAGCACGATTTCTTTAAAAGCGCCATGCCGGAAGGTTATGTTCAGGAACGTACCATTAGCTTTAAAGATGACGGCACCTATAAAACCCGTGCCGAAGTTAAATTCGAAGGCGATACC…	TATTGGACTGGCGAG	GAATTCTATTGGACTGGCGAGGACGTCGCGCCCAACTCAGGGCGCTACCATAACTCTGATACTAAGTAGGTTTTT	ATGCTCGAGGCTTCCTCCGAAGACGTTATCAAAGAGTTCATGCGTTTCAAAGTTCGTATGGAAGGTTCCGTTAACGGTCACGAGTTCGAAATCGAAGGTGAAGGTGAAGGTCGTCCGTACGAAGGTACCCAGACCGCTAAACTGAAAGTTACCAAAGGTGGTCCGCTGCCGTTCGCTTGGGACATCCTGTCCCCGCAGTTCCAGTACGGTTCCAAAGCTTACGTTAAACACCCGGCTGACATCCCGGACTACCTGAAACTGTCCTTCCCGGAAGGTTTCAAATGGGAACGTGTTATGAACTTCGAAGACGGTGGTGTTGTTACCGTTACCCAGGACTCCTCCCTGCAAGACGGTGAGTTCATCTACAAAGTTAAACTGCGTGGTACCAACTTCCCGTCC…	TCTAGAGGTCACAATTAATTAAGTAAAAAAAAACCCCGCCCCTGACAGGGCGGGGTTTTTTTTTCTAATATGCGGCCGCGGCATCAAATAAAACGAAAGGCTCAGTCGAAAGACTGGGCCTTTCGTTTTATCTGTTGTTTGTCGGTGAACGCTCTCCTGAGTAGGACAAATCCGCCGCCCTAGA	ATGAAAAAAAAAAAAAAAAACCCGCCATATGGCGGGGCCAGCAGGCAAGGAAAGGGGACCAAACGAATGGAGCTCAAACAGAACAAAGAACAGATCACCAAACAGAACATCAACCGTAAAGGCGAAGAACTGTTTACCGGTGTGGTTCCGATTCTGGTGGAACTGGATGGTGATGTTAATGGTCATAAATTCAGCGTTCGTGGTGAAGGCGAAGGTGATGCCACGAATGGTAAACTGACCCTGAAATTTATCTGCACCACAGGTAAACTGCCGGTTCCGTGGCCGACCCTGGTTACCACCCTGACCTATGGTGTTCAGTGTTTCGCACGTTATCCGGATCATATGAAACAGCACGATTTCTTTAAAAGCGCCATGCCGGAAGGTTATGTTCAGGAACGT…	1930	1897	1356	1358	911	1205	0.617811	1.12194	0.902108
198	ATGAAAAAAAAAAAAAAAAACCCGCCATATGGCGGGAAAAAACCCAGGGCCGGCCCCCCCGGGCGA	CTCACTCCATCCTAGGTACAGTGCTAGCATGAAAAAAAAAAAAAAAAACCCGCCATATGGCGGGAAAAAACCCAGGGCCGGCCCCCCCGGGCGAATGGAGCTCATACAGTATTGCGGATATAGAATTCGTAGTTTCTCGGCAAGACGTCAAATCCCGTCACATACACCAG	AAAAAGCCAGATTATTAATCCGGCTTTTTTATTATTTAGGATCCATTGACGGCTAGCTCAGTCCTAGGTACAGTGCTAGC	ATGGAGCTCAAACAGAACAAAGAACAGATCACCAAACAGAACATCAACCGTAAAGGCGAAGAACTGTTTACCGGTGTGGTTCCGATTCTGGTGGAACTGGATGGTGATGTTAATGGTCATAAATTCAGCGTTCGTGGTGAAGGCGAAGGTGATGCCACGAATGGTAAACTGACCCTGAAATTTATCTGCACCACAGGTAAACTGCCGGTTCCGTGGCCGACCCTGGTTACCACCCTGACCTATGGTGTTCAGTGTTTCGCACGTTATCCGGATCATATGAAACAGCACGATTTCTTTAAAAGCGCCATGCCGGAAGGTTATGTTCAGGAACGTACCATTAGCTTTAAAGATGACGGCACCTATAAAACCCGTGCCGAAGTTAAATTCGAAGGCGATACC…	GTAGTTTCTCGGCAA	GAATTCGTAGTTTCTCGGCAAGACGTCGCGCCCAACTCAGGGCGCTACCATAACTCTGATACTAAGTAGGTTTTT	ATGCTCGAGGCTTCCTCCGAAGACGTTATCAAAGAGTTCATGCGTTTCAAAGTTCGTATGGAAGGTTCCGTTAACGGTCACGAGTTCGAAATCGAAGGTGAAGGTGAAGGTCGTCCGTACGAAGGTACCCAGACCGCTAAACTGAAAGTTACCAAAGGTGGTCCGCTGCCGTTCGCTTGGGACATCCTGTCCCCGCAGTTCCAGTACGGTTCCAAAGCTTACGTTAAACACCCGGCTGACATCCCGGACTACCTGAAACTGTCCTTCCCGGAAGGTTTCAAATGGGAACGTGTTATGAACTTCGAAGACGGTGGTGTTGTTACCGTTACCCAGGACTCCTCCCTGCAAGACGGTGAGTTCATCTACAAAGTTAAACTGCGTGGTACCAACTTCCCGTCC…	TCTAGAGGTCACAATTAATTAAGTAAAAAAAAACCCCGCCCCTGACAGGGCGGGGTTTTTTTTTCTAATATGCGGCCGCGGCATCAAATAAAACGAAAGGCTCAGTCGAAAGACTGGGCCTTTCGTTTTATCTGTTGTTTGTCGGTGAACGCTCTCCTGAGTAGGACAAATCCGCCGCCCTAGA	ATGAAAAAAAAAAAAAAAAACCCGCCATATGGCGGGAAAAAACCCAGGGCCGGCCCCCCCGGGCGAATGGAGCTCAAACAGAACAAAGAACAGATCACCAAACAGAACATCAACCGTAAAGGCGAAGAACTGTTTACCGGTGTGGTTCCGATTCTGGTGGAACTGGATGGTGATGTTAATGGTCATAAATTCAGCGTTCGTGGTGAAGGCGAAGGTGATGCCACGAATGGTAAACTGACCCTGAAATTTATCTGCACCACAGGTAAACTGCCGGTTCCGTGGCCGACCCTGGTTACCACCCTGACCTATGGTGTTCAGTGTTTCGCACGTTATCCGGATCATATGAAACAGCACGATTTCTTTAAAAGCGCCATGCCGGAAGGTTATGTTCAGGAACGT…	1547	3097	2943	1814	868	359	0.563371	1.23036	0.974898
199	ATGAAAAAAAAAAAAAAAAACCCGCCATATGGCGGGCAACAAACGGAACAACCGCGGGGGGGAGGA	CTCACTCCATCCTAGGTACAGTGCTAGCATGAAAAAAAAAAAAAAAAACCCGCCATATGGCGGGCAACAAACGGAACAACCGCGGGGGGGAGGAATGGAGCTCATACAGTATTGCGGATATAGAATTCCACCCTAAATAGGATGACGTCAAATCCCGTCACATACACCAG	AAAAAGCCAGATTATTAATCCGGCTTTTTTATTATTTAGGATCCATTGACGGCTAGCTCAGTCCTAGGTACAGTGCTAGC	ATGGAGCTCAAACAGAACAAAGAACAGATCACCAAACAGAACATCAACCGTAAAGGCGAAGAACTGTTTACCGGTGTGGTTCCGATTCTGGTGGAACTGGATGGTGATGTTAATGGTCATAAATTCAGCGTTCGTGGTGAAGGCGAAGGTGATGCCACGAATGGTAAACTGACCCTGAAATTTATCTGCACCACAGGTAAACTGCCGGTTCCGTGGCCGACCCTGGTTACCACCCTGACCTATGGTGTTCAGTGTTTCGCACGTTATCCGGATCATATGAAACAGCACGATTTCTTTAAAAGCGCCATGCCGGAAGGTTATGTTCAGGAACGTACCATTAGCTTTAAAGATGACGGCACCTATAAAACCCGTGCCGAAGTTAAATTCGAAGGCGATACC…	CACCCTAAATAGGAT	GAATTCCACCCTAAATAGGATGACGTCGCGCCCAACTCAGGGCGCTACCATAACTCTGATACTAAGTAGGTTTTT	ATGCTCGAGGCTTCCTCCGAAGACGTTATCAAAGAGTTCATGCGTTTCAAAGTTCGTATGGAAGGTTCCGTTAACGGTCACGAGTTCGAAATCGAAGGTGAAGGTGAAGGTCGTCCGTACGAAGGTACCCAGACCGCTAAACTGAAAGTTACCAAAGGTGGTCCGCTGCCGTTCGCTTGGGACATCCTGTCCCCGCAGTTCCAGTACGGTTCCAAAGCTTACGTTAAACACCCGGCTGACATCCCGGACTACCTGAAACTGTCCTTCCCGGAAGGTTTCAAATGGGAACGTGTTATGAACTTCGAAGACGGTGGTGTTGTTACCGTTACCCAGGACTCCTCCCTGCAAGACGGTGAGTTCATCTACAAAGTTAAACTGCGTGGTACCAACTTCCCGTCC…	TCTAGAGGTCACAATTAATTAAGTAAAAAAAAACCCCGCCCCTGACAGGGCGGGGTTTTTTTTTCTAATATGCGGCCGCGGCATCAAATAAAACGAAAGGCTCAGTCGAAAGACTGGGCCTTTCGTTTTATCTGTTGTTTGTCGGTGAACGCTCTCCTGAGTAGGACAAATCCGCCGCCCTAGA	ATGAAAAAAAAAAAAAAAAACCCGCCATATGGCGGGCAACAAACGGAACAACCGCGGGGGGGAGGAATGGAGCTCAAACAGAACAAAGAACAGATCACCAAACAGAACATCAACCGTAAAGGCGAAGAACTGTTTACCGGTGTGGTTCCGATTCTGGTGGAACTGGATGGTGATGTTAATGGTCATAAATTCAGCGTTCGTGGTGAAGGCGAAGGTGATGCCACGAATGGTAAACTGACCCTGAAATTTATCTGCACCACAGGTAAACTGCCGGTTCCGTGGCCGACCCTGGTTACCACCCTGACCTATGGTGTTCAGTGTTTCGCACGTTATCCGGATCATATGAAACAGCACGATTTCTTTAAAAGCGCCATGCCGGAAGGTTATGTTCAGGAACGT…	59	31	8	92	0	6	0		0
200	ATGAAAAAAAAAAAAAAAAACCCGCCATATGGCGGGCAGCCGGCCGAGCGCCGCCGCCACCACCGG	CTCACTCCATCCTAGGTACAGTGCTAGCATGAAAAAAAAAAAAAAAAACCCGCCATATGGCGGGCAGCCGGCCGAGCGCCGCCGCCACCACCGGATGGAGCTCATACAGTATTGCGGATATAGAATTCGCCTACGGATAATCAGACGTCAAATCCCGTCACATACACCAG	AAAAAGCCAGATTATTAATCCGGCTTTTTTATTATTTAGGATCCATTGACGGCTAGCTCAGTCCTAGGTACAGTGCTAGC	ATGGAGCTCAAACAGAACAAAGAACAGATCACCAAACAGAACATCAACCGTAAAGGCGAAGAACTGTTTACCGGTGTGGTTCCGATTCTGGTGGAACTGGATGGTGATGTTAATGGTCATAAATTCAGCGTTCGTGGTGAAGGCGAAGGTGATGCCACGAATGGTAAACTGACCCTGAAATTTATCTGCACCACAGGTAAACTGCCGGTTCCGTGGCCGACCCTGGTTACCACCCTGACCTATGGTGTTCAGTGTTTCGCACGTTATCCGGATCATATGAAACAGCACGATTTCTTTAAAAGCGCCATGCCGGAAGGTTATGTTCAGGAACGTACCATTAGCTTTAAAGATGACGGCACCTATAAAACCCGTGCCGAAGTTAAATTCGAAGGCGATACC…	GCCTACGGATAATCA	GAATTCGCCTACGGATAATCAGACGTCGCGCCCAACTCAGGGCGCTACCATAACTCTGATACTAAGTAGGTTTTT	ATGCTCGAGGCTTCCTCCGAAGACGTTATCAAAGAGTTCATGCGTTTCAAAGTTCGTATGGAAGGTTCCGTTAACGGTCACGAGTTCGAAATCGAAGGTGAAGGTGAAGGTCGTCCGTACGAAGGTACCCAGACCGCTAAACTGAAAGTTACCAAAGGTGGTCCGCTGCCGTTCGCTTGGGACATCCTGTCCCCGCAGTTCCAGTACGGTTCCAAAGCTTACGTTAAACACCCGGCTGACATCCCGGACTACCTGAAACTGTCCTTCCCGGAAGGTTTCAAATGGGAACGTGTTATGAACTTCGAAGACGGTGGTGTTGTTACCGTTACCCAGGACTCCTCCCTGCAAGACGGTGAGTTCATCTACAAAGTTAAACTGCGTGGTACCAACTTCCCGTCC…	TCTAGAGGTCACAATTAATTAAGTAAAAAAAAACCCCGCCCCTGACAGGGCGGGGTTTTTTTTTCTAATATGCGGCCGCGGCATCAAATAAAACGAAAGGCTCAGTCGAAAGACTGGGCCTTTCGTTTTATCTGTTGTTTGTCGGTGAACGCTCTCCTGAGTAGGACAAATCCGCCGCCCTAGA	ATGAAAAAAAAAAAAAAAAACCCGCCATATGGCGGGCAGCCGGCCGAGCGCCGCCGCCACCACCGGATGGAGCTCAAACAGAACAAAGAACAGATCACCAAACAGAACATCAACCGTAAAGGCGAAGAACTGTTTACCGGTGTGGTTCCGATTCTGGTGGAACTGGATGGTGATGTTAATGGTCATAAATTCAGCGTTCGTGGTGAAGGCGAAGGTGATGCCACGAATGGTAAACTGACCCTGAAATTTATCTGCACCACAGGTAAACTGCCGGTTCCGTGGCCGACCCTGGTTACCACCCTGACCTATGGTGTTCAGTGTTTCGCACGTTATCCGGATCATATGAAACAGCACGATTTCTTTAAAAGCGCCATGCCGGAAGGTTATGTTCAGGAACGT…	4	9	3	1	0	0	0		0
201	ATGTAAAAAAAAAAAAAAAACCCGCCATATGGCGGGAACGGGAGGGAACACACAAAACGCAGAAGA	CTCACTCCATCCTAGGTACAGTGCTAGCATGTAAAAAAAAAAAAAAAACCCGCCATATGGCGGGAACGGGAGGGAACACACAAAACGCAGAAGAATGGAGCTCATACAGTATTGCGGATATAGAATTCGGCTGATCCGAGTTCGACGTCAAATCCCGTCACATACACCAG	AAAAAGCCAGATTATTAATCCGGCTTTTTTATTATTTAGGATCCATTGACGGCTAGCTCAGTCCTAGGTACAGTGCTAGC	ATGGAGCTCAAACAGAACAAAGAACAGATCACCAAACAGAACATCAACCGTAAAGGCGAAGAACTGTTTACCGGTGTGGTTCCGATTCTGGTGGAACTGGATGGTGATGTTAATGGTCATAAATTCAGCGTTCGTGGTGAAGGCGAAGGTGATGCCACGAATGGTAAACTGACCCTGAAATTTATCTGCACCACAGGTAAACTGCCGGTTCCGTGGCCGACCCTGGTTACCACCCTGACCTATGGTGTTCAGTGTTTCGCACGTTATCCGGATCATATGAAACAGCACGATTTCTTTAAAAGCGCCATGCCGGAAGGTTATGTTCAGGAACGTACCATTAGCTTTAAAGATGACGGCACCTATAAAACCCGTGCCGAAGTTAAATTCGAAGGCGATACC…	GGCTGATCCGAGTTC	GAATTCGGCTGATCCGAGTTCGACGTCGCGCCCAACTCAGGGCGCTACCATAACTCTGATACTAAGTAGGTTTTT	ATGCTCGAGGCTTCCTCCGAAGACGTTATCAAAGAGTTCATGCGTTTCAAAGTTCGTATGGAAGGTTCCGTTAACGGTCACGAGTTCGAAATCGAAGGTGAAGGTGAAGGTCGTCCGTACGAAGGTACCCAGACCGCTAAACTGAAAGTTACCAAAGGTGGTCCGCTGCCGTTCGCTTGGGACATCCTGTCCCCGCAGTTCCAGTACGGTTCCAAAGCTTACGTTAAACACCCGGCTGACATCCCGGACTACCTGAAACTGTCCTTCCCGGAAGGTTTCAAATGGGAACGTGTTATGAACTTCGAAGACGGTGGTGTTGTTACCGTTACCCAGGACTCCTCCCTGCAAGACGGTGAGTTCATCTACAAAGTTAAACTGCGTGGTACCAACTTCCCGTCC…	TCTAGAGGTCACAATTAATTAAGTAAAAAAAAACCCCGCCCCTGACAGGGCGGGGTTTTTTTTTCTAATATGCGGCCGCGGCATCAAATAAAACGAAAGGCTCAGTCGAAAGACTGGGCCTTTCGTTTTATCTGTTGTTTGTCGGTGAACGCTCTCCTGAGTAGGACAAATCCGCCGCCCTAGA	ATGTAAAAAAAAAAAAAAAACCCGCCATATGGCGGGAACGGGAGGGAACACACAAAACGCAGAAGAATGGAGCTCAAACAGAACAAAGAACAGATCACCAAACAGAACATCAACCGTAAAGGCGAAGAACTGTTTACCGGTGTGGTTCCGATTCTGGTGGAACTGGATGGTGATGTTAATGGTCATAAATTCAGCGTTCGTGGTGAAGGCGAAGGTGATGCCACGAATGGTAAACTGACCCTGAAATTTATCTGCACCACAGGTAAACTGCCGGTTCCGTGGCCGACCCTGGTTACCACCCTGACCTATGGTGTTCAGTGTTTCGCACGTTATCCGGATCATATGAAACAGCACGATTTCTTTAAAAGCGCCATGCCGGAAGGTTATGTTCAGGAACGT…	246	708	495	228	197	430	0.7511	0.922842	0.974131
202	ATGTAAAAAAAAAAAAAAAACCCGCCATATGGCGGGGAACCCGAAGGAGAGCCGACCGCAACGAGG	CTCACTCCATCCTAGGTACAGTGCTAGCATGTAAAAAAAAAAAAAAAACCCGCCATATGGCGGGGAACCCGAAGGAGAGCCGACCGCAACGAGGATGGAGCTCATACAGTATTGCGGATATAGAATTCCGCGACAGACGGAAAGACGTCAAATCCCGTCACATACACCAG	AAAAAGCCAGATTATTAATCCGGCTTTTTTATTATTTAGGATCCATTGACGGCTAGCTCAGTCCTAGGTACAGTGCTAGC	ATGGAGCTCAAACAGAACAAAGAACAGATCACCAAACAGAACATCAACCGTAAAGGCGAAGAACTGTTTACCGGTGTGGTTCCGATTCTGGTGGAACTGGATGGTGATGTTAATGGTCATAAATTCAGCGTTCGTGGTGAAGGCGAAGGTGATGCCACGAATGGTAAACTGACCCTGAAATTTATCTGCACCACAGGTAAACTGCCGGTTCCGTGGCCGACCCTGGTTACCACCCTGACCTATGGTGTTCAGTGTTTCGCACGTTATCCGGATCATATGAAACAGCACGATTTCTTTAAAAGCGCCATGCCGGAAGGTTATGTTCAGGAACGTACCATTAGCTTTAAAGATGACGGCACCTATAAAACCCGTGCCGAAGTTAAATTCGAAGGCGATACC…	CGCGACAGACGGAAA	GAATTCCGCGACAGACGGAAAGACGTCGCGCCCAACTCAGGGCGCTACCATAACTCTGATACTAAGTAGGTTTTT	ATGCTCGAGGCTTCCTCCGAAGACGTTATCAAAGAGTTCATGCGTTTCAAAGTTCGTATGGAAGGTTCCGTTAACGGTCACGAGTTCGAAATCGAAGGTGAAGGTGAAGGTCGTCCGTACGAAGGTACCCAGACCGCTAAACTGAAAGTTACCAAAGGTGGTCCGCTGCCGTTCGCTTGGGACATCCTGTCCCCGCAGTTCCAGTACGGTTCCAAAGCTTACGTTAAACACCCGGCTGACATCCCGGACTACCTGAAACTGTCCTTCCCGGAAGGTTTCAAATGGGAACGTGTTATGAACTTCGAAGACGGTGGTGTTGTTACCGTTACCCAGGACTCCTCCCTGCAAGACGGTGAGTTCATCTACAAAGTTAAACTGCGTGGTACCAACTTCCCGTCC…	TCTAGAGGTCACAATTAATTAAGTAAAAAAAAACCCCGCCCCTGACAGGGCGGGGTTTTTTTTTCTAATATGCGGCCGCGGCATCAAATAAAACGAAAGGCTCAGTCGAAAGACTGGGCCTTTCGTTTTATCTGTTGTTTGTCGGTGAACGCTCTCCTGAGTAGGACAAATCCGCCGCCCTAGA	ATGTAAAAAAAAAAAAAAAACCCGCCATATGGCGGGGAACCCGAAGGAGAGCCGACCGCAACGAGGATGGAGCTCAAACAGAACAAAGAACAGATCACCAAACAGAACATCAACCGTAAAGGCGAAGAACTGTTTACCGGTGTGGTTCCGATTCTGGTGGAACTGGATGGTGATGTTAATGGTCATAAATTCAGCGTTCGTGGTGAAGGCGAAGGTGATGCCACGAATGGTAAACTGACCCTGAAATTTATCTGCACCACAGGTAAACTGCCGGTTCCGTGGCCGACCCTGGTTACCACCCTGACCTATGGTGTTCAGTGTTTCGCACGTTATCCGGATCATATGAAACAGCACGATTTCTTTAAAAGCGCCATGCCGGAAGGTTATGTTCAGGAACGT…	419	2	9	7	1	2	0		0
203	ATGTAAAAAAAAAAAAAAAACCCGCCATATGGCGGGCAACGCGGGACACCCGGCACAGGGGAGAAC	CTCACTCCATCCTAGGTACAGTGCTAGCATGTAAAAAAAAAAAAAAAACCCGCCATATGGCGGGCAACGCGGGACACCCGGCACAGGGGAGAACATGGAGCTCATACAGTATTGCGGATATAGAATTCGAGTACGCATCGACAGACGTCAAATCCCGTCACATACACCAG	AAAAAGCCAGATTATTAATCCGGCTTTTTTATTATTTAGGATCCATTGACGGCTAGCTCAGTCCTAGGTACAGTGCTAGC	ATGGAGCTCAAACAGAACAAAGAACAGATCACCAAACAGAACATCAACCGTAAAGGCGAAGAACTGTTTACCGGTGTGGTTCCGATTCTGGTGGAACTGGATGGTGATGTTAATGGTCATAAATTCAGCGTTCGTGGTGAAGGCGAAGGTGATGCCACGAATGGTAAACTGACCCTGAAATTTATCTGCACCACAGGTAAACTGCCGGTTCCGTGGCCGACCCTGGTTACCACCCTGACCTATGGTGTTCAGTGTTTCGCACGTTATCCGGATCATATGAAACAGCACGATTTCTTTAAAAGCGCCATGCCGGAAGGTTATGTTCAGGAACGTACCATTAGCTTTAAAGATGACGGCACCTATAAAACCCGTGCCGAAGTTAAATTCGAAGGCGATACC…	GAGTACGCATCGACA	GAATTCGAGTACGCATCGACAGACGTCGCGCCCAACTCAGGGCGCTACCATAACTCTGATACTAAGTAGGTTTTT	ATGCTCGAGGCTTCCTCCGAAGACGTTATCAAAGAGTTCATGCGTTTCAAAGTTCGTATGGAAGGTTCCGTTAACGGTCACGAGTTCGAAATCGAAGGTGAAGGTGAAGGTCGTCCGTACGAAGGTACCCAGACCGCTAAACTGAAAGTTACCAAAGGTGGTCCGCTGCCGTTCGCTTGGGACATCCTGTCCCCGCAGTTCCAGTACGGTTCCAAAGCTTACGTTAAACACCCGGCTGACATCCCGGACTACCTGAAACTGTCCTTCCCGGAAGGTTTCAAATGGGAACGTGTTATGAACTTCGAAGACGGTGGTGTTGTTACCGTTACCCAGGACTCCTCCCTGCAAGACGGTGAGTTCATCTACAAAGTTAAACTGCGTGGTACCAACTTCCCGTCC…	TCTAGAGGTCACAATTAATTAAGTAAAAAAAAACCCCGCCCCTGACAGGGCGGGGTTTTTTTTTCTAATATGCGGCCGCGGCATCAAATAAAACGAAAGGCTCAGTCGAAAGACTGGGCCTTTCGTTTTATCTGTTGTTTGTCGGTGAACGCTCTCCTGAGTAGGACAAATCCGCCGCCCTAGA	ATGTAAAAAAAAAAAAAAAACCCGCCATATGGCGGGCAACGCGGGACACCCGGCACAGGGGAGAACATGGAGCTCAAACAGAACAAAGAACAGATCACCAAACAGAACATCAACCGTAAAGGCGAAGAACTGTTTACCGGTGTGGTTCCGATTCTGGTGGAACTGGATGGTGATGTTAATGGTCATAAATTCAGCGTTCGTGGTGAAGGCGAAGGTGATGCCACGAATGGTAAACTGACCCTGAAATTTATCTGCACCACAGGTAAACTGCCGGTTCCGTGGCCGACCCTGGTTACCACCCTGACCTATGGTGTTCAGTGTTTCGCACGTTATCCGGATCATATGAAACAGCACGATTTCTTTAAAAGCGCCATGCCGGAAGGTTATGTTCAGGAACGT…	518	913	582	241	4	169	0.814481	0.85103	0.997299
204	ATGTAAAAAAAAAAAAAAAACCCGCCATATGGCGGGGGGGCCCAGAACGGCGCGAGACACAAACGA	CTCACTCCATCCTAGGTACAGTGCTAGCATGTAAAAAAAAAAAAAAAACCCGCCATATGGCGGGGGGGCCCAGAACGGCGCGAGACACAAACGAATGGAGCTCATACAGTATTGCGGATATAGAATTCGACGGGCATCGCCACGACGTCAAATCCCGTCACATACACCAG	AAAAAGCCAGATTATTAATCCGGCTTTTTTATTATTTAGGATCCATTGACGGCTAGCTCAGTCCTAGGTACAGTGCTAGC	ATGGAGCTCAAACAGAACAAAGAACAGATCACCAAACAGAACATCAACCGTAAAGGCGAAGAACTGTTTACCGGTGTGGTTCCGATTCTGGTGGAACTGGATGGTGATGTTAATGGTCATAAATTCAGCGTTCGTGGTGAAGGCGAAGGTGATGCCACGAATGGTAAACTGACCCTGAAATTTATCTGCACCACAGGTAAACTGCCGGTTCCGTGGCCGACCCTGGTTACCACCCTGACCTATGGTGTTCAGTGTTTCGCACGTTATCCGGATCATATGAAACAGCACGATTTCTTTAAAAGCGCCATGCCGGAAGGTTATGTTCAGGAACGTACCATTAGCTTTAAAGATGACGGCACCTATAAAACCCGTGCCGAAGTTAAATTCGAAGGCGATACC…	GACGGGCATCGCCAC	GAATTCGACGGGCATCGCCACGACGTCGCGCCCAACTCAGGGCGCTACCATAACTCTGATACTAAGTAGGTTTTT	ATGCTCGAGGCTTCCTCCGAAGACGTTATCAAAGAGTTCATGCGTTTCAAAGTTCGTATGGAAGGTTCCGTTAACGGTCACGAGTTCGAAATCGAAGGTGAAGGTGAAGGTCGTCCGTACGAAGGTACCCAGACCGCTAAACTGAAAGTTACCAAAGGTGGTCCGCTGCCGTTCGCTTGGGACATCCTGTCCCCGCAGTTCCAGTACGGTTCCAAAGCTTACGTTAAACACCCGGCTGACATCCCGGACTACCTGAAACTGTCCTTCCCGGAAGGTTTCAAATGGGAACGTGTTATGAACTTCGAAGACGGTGGTGTTGTTACCGTTACCCAGGACTCCTCCCTGCAAGACGGTGAGTTCATCTACAAAGTTAAACTGCGTGGTACCAACTTCCCGTCC…	TCTAGAGGTCACAATTAATTAAGTAAAAAAAAACCCCGCCCCTGACAGGGCGGGGTTTTTTTTTCTAATATGCGGCCGCGGCATCAAATAAAACGAAAGGCTCAGTCGAAAGACTGGGCCTTTCGTTTTATCTGTTGTTTGTCGGTGAACGCTCTCCTGAGTAGGACAAATCCGCCGCCCTAGA	ATGTAAAAAAAAAAAAAAAACCCGCCATATGGCGGGGGGGCCCAGAACGGCGCGAGACACAAACGAATGGAGCTCAAACAGAACAAAGAACAGATCACCAAACAGAACATCAACCGTAAAGGCGAAGAACTGTTTACCGGTGTGGTTCCGATTCTGGTGGAACTGGATGGTGATGTTAATGGTCATAAATTCAGCGTTCGTGGTGAAGGCGAAGGTGATGCCACGAATGGTAAACTGACCCTGAAATTTATCTGCACCACAGGTAAACTGCCGGTTCCGTGGCCGACCCTGGTTACCACCCTGACCTATGGTGTTCAGTGTTTCGCACGTTATCCGGATCATATGAAACAGCACGATTTCTTTAAAAGCGCCATGCCGGAAGGTTATGTTCAGGAACGT…	503	442	74	113	0	3	0		0
205	ATGTAAAAAAAAAAAAAAAACCCGCCATATGGCGGGACAACGGCCCACGGGGCAAGCCGACCCGCA	CTCACTCCATCCTAGGTACAGTGCTAGCATGTAAAAAAAAAAAAAAAACCCGCCATATGGCGGGACAACGGCCCACGGGGCAAGCCGACCCGCAATGGAGCTCATACAGTATTGCGGATATAGAATTCCGGATTTACAACGCTGACGTCAAATCCCGTCACATACACCAG	AAAAAGCCAGATTATTAATCCGGCTTTTTTATTATTTAGGATCCATTGACGGCTAGCTCAGTCCTAGGTACAGTGCTAGC	ATGGAGCTCAAACAGAACAAAGAACAGATCACCAAACAGAACATCAACCGTAAAGGCGAAGAACTGTTTACCGGTGTGGTTCCGATTCTGGTGGAACTGGATGGTGATGTTAATGGTCATAAATTCAGCGTTCGTGGTGAAGGCGAAGGTGATGCCACGAATGGTAAACTGACCCTGAAATTTATCTGCACCACAGGTAAACTGCCGGTTCCGTGGCCGACCCTGGTTACCACCCTGACCTATGGTGTTCAGTGTTTCGCACGTTATCCGGATCATATGAAACAGCACGATTTCTTTAAAAGCGCCATGCCGGAAGGTTATGTTCAGGAACGTACCATTAGCTTTAAAGATGACGGCACCTATAAAACCCGTGCCGAAGTTAAATTCGAAGGCGATACC…	CGGATTTACAACGCT	GAATTCCGGATTTACAACGCTGACGTCGCGCCCAACTCAGGGCGCTACCATAACTCTGATACTAAGTAGGTTTTT	ATGCTCGAGGCTTCCTCCGAAGACGTTATCAAAGAGTTCATGCGTTTCAAAGTTCGTATGGAAGGTTCCGTTAACGGTCACGAGTTCGAAATCGAAGGTGAAGGTGAAGGTCGTCCGTACGAAGGTACCCAGACCGCTAAACTGAAAGTTACCAAAGGTGGTCCGCTGCCGTTCGCTTGGGACATCCTGTCCCCGCAGTTCCAGTACGGTTCCAAAGCTTACGTTAAACACCCGGCTGACATCCCGGACTACCTGAAACTGTCCTTCCCGGAAGGTTTCAAATGGGAACGTGTTATGAACTTCGAAGACGGTGGTGTTGTTACCGTTACCCAGGACTCCTCCCTGCAAGACGGTGAGTTCATCTACAAAGTTAAACTGCGTGGTACCAACTTCCCGTCC…	TCTAGAGGTCACAATTAATTAAGTAAAAAAAAACCCCGCCCCTGACAGGGCGGGGTTTTTTTTTCTAATATGCGGCCGCGGCATCAAATAAAACGAAAGGCTCAGTCGAAAGACTGGGCCTTTCGTTTTATCTGTTGTTTGTCGGTGAACGCTCTCCTGAGTAGGACAAATCCGCCGCCCTAGA	ATGTAAAAAAAAAAAAAAAACCCGCCATATGGCGGGACAACGGCCCACGGGGCAAGCCGACCCGCAATGGAGCTCAAACAGAACAAAGAACAGATCACCAAACAGAACATCAACCGTAAAGGCGAAGAACTGTTTACCGGTGTGGTTCCGATTCTGGTGGAACTGGATGGTGATGTTAATGGTCATAAATTCAGCGTTCGTGGTGAAGGCGAAGGTGATGCCACGAATGGTAAACTGACCCTGAAATTTATCTGCACCACAGGTAAACTGCCGGTTCCGTGGCCGACCCTGGTTACCACCCTGACCTATGGTGTTCAGTGTTTCGCACGTTATCCGGATCATATGAAACAGCACGATTTCTTTAAAAGCGCCATGCCGGAAGGTTATGTTCAGGAACGT…	1965	2347	1724	895	562	895	0.71596	0.968137	0.980555
206	ATGTAAAAAAAAAAAAAAAACCCGCCATATGGCGGGAACCCCGCGCCGGAAGCGACAGCAGGAAAC	CTCACTCCATCCTAGGTACAGTGCTAGCATGTAAAAAAAAAAAAAAAACCCGCCATATGGCGGGAACCCCGCGCCGGAAGCGACAGCAGGAAACATGGAGCTCATACAGTATTGCGGATATAGAATTCCTCCTACCAAGCTAGGACGTCAAATCCCGTCACATACACCAG	AAAAAGCCAGATTATTAATCCGGCTTTTTTATTATTTAGGATCCATTGACGGCTAGCTCAGTCCTAGGTACAGTGCTAGC	ATGGAGCTCAAACAGAACAAAGAACAGATCACCAAACAGAACATCAACCGTAAAGGCGAAGAACTGTTTACCGGTGTGGTTCCGATTCTGGTGGAACTGGATGGTGATGTTAATGGTCATAAATTCAGCGTTCGTGGTGAAGGCGAAGGTGATGCCACGAATGGTAAACTGACCCTGAAATTTATCTGCACCACAGGTAAACTGCCGGTTCCGTGGCCGACCCTGGTTACCACCCTGACCTATGGTGTTCAGTGTTTCGCACGTTATCCGGATCATATGAAACAGCACGATTTCTTTAAAAGCGCCATGCCGGAAGGTTATGTTCAGGAACGTACCATTAGCTTTAAAGATGACGGCACCTATAAAACCCGTGCCGAAGTTAAATTCGAAGGCGATACC…	CTCCTACCAAGCTAG	GAATTCCTCCTACCAAGCTAGGACGTCGCGCCCAACTCAGGGCGCTACCATAACTCTGATACTAAGTAGGTTTTT	ATGCTCGAGGCTTCCTCCGAAGACGTTATCAAAGAGTTCATGCGTTTCAAAGTTCGTATGGAAGGTTCCGTTAACGGTCACGAGTTCGAAATCGAAGGTGAAGGTGAAGGTCGTCCGTACGAAGGTACCCAGACCGCTAAACTGAAAGTTACCAAAGGTGGTCCGCTGCCGTTCGCTTGGGACATCCTGTCCCCGCAGTTCCAGTACGGTTCCAAAGCTTACGTTAAACACCCGGCTGACATCCCGGACTACCTGAAACTGTCCTTCCCGGAAGGTTTCAAATGGGAACGTGTTATGAACTTCGAAGACGGTGGTGTTGTTACCGTTACCCAGGACTCCTCCCTGCAAGACGGTGAGTTCATCTACAAAGTTAAACTGCGTGGTACCAACTTCCCGTCC…	TCTAGAGGTCACAATTAATTAAGTAAAAAAAAACCCCGCCCCTGACAGGGCGGGGTTTTTTTTTCTAATATGCGGCCGCGGCATCAAATAAAACGAAAGGCTCAGTCGAAAGACTGGGCCTTTCGTTTTATCTGTTGTTTGTCGGTGAACGCTCTCCTGAGTAGGACAAATCCGCCGCCCTAGA	ATGTAAAAAAAAAAAAAAAACCCGCCATATGGCGGGAACCCCGCGCCGGAAGCGACAGCAGGAAACATGGAGCTCAAACAGAACAAAGAACAGATCACCAAACAGAACATCAACCGTAAAGGCGAAGAACTGTTTACCGGTGTGGTTCCGATTCTGGTGGAACTGGATGGTGATGTTAATGGTCATAAATTCAGCGTTCGTGGTGAAGGCGAAGGTGATGCCACGAATGGTAAACTGACCCTGAAATTTATCTGCACCACAGGTAAACTGCCGGTTCCGTGGCCGACCCTGGTTACCACCCTGACCTATGGTGTTCAGTGTTTCGCACGTTATCCGGATCATATGAAACAGCACGATTTCTTTAAAAGCGCCATGCCGGAAGGTTATGTTCAGGAACGT…	1997	4150	1288	1244	226	1939	1.13119	0.612758	0.988072
207	ATGTAAAAAAAAAAAAAAAACCCGCCATATGGCGGGAAGGAAGACCAAAAGGGACAGGAGGACAAG	CTCACTCCATCCTAGGTACAGTGCTAGCATGTAAAAAAAAAAAAAAAACCCGCCATATGGCGGGAAGGAAGACCAAAAGGGACAGGAGGACAAGATGGAGCTCATACAGTATTGCGGATATAGAATTCTAATTGGAGGTGTCTGACGTCAAATCCCGTCACATACACCAG	AAAAAGCCAGATTATTAATCCGGCTTTTTTATTATTTAGGATCCATTGACGGCTAGCTCAGTCCTAGGTACAGTGCTAGC	ATGGAGCTCAAACAGAACAAAGAACAGATCACCAAACAGAACATCAACCGTAAAGGCGAAGAACTGTTTACCGGTGTGGTTCCGATTCTGGTGGAACTGGATGGTGATGTTAATGGTCATAAATTCAGCGTTCGTGGTGAAGGCGAAGGTGATGCCACGAATGGTAAACTGACCCTGAAATTTATCTGCACCACAGGTAAACTGCCGGTTCCGTGGCCGACCCTGGTTACCACCCTGACCTATGGTGTTCAGTGTTTCGCACGTTATCCGGATCATATGAAACAGCACGATTTCTTTAAAAGCGCCATGCCGGAAGGTTATGTTCAGGAACGTACCATTAGCTTTAAAGATGACGGCACCTATAAAACCCGTGCCGAAGTTAAATTCGAAGGCGATACC…	TAATTGGAGGTGTCT	GAATTCTAATTGGAGGTGTCTGACGTCGCGCCCAACTCAGGGCGCTACCATAACTCTGATACTAAGTAGGTTTTT	ATGCTCGAGGCTTCCTCCGAAGACGTTATCAAAGAGTTCATGCGTTTCAAAGTTCGTATGGAAGGTTCCGTTAACGGTCACGAGTTCGAAATCGAAGGTGAAGGTGAAGGTCGTCCGTACGAAGGTACCCAGACCGCTAAACTGAAAGTTACCAAAGGTGGTCCGCTGCCGTTCGCTTGGGACATCCTGTCCCCGCAGTTCCAGTACGGTTCCAAAGCTTACGTTAAACACCCGGCTGACATCCCGGACTACCTGAAACTGTCCTTCCCGGAAGGTTTCAAATGGGAACGTGTTATGAACTTCGAAGACGGTGGTGTTGTTACCGTTACCCAGGACTCCTCCCTGCAAGACGGTGAGTTCATCTACAAAGTTAAACTGCGTGGTACCAACTTCCCGTCC…	TCTAGAGGTCACAATTAATTAAGTAAAAAAAAACCCCGCCCCTGACAGGGCGGGGTTTTTTTTTCTAATATGCGGCCGCGGCATCAAATAAAACGAAAGGCTCAGTCGAAAGACTGGGCCTTTCGTTTTATCTGTTGTTTGTCGGTGAACGCTCTCCTGAGTAGGACAAATCCGCCGCCCTAGA	ATGTAAAAAAAAAAAAAAAACCCGCCATATGGCGGGAAGGAAGACCAAAAGGGACAGGAGGACAAGATGGAGCTCAAACAGAACAAAGAACAGATCACCAAACAGAACATCAACCGTAAAGGCGAAGAACTGTTTACCGGTGTGGTTCCGATTCTGGTGGAACTGGATGGTGATGTTAATGGTCATAAATTCAGCGTTCGTGGTGAAGGCGAAGGTGATGCCACGAATGGTAAACTGACCCTGAAATTTATCTGCACCACAGGTAAACTGCCGGTTCCGTGGCCGACCCTGGTTACCACCCTGACCTATGGTGTTCAGTGTTTCGCACGTTATCCGGATCATATGAAACAGCACGATTTCTTTAAAAGCGCCATGCCGGAAGGTTATGTTCAGGAACGT…	48	193	118	6	7	8	0.892068	0.777012	0.999199
208	ATGTAAAAAAAAAAAAAAAACCCGCCATATGGCGGGCAGCGGGAAAAACGACCGCCCCGCCCCCAA	CTCACTCCATCCTAGGTACAGTGCTAGCATGTAAAAAAAAAAAAAAAACCCGCCATATGGCGGGCAGCGGGAAAAACGACCGCCCCGCCCCCAAATGGAGCTCATACAGTATTGCGGATATAGAATTCACATGCTCAATCTAGGACGTCAAATCCCGTCACATACACCAG	AAAAAGCCAGATTATTAATCCGGCTTTTTTATTATTTAGGATCCATTGACGGCTAGCTCAGTCCTAGGTACAGTGCTAGC	ATGGAGCTCAAACAGAACAAAGAACAGATCACCAAACAGAACATCAACCGTAAAGGCGAAGAACTGTTTACCGGTGTGGTTCCGATTCTGGTGGAACTGGATGGTGATGTTAATGGTCATAAATTCAGCGTTCGTGGTGAAGGCGAAGGTGATGCCACGAATGGTAAACTGACCCTGAAATTTATCTGCACCACAGGTAAACTGCCGGTTCCGTGGCCGACCCTGGTTACCACCCTGACCTATGGTGTTCAGTGTTTCGCACGTTATCCGGATCATATGAAACAGCACGATTTCTTTAAAAGCGCCATGCCGGAAGGTTATGTTCAGGAACGTACCATTAGCTTTAAAGATGACGGCACCTATAAAACCCGTGCCGAAGTTAAATTCGAAGGCGATACC…	ACATGCTCAATCTAG	GAATTCACATGCTCAATCTAGGACGTCGCGCCCAACTCAGGGCGCTACCATAACTCTGATACTAAGTAGGTTTTT	ATGCTCGAGGCTTCCTCCGAAGACGTTATCAAAGAGTTCATGCGTTTCAAAGTTCGTATGGAAGGTTCCGTTAACGGTCACGAGTTCGAAATCGAAGGTGAAGGTGAAGGTCGTCCGTACGAAGGTACCCAGACCGCTAAACTGAAAGTTACCAAAGGTGGTCCGCTGCCGTTCGCTTGGGACATCCTGTCCCCGCAGTTCCAGTACGGTTCCAAAGCTTACGTTAAACACCCGGCTGACATCCCGGACTACCTGAAACTGTCCTTCCCGGAAGGTTTCAAATGGGAACGTGTTATGAACTTCGAAGACGGTGGTGTTGTTACCGTTACCCAGGACTCCTCCCTGCAAGACGGTGAGTTCATCTACAAAGTTAAACTGCGTGGTACCAACTTCCCGTCC…	TCTAGAGGTCACAATTAATTAAGTAAAAAAAAACCCCGCCCCTGACAGGGCGGGGTTTTTTTTTCTAATATGCGGCCGCGGCATCAAATAAAACGAAAGGCTCAGTCGAAAGACTGGGCCTTTCGTTTTATCTGTTGTTTGTCGGTGAACGCTCTCCTGAGTAGGACAAATCCGCCGCCCTAGA	ATGTAAAAAAAAAAAAAAAACCCGCCATATGGCGGGCAGCGGGAAAAACGACCGCCCCGCCCCCAAATGGAGCTCAAACAGAACAAAGAACAGATCACCAAACAGAACATCAACCGTAAAGGCGAAGAACTGTTTACCGGTGTGGTTCCGATTCTGGTGGAACTGGATGGTGATGTTAATGGTCATAAATTCAGCGTTCGTGGTGAAGGCGAAGGTGATGCCACGAATGGTAAACTGACCCTGAAATTTATCTGCACCACAGGTAAACTGCCGGTTCCGTGGCCGACCCTGGTTACCACCCTGACCTATGGTGTTCAGTGTTTCGCACGTTATCCGGATCATATGAAACAGCACGATTTCTTTAAAAGCGCCATGCCGGAAGGTTATGTTCAGGAACGT…	344	549	218	180	127	292	1.00382	0.690509	0.975275
209	ATGGAAAAAAAAAAAAAAAACCCGCCATATGGCGGGGGCGCGACAAAAGGACGCAGCACGGACAGA	CTCACTCCATCCTAGGTACAGTGCTAGCATGGAAAAAAAAAAAAAAAACCCGCCATATGGCGGGGGCGCGACAAAAGGACGCAGCACGGACAGAATGGAGCTCATACAGTATTGCGGATATAGAATTCACTCGGTTTGACCTAGACGTCAAATCCCGTCACATACACCAG	AAAAAGCCAGATTATTAATCCGGCTTTTTTATTATTTAGGATCCATTGACGGCTAGCTCAGTCCTAGGTACAGTGCTAGC	ATGGAGCTCAAACAGAACAAAGAACAGATCACCAAACAGAACATCAACCGTAAAGGCGAAGAACTGTTTACCGGTGTGGTTCCGATTCTGGTGGAACTGGATGGTGATGTTAATGGTCATAAATTCAGCGTTCGTGGTGAAGGCGAAGGTGATGCCACGAATGGTAAACTGACCCTGAAATTTATCTGCACCACAGGTAAACTGCCGGTTCCGTGGCCGACCCTGGTTACCACCCTGACCTATGGTGTTCAGTGTTTCGCACGTTATCCGGATCATATGAAACAGCACGATTTCTTTAAAAGCGCCATGCCGGAAGGTTATGTTCAGGAACGTACCATTAGCTTTAAAGATGACGGCACCTATAAAACCCGTGCCGAAGTTAAATTCGAAGGCGATACC…	ACTCGGTTTGACCTA	GAATTCACTCGGTTTGACCTAGACGTCGCGCCCAACTCAGGGCGCTACCATAACTCTGATACTAAGTAGGTTTTT	ATGCTCGAGGCTTCCTCCGAAGACGTTATCAAAGAGTTCATGCGTTTCAAAGTTCGTATGGAAGGTTCCGTTAACGGTCACGAGTTCGAAATCGAAGGTGAAGGTGAAGGTCGTCCGTACGAAGGTACCCAGACCGCTAAACTGAAAGTTACCAAAGGTGGTCCGCTGCCGTTCGCTTGGGACATCCTGTCCCCGCAGTTCCAGTACGGTTCCAAAGCTTACGTTAAACACCCGGCTGACATCCCGGACTACCTGAAACTGTCCTTCCCGGAAGGTTTCAAATGGGAACGTGTTATGAACTTCGAAGACGGTGGTGTTGTTACCGTTACCCAGGACTCCTCCCTGCAAGACGGTGAGTTCATCTACAAAGTTAAACTGCGTGGTACCAACTTCCCGTCC…	TCTAGAGGTCACAATTAATTAAGTAAAAAAAAACCCCGCCCCTGACAGGGCGGGGTTTTTTTTTCTAATATGCGGCCGCGGCATCAAATAAAACGAAAGGCTCAGTCGAAAGACTGGGCCTTTCGTTTTATCTGTTGTTTGTCGGTGAACGCTCTCCTGAGTAGGACAAATCCGCCGCCCTAGA	ATGGAAAAAAAAAAAAAAAACCCGCCATATGGCGGGGGCGCGACAAAAGGACGCAGCACGGACAGAATGGAGCTCAAACAGAACAAAGAACAGATCACCAAACAGAACATCAACCGTAAAGGCGAAGAACTGTTTACCGGTGTGGTTCCGATTCTGGTGGAACTGGATGGTGATGTTAATGGTCATAAATTCAGCGTTCGTGGTGAAGGCGAAGGTGATGCCACGAATGGTAAACTGACCCTGAAATTTATCTGCACCACAGGTAAACTGCCGGTTCCGTGGCCGACCCTGGTTACCACCCTGACCTATGGTGTTCAGTGTTTCGCACGTTATCCGGATCATATGAAACAGCACGATTTCTTTAAAAGCGCCATGCCGGAAGGTTATGTTCAGGAACGT…	742	1310	804	606	252	733	0.76939	0.900904	0.973465
210	ATGGAAAAAAAAAAAAAAAACCCGCCATATGGCGGGGAAAGACCACCCAAAAGGACGGAGGCAGAA	CTCACTCCATCCTAGGTACAGTGCTAGCATGGAAAAAAAAAAAAAAAACCCGCCATATGGCGGGGAAAGACCACCCAAAAGGACGGAGGCAGAAATGGAGCTCATACAGTATTGCGGATATAGAATTCAATAGGATTTGAAGTGACGTCAAATCCCGTCACATACACCAG	AAAAAGCCAGATTATTAATCCGGCTTTTTTATTATTTAGGATCCATTGACGGCTAGCTCAGTCCTAGGTACAGTGCTAGC	ATGGAGCTCAAACAGAACAAAGAACAGATCACCAAACAGAACATCAACCGTAAAGGCGAAGAACTGTTTACCGGTGTGGTTCCGATTCTGGTGGAACTGGATGGTGATGTTAATGGTCATAAATTCAGCGTTCGTGGTGAAGGCGAAGGTGATGCCACGAATGGTAAACTGACCCTGAAATTTATCTGCACCACAGGTAAACTGCCGGTTCCGTGGCCGACCCTGGTTACCACCCTGACCTATGGTGTTCAGTGTTTCGCACGTTATCCGGATCATATGAAACAGCACGATTTCTTTAAAAGCGCCATGCCGGAAGGTTATGTTCAGGAACGTACCATTAGCTTTAAAGATGACGGCACCTATAAAACCCGTGCCGAAGTTAAATTCGAAGGCGATACC…	AATAGGATTTGAAGT	GAATTCAATAGGATTTGAAGTGACGTCGCGCCCAACTCAGGGCGCTACCATAACTCTGATACTAAGTAGGTTTTT	ATGCTCGAGGCTTCCTCCGAAGACGTTATCAAAGAGTTCATGCGTTTCAAAGTTCGTATGGAAGGTTCCGTTAACGGTCACGAGTTCGAAATCGAAGGTGAAGGTGAAGGTCGTCCGTACGAAGGTACCCAGACCGCTAAACTGAAAGTTACCAAAGGTGGTCCGCTGCCGTTCGCTTGGGACATCCTGTCCCCGCAGTTCCAGTACGGTTCCAAAGCTTACGTTAAACACCCGGCTGACATCCCGGACTACCTGAAACTGTCCTTCCCGGAAGGTTTCAAATGGGAACGTGTTATGAACTTCGAAGACGGTGGTGTTGTTACCGTTACCCAGGACTCCTCCCTGCAAGACGGTGAGTTCATCTACAAAGTTAAACTGCGTGGTACCAACTTCCCGTCC…	TCTAGAGGTCACAATTAATTAAGTAAAAAAAAACCCCGCCCCTGACAGGGCGGGGTTTTTTTTTCTAATATGCGGCCGCGGCATCAAATAAAACGAAAGGCTCAGTCGAAAGACTGGGCCTTTCGTTTTATCTGTTGTTTGTCGGTGAACGCTCTCCTGAGTAGGACAAATCCGCCGCCCTAGA	ATGGAAAAAAAAAAAAAAAACCCGCCATATGGCGGGGAAAGACCACCCAAAAGGACGGAGGCAGAAATGGAGCTCAAACAGAACAAAGAACAGATCACCAAACAGAACATCAACCGTAAAGGCGAAGAACTGTTTACCGGTGTGGTTCCGATTCTGGTGGAACTGGATGGTGATGTTAATGGTCATAAATTCAGCGTTCGTGGTGAAGGCGAAGGTGATGCCACGAATGGTAAACTGACCCTGAAATTTATCTGCACCACAGGTAAACTGCCGGTTCCGTGGCCGACCCTGGTTACCACCCTGACCTATGGTGTTCAGTGTTTCGCACGTTATCCGGATCATATGAAACAGCACGATTTCTTTAAAAGCGCCATGCCGGAAGGTTATGTTCAGGAACGT…	346	467	1593	906	869	231	0.0911286	7.60626	0.800086
211	ATGGAAAAAAAAAAAAAAAACCCGCCATATGGCGGGGGAAAAAACGGCGGGGCACGGGAGGGACGG	CTCACTCCATCCTAGGTACAGTGCTAGCATGGAAAAAAAAAAAAAAAACCCGCCATATGGCGGGGGAAAAAACGGCGGGGCACGGGAGGGACGGATGGAGCTCATACAGTATTGCGGATATAGAATTCCTGGCTCTTCCATGTGACGTCAAATCCCGTCACATACACCAG	AAAAAGCCAGATTATTAATCCGGCTTTTTTATTATTTAGGATCCATTGACGGCTAGCTCAGTCCTAGGTACAGTGCTAGC	ATGGAGCTCAAACAGAACAAAGAACAGATCACCAAACAGAACATCAACCGTAAAGGCGAAGAACTGTTTACCGGTGTGGTTCCGATTCTGGTGGAACTGGATGGTGATGTTAATGGTCATAAATTCAGCGTTCGTGGTGAAGGCGAAGGTGATGCCACGAATGGTAAACTGACCCTGAAATTTATCTGCACCACAGGTAAACTGCCGGTTCCGTGGCCGACCCTGGTTACCACCCTGACCTATGGTGTTCAGTGTTTCGCACGTTATCCGGATCATATGAAACAGCACGATTTCTTTAAAAGCGCCATGCCGGAAGGTTATGTTCAGGAACGTACCATTAGCTTTAAAGATGACGGCACCTATAAAACCCGTGCCGAAGTTAAATTCGAAGGCGATACC…	CTGGCTCTTCCATGT	GAATTCCTGGCTCTTCCATGTGACGTCGCGCCCAACTCAGGGCGCTACCATAACTCTGATACTAAGTAGGTTTTT	ATGCTCGAGGCTTCCTCCGAAGACGTTATCAAAGAGTTCATGCGTTTCAAAGTTCGTATGGAAGGTTCCGTTAACGGTCACGAGTTCGAAATCGAAGGTGAAGGTGAAGGTCGTCCGTACGAAGGTACCCAGACCGCTAAACTGAAAGTTACCAAAGGTGGTCCGCTGCCGTTCGCTTGGGACATCCTGTCCCCGCAGTTCCAGTACGGTTCCAAAGCTTACGTTAAACACCCGGCTGACATCCCGGACTACCTGAAACTGTCCTTCCCGGAAGGTTTCAAATGGGAACGTGTTATGAACTTCGAAGACGGTGGTGTTGTTACCGTTACCCAGGACTCCTCCCTGCAAGACGGTGAGTTCATCTACAAAGTTAAACTGCGTGGTACCAACTTCCCGTCC…	TCTAGAGGTCACAATTAATTAAGTAAAAAAAAACCCCGCCCCTGACAGGGCGGGGTTTTTTTTTCTAATATGCGGCCGCGGCATCAAATAAAACGAAAGGCTCAGTCGAAAGACTGGGCCTTTCGTTTTATCTGTTGTTTGTCGGTGAACGCTCTCCTGAGTAGGACAAATCCGCCGCCCTAGA	ATGGAAAAAAAAAAAAAAAACCCGCCATATGGCGGGGGAAAAAACGGCGGGGCACGGGAGGGACGGATGGAGCTCAAACAGAACAAAGAACAGATCACCAAACAGAACATCAACCGTAAAGGCGAAGAACTGTTTACCGGTGTGGTTCCGATTCTGGTGGAACTGGATGGTGATGTTAATGGTCATAAATTCAGCGTTCGTGGTGAAGGCGAAGGTGATGCCACGAATGGTAAACTGACCCTGAAATTTATCTGCACCACAGGTAAACTGCCGGTTCCGTGGCCGACCCTGGTTACCACCCTGACCTATGGTGTTCAGTGTTTCGCACGTTATCCGGATCATATGAAACAGCACGATTTCTTTAAAAGCGCCATGCCGGAAGGTTATGTTCAGGAACGT…	3157	5567	8187	6911	2912	5133	0.29588	2.34266	0.923521
212	ATGGAAAAAAAAAAAAAAAACCCGCCATATGGCGGGGAGAGCGGACAGGACCCAAACAAAGCAACA	CTCACTCCATCCTAGGTACAGTGCTAGCATGGAAAAAAAAAAAAAAAACCCGCCATATGGCGGGGAGAGCGGACAGGACCCAAACAAAGCAACAATGGAGCTCATACAGTATTGCGGATATAGAATTCACGTTCAGTGTACACGACGTCAAATCCCGTCACATACACCAG	AAAAAGCCAGATTATTAATCCGGCTTTTTTATTATTTAGGATCCATTGACGGCTAGCTCAGTCCTAGGTACAGTGCTAGC	ATGGAGCTCAAACAGAACAAAGAACAGATCACCAAACAGAACATCAACCGTAAAGGCGAAGAACTGTTTACCGGTGTGGTTCCGATTCTGGTGGAACTGGATGGTGATGTTAATGGTCATAAATTCAGCGTTCGTGGTGAAGGCGAAGGTGATGCCACGAATGGTAAACTGACCCTGAAATTTATCTGCACCACAGGTAAACTGCCGGTTCCGTGGCCGACCCTGGTTACCACCCTGACCTATGGTGTTCAGTGTTTCGCACGTTATCCGGATCATATGAAACAGCACGATTTCTTTAAAAGCGCCATGCCGGAAGGTTATGTTCAGGAACGTACCATTAGCTTTAAAGATGACGGCACCTATAAAACCCGTGCCGAAGTTAAATTCGAAGGCGATACC…	ACGTTCAGTGTACAC	GAATTCACGTTCAGTGTACACGACGTCGCGCCCAACTCAGGGCGCTACCATAACTCTGATACTAAGTAGGTTTTT	ATGCTCGAGGCTTCCTCCGAAGACGTTATCAAAGAGTTCATGCGTTTCAAAGTTCGTATGGAAGGTTCCGTTAACGGTCACGAGTTCGAAATCGAAGGTGAAGGTGAAGGTCGTCCGTACGAAGGTACCCAGACCGCTAAACTGAAAGTTACCAAAGGTGGTCCGCTGCCGTTCGCTTGGGACATCCTGTCCCCGCAGTTCCAGTACGGTTCCAAAGCTTACGTTAAACACCCGGCTGACATCCCGGACTACCTGAAACTGTCCTTCCCGGAAGGTTTCAAATGGGAACGTGTTATGAACTTCGAAGACGGTGGTGTTGTTACCGTTACCCAGGACTCCTCCCTGCAAGACGGTGAGTTCATCTACAAAGTTAAACTGCGTGGTACCAACTTCCCGTCC…	TCTAGAGGTCACAATTAATTAAGTAAAAAAAAACCCCGCCCCTGACAGGGCGGGGTTTTTTTTTCTAATATGCGGCCGCGGCATCAAATAAAACGAAAGGCTCAGTCGAAAGACTGGGCCTTTCGTTTTATCTGTTGTTTGTCGGTGAACGCTCTCCTGAGTAGGACAAATCCGCCGCCCTAGA	ATGGAAAAAAAAAAAAAAAACCCGCCATATGGCGGGGAGAGCGGACAGGACCCAAACAAAGCAACAATGGAGCTCAAACAGAACAAAGAACAGATCACCAAACAGAACATCAACCGTAAAGGCGAAGAACTGTTTACCGGTGTGGTTCCGATTCTGGTGGAACTGGATGGTGATGTTAATGGTCATAAATTCAGCGTTCGTGGTGAAGGCGAAGGTGATGCCACGAATGGTAAACTGACCCTGAAATTTATCTGCACCACAGGTAAACTGCCGGTTCCGTGGCCGACCCTGGTTACCACCCTGACCTATGGTGTTCAGTGTTTCGCACGTTATCCGGATCATATGAAACAGCACGATTTCTTTAAAAGCGCCATGCCGGAAGGTTATGTTCAGGAACGT…	89	23	36	55	6	4	0		0
213	ATGGAAAAAAAAAAAAAAAACCCGCCATATGGCGGGAGCGAAGAACGGGAGAGACAGGGAGAGCGA	CTCACTCCATCCTAGGTACAGTGCTAGCATGGAAAAAAAAAAAAAAAACCCGCCATATGGCGGGAGCGAAGAACGGGAGAGACAGGGAGAGCGAATGGAGCTCATACAGTATTGCGGATATAGAATTCGGCCCTAAGGCTAGCGACGTCAAATCCCGTCACATACACCAG	AAAAAGCCAGATTATTAATCCGGCTTTTTTATTATTTAGGATCCATTGACGGCTAGCTCAGTCCTAGGTACAGTGCTAGC	ATGGAGCTCAAACAGAACAAAGAACAGATCACCAAACAGAACATCAACCGTAAAGGCGAAGAACTGTTTACCGGTGTGGTTCCGATTCTGGTGGAACTGGATGGTGATGTTAATGGTCATAAATTCAGCGTTCGTGGTGAAGGCGAAGGTGATGCCACGAATGGTAAACTGACCCTGAAATTTATCTGCACCACAGGTAAACTGCCGGTTCCGTGGCCGACCCTGGTTACCACCCTGACCTATGGTGTTCAGTGTTTCGCACGTTATCCGGATCATATGAAACAGCACGATTTCTTTAAAAGCGCCATGCCGGAAGGTTATGTTCAGGAACGTACCATTAGCTTTAAAGATGACGGCACCTATAAAACCCGTGCCGAAGTTAAATTCGAAGGCGATACC…	GGCCCTAAGGCTAGC	GAATTCGGCCCTAAGGCTAGCGACGTCGCGCCCAACTCAGGGCGCTACCATAACTCTGATACTAAGTAGGTTTTT	ATGCTCGAGGCTTCCTCCGAAGACGTTATCAAAGAGTTCATGCGTTTCAAAGTTCGTATGGAAGGTTCCGTTAACGGTCACGAGTTCGAAATCGAAGGTGAAGGTGAAGGTCGTCCGTACGAAGGTACCCAGACCGCTAAACTGAAAGTTACCAAAGGTGGTCCGCTGCCGTTCGCTTGGGACATCCTGTCCCCGCAGTTCCAGTACGGTTCCAAAGCTTACGTTAAACACCCGGCTGACATCCCGGACTACCTGAAACTGTCCTTCCCGGAAGGTTTCAAATGGGAACGTGTTATGAACTTCGAAGACGGTGGTGTTGTTACCGTTACCCAGGACTCCTCCCTGCAAGACGGTGAGTTCATCTACAAAGTTAAACTGCGTGGTACCAACTTCCCGTCC…	TCTAGAGGTCACAATTAATTAAGTAAAAAAAAACCCCGCCCCTGACAGGGCGGGGTTTTTTTTTCTAATATGCGGCCGCGGCATCAAATAAAACGAAAGGCTCAGTCGAAAGACTGGGCCTTTCGTTTTATCTGTTGTTTGTCGGTGAACGCTCTCCTGAGTAGGACAAATCCGCCGCCCTAGA	ATGGAAAAAAAAAAAAAAAACCCGCCATATGGCGGGAGCGAAGAACGGGAGAGACAGGGAGAGCGAATGGAGCTCAAACAGAACAAAGAACAGATCACCAAACAGAACATCAACCGTAAAGGCGAAGAACTGTTTACCGGTGTGGTTCCGATTCTGGTGGAACTGGATGGTGATGTTAATGGTCATAAATTCAGCGTTCGTGGTGAAGGCGAAGGTGATGCCACGAATGGTAAACTGACCCTGAAATTTATCTGCACCACAGGTAAACTGCCGGTTCCGTGGCCGACCCTGGTTACCACCCTGACCTATGGTGTTCAGTGTTTCGCACGTTATCCGGATCATATGAAACAGCACGATTTCTTTAAAAGCGCCATGCCGGAAGGTTATGTTCAGGAACGT…	262	1157	1038	598	246	591	0.604673	1.14632	0.97906
[truncated: 61,907 more rows]

## Sheet: Statistics
	# found	%			# found	%	# not found
# DNA counts > 100	56843	0.915052		# DNA counts > 1	61997	0.99802	123
# RNA T0 counts > 100	58100	0.935287		# RNA T0 counts > 1	62104	0.999742	16
# RNA T2 counts > 100	56820	0.914681		# RNA T2 counts > 1	61990	0.997907	130
# RNA T4 counts > 100	55833	0.898793		# RNA T4 counts > 1	61990	0.997907	130
# RNA T8 counts > 100	51122	0.822956		# RNA T8 counts > 1	61449	0.989198	671
# RNA T16 counts > 100	54380	0.875402		# RNA T16 counts > 1	61944	0.997167	176
All UTR variants	DNA	T0	T2	T4	T8	T16
Max barcode counts	312611	402367	405568	688625	432454	638197
Min barcode counts	0	0	0	0	0	0
Median barcode counts	1576	2015	1516	1422	709	1391
Mean barcode counts	4845.59	5516.14	4798.67	4969.05	2528.17	4673.74
UTR variants > 100 reads	DNA	T0	T2	T4	T8	T16
Max barcode counts	312611	402367	405568	688625	432454	638197
Min barcode counts	100	100	100	100	100	100
Median barcode counts	1885	2271	1801	1758	1034	1824
Mean barcode counts	5292.85	5895.45	5243.07	5525.06	3065.75	5337.02
max half-life, minutes (R2 fit > 0.75)	25.4002
min half-life, minutes (R2 fit > 0.75)	0.307294
# k fitted with R2 > 0.75	50048
% k fitted with R2 > 0.75	0.805666

## Sheet: Spike In Controls
sample	spikein_read_counts
RNA_T0	12660270
RNA_T2	44437786
RNA_T4	44280216
RNA_T8	33660927
RNA_T16	126183744
